# Supplementary material for: Bioinformatics Analysis of WRKY Family Genes in Erianthus fulvus Ness
Source: Genes (Basel). 2022 Nov 12;13(11):2102. doi: 10.3390/genes13112102 (PMC9690630; doi:10.3390/genes13112102)
Supplement: Supplementary file 1 [file genes-13-02102-s001.zip]

Archive with 12 entries (12 files):
- Supplemental_Table_S10_89 EfWRKY genes_GO.xlsx
- Supplemental_Table_S11_Background-GO.xlsx
- Supplemental_Table_S12_Result_GO.xlsx
- Supplemental_Table_S1_Protein sequences of 89 EfWRKYs for Phylogenetic analysis.xlsx
- Supplemental_Table_S2_Detailed physiochemical properties of 89 EfWRKY proteins.xlsx
- Supplemental_Table_S3_Secondary structure of 89 EfWRKY proteins.xlsx
- Supplemental_Table_S4_Detailed information of motifs found in 89 EfWRKYs.xlsx
- Supplemental_Table_S5_Protein sequences of 83 OsWRKY for Phylogenetic analysis.xlsx
- Supplemental_Table_S6_Analysis of 89 EfWRKY genes cis-acting element sequences(First 2000bp of gene sequence ).xlsx
- Supplemental_Table_S7_Cis-acting elements and functions of 89 EfWRKY genes (2000 bp before promoter).xlsx
- Supplemental_Table_S8_Gene Duplication (KaKs values).xlsx
- Supplemental_Table_S9_one-to-one_orthologous_relationships.xlsx
