# Supplementary material for: Bioinformatics Analysis of WRKY Family Genes in Erianthus fulvus Ness
Source: Genes (Basel). 2022 Nov 12;13(11):2102. doi: 10.3390/genes13112102 (PMC9690630; doi:10.3390/genes13112102)
Supplement: Supplementary file 1 [file genes-13-02102-s001.zip › Supplemental_Table_S10_89 EfWRKY genes_GO.xlsx]

## Sheet: GOAnno
Gene name	Gene ID	GO
EfWRKY01	Eru03G008439.t1	GO:0005634,GO:1900056,GO:1990170,GO:1900057,GO:0009733,GO:0009737,GO:0009738,GO:0009739,GO:0043531,GO:0010508,GO:0009740,GO:0009742,GO:0080151,GO:0009751,GO:0046872,GO:0009753,GO:0071456,GO:0009507,GO:0006952,GO:0080169,GO:0043565,GO:0034605,GO:0000302,GO:0042542,GO:0019760,GO:0042802,GO:0006970,GO:0030010,GO:0080187,GO:0009788,GO:0009793,GO:0004674,GO:0045892,GO:0045893,GO:0010055,GO:1901141,GO:…
EfWRKY02	Eru07G003243.t1	GO:0005634,GO:1900056,GO:1990170,GO:1900057,GO:0009733,GO:0009737,GO:0009738,GO:0009739,GO:0043531,GO:0010508,GO:0009740,GO:0009742,GO:0080151,GO:0009751,GO:0046872,GO:0009753,GO:0071456,GO:0009507,GO:0006952,GO:0080169,GO:0043565,GO:0034605,GO:0000302,GO:0042542,GO:0019760,GO:0042802,GO:0006970,GO:0030010,GO:0080187,GO:0009788,GO:0009793,GO:0004674,GO:0045892,GO:0045893,GO:0010055,GO:1901141,GO:…
EfWRKY03	Eru01G007565.t1	GO:0005634,GO:1900056,GO:1990170,GO:1900057,GO:0009733,GO:0009737,GO:0009738,GO:0009739,GO:0043531,GO:0010508,GO:0009740,GO:0009742,GO:0080151,GO:0009751,GO:0046872,GO:0009753,GO:0071456,GO:0009507,GO:0006952,GO:0080169,GO:0043565,GO:0034605,GO:0000302,GO:0042542,GO:0019760,GO:0042802,GO:0006970,GO:0030010,GO:0080187,GO:0009788,GO:0009793,GO:0004674,GO:0045892,GO:0045893,GO:0010055,GO:1901141,GO:…
EfWRKY04	Eru10G002492.t1	GO:0005634,GO:1900056,GO:1990170,GO:1900057,GO:0009733,GO:0009737,GO:0009738,GO:0009739,GO:0043531,GO:0010508,GO:0009740,GO:0009742,GO:0080151,GO:0009751,GO:0046872,GO:0009753,GO:0071456,GO:0009507,GO:0006952,GO:0080169,GO:0043565,GO:0034605,GO:0000302,GO:0042542,GO:0019760,GO:0042802,GO:0006970,GO:0030010,GO:0080187,GO:0009788,GO:0009793,GO:0004674,GO:0045892,GO:0045893,GO:0010055,GO:1901141,GO:…
EfWRKY05	Eru04G002001.t1	GO:0005634,GO:1900056,GO:1990170,GO:1900057,GO:0009733,GO:0009737,GO:0009738,GO:0009739,GO:0043531,GO:0010508,GO:0009740,GO:0009742,GO:0080151,GO:0009751,GO:0046872,GO:0009753,GO:0071456,GO:0009507,GO:0006952,GO:0080169,GO:0043565,GO:0034605,GO:0000302,GO:0042542,GO:0019760,GO:0042802,GO:0006970,GO:0030010,GO:0080187,GO:0009788,GO:0009793,GO:0004674,GO:0045892,GO:0045893,GO:0010055,GO:1901141,GO:…
EfWRKY06	Eru08G003741.t1	GO:0005634,GO:1900056,GO:1990170,GO:1900057,GO:0009733,GO:0009737,GO:0009738,GO:0009739,GO:0043531,GO:0010508,GO:0009740,GO:0009742,GO:0080151,GO:0009751,GO:0046872,GO:0009753,GO:0071456,GO:0009507,GO:0006952,GO:0080169,GO:0043565,GO:0034605,GO:0000302,GO:0042542,GO:0019760,GO:0042802,GO:0006970,GO:0030010,GO:0080187,GO:0009788,GO:0009793,GO:0004674,GO:0045892,GO:0045893,GO:0010055,GO:1901141,GO:…
EfWRKY07	Eru08G000241.t1	GO:0005634,GO:1900056,GO:1990170,GO:1900057,GO:0009733,GO:0009737,GO:0009738,GO:0009739,GO:0043531,GO:0010508,GO:0009740,GO:0009742,GO:0080151,GO:0009751,GO:0046872,GO:0009753,GO:0071456,GO:0009507,GO:0006952,GO:0080169,GO:0043565,GO:0034605,GO:0000302,GO:0042542,GO:0019760,GO:0042802,GO:0006970,GO:0030010,GO:0080187,GO:0009788,GO:0009793,GO:0004674,GO:0045892,GO:0045893,GO:0010055,GO:1901141,GO:…
EfWRKY08	Eru06G003334.t1	GO:0005634,GO:1900056,GO:1990170,GO:1900057,GO:0009733,GO:0009737,GO:0009738,GO:0009739,GO:0043531,GO:0010508,GO:0009740,GO:0009742,GO:0080151,GO:0009751,GO:0046872,GO:0009753,GO:0071456,GO:0009507,GO:0006952,GO:0080169,GO:0043565,GO:0034605,GO:0000302,GO:0042542,GO:0019760,GO:0042802,GO:0006970,GO:0030010,GO:0080187,GO:0009788,GO:0009793,GO:0004674,GO:0045892,GO:0045893,GO:0010055,GO:1901141,GO:…
EfWRKY09	Eru07G001769.t1	GO:0005634,GO:1900056,GO:1990170,GO:1900057,GO:0009733,GO:0009737,GO:0009738,GO:0009739,GO:0043531,GO:0010508,GO:0009740,GO:0009742,GO:0080151,GO:0009751,GO:0046872,GO:0009753,GO:0071456,GO:0009507,GO:0006952,GO:0080169,GO:0043565,GO:0034605,GO:0000302,GO:0042542,GO:0019760,GO:0042802,GO:0006970,GO:0030010,GO:0080187,GO:0009788,GO:0009793,GO:0004674,GO:0045892,GO:0045893,GO:0010055,GO:1901141,GO:…
EfWRKY10	Eru02G003316.t3	GO:0005634,GO:1990170,GO:1900056,GO:0009733,GO:1900057,GO:0009737,GO:0009738,GO:0043531,GO:0009739,GO:0010508,GO:0009740,GO:0048653,GO:0009742,GO:0080151,GO:0071446,GO:0009751,GO:0046872,GO:0009753,GO:0008219,GO:0071456,GO:0009506,GO:0035874,GO:0009507,GO:0006952,GO:0080169,GO:0042025,GO:0034605,GO:0043565,GO:0042542,GO:0000302,GO:0019760,GO:0042802,GO:0042803,GO:0006970,GO:0030010,GO:0080187,GO:…
EfWRKY11	Eru01G001566.t1	GO:0005634,GO:1900056,GO:1990170,GO:1900057,GO:0009733,GO:0009737,GO:0009738,GO:0009739,GO:0043531,GO:0010508,GO:0009740,GO:0009742,GO:0080151,GO:0009751,GO:0046872,GO:0009753,GO:0071456,GO:0009507,GO:0006952,GO:0080169,GO:0043565,GO:0034605,GO:0000302,GO:0042542,GO:0019760,GO:0042802,GO:0006970,GO:0030010,GO:0080187,GO:0009788,GO:0009793,GO:0004674,GO:0045892,GO:0045893,GO:0010055,GO:1901141,GO:…
EfWRKY12	Eru08G002866.t1	GO:0005634,GO:1900056,GO:1990170,GO:1900057,GO:0009733,GO:0009737,GO:0009738,GO:0009739,GO:0043531,GO:0010508,GO:0009740,GO:0009742,GO:0080151,GO:0009751,GO:0046872,GO:0009753,GO:0071456,GO:0009507,GO:0006952,GO:0080169,GO:0043565,GO:0034605,GO:0000302,GO:0042542,GO:0019760,GO:0042802,GO:0006970,GO:0030010,GO:0080187,GO:0009788,GO:0009793,GO:0004674,GO:0045892,GO:0045893,GO:0010055,GO:1901141,GO:…
EfWRKY13	Eru02G004480.t1	GO:0005634,GO:1900056,GO:1990170,GO:1900057,GO:0009733,GO:0009737,GO:0009738,GO:0009739,GO:0043531,GO:0010508,GO:0009740,GO:0009742,GO:0080151,GO:0009751,GO:0046872,GO:0009753,GO:0071456,GO:0009507,GO:0006952,GO:0080169,GO:0043565,GO:0034605,GO:0000302,GO:0042542,GO:0019760,GO:0042802,GO:0006970,GO:0030010,GO:0080187,GO:0009788,GO:0009793,GO:0004674,GO:0045892,GO:0045893,GO:0010055,GO:1901141,GO:…
EfWRKY14	Eru08G004093.t1	GO:0005634,GO:1900056,GO:1990170,GO:1900057,GO:0009733,GO:0009737,GO:0009738,GO:0009739,GO:0043531,GO:0010508,GO:0009740,GO:0009742,GO:0080151,GO:0009751,GO:0046872,GO:0009753,GO:0071456,GO:0009507,GO:0006952,GO:0080169,GO:0043565,GO:0034605,GO:0000302,GO:0042542,GO:0019760,GO:0042802,GO:0006970,GO:0030010,GO:0080187,GO:0009788,GO:0009793,GO:0004674,GO:0045892,GO:0045893,GO:0010055,GO:1901141,GO:…
EfWRKY15	Eru04G003877.t1	GO:0005634,GO:1900056,GO:1990170,GO:1900057,GO:0009733,GO:0009737,GO:0009738,GO:0009739,GO:0043531,GO:0010508,GO:0009740,GO:0009742,GO:0080151,GO:0009751,GO:0046872,GO:0009753,GO:0071456,GO:0009507,GO:0006952,GO:0080169,GO:0043565,GO:0034605,GO:0000302,GO:0042542,GO:0019760,GO:0042802,GO:0006970,GO:0030010,GO:0080187,GO:0009788,GO:0009793,GO:0004674,GO:0045892,GO:0045893,GO:0010055,GO:1901141,GO:…
EfWRKY16	Eru10G001318.t1	GO:0005634,GO:1900056,GO:1990170,GO:1900057,GO:0009733,GO:0009737,GO:0009738,GO:0009739,GO:0043531,GO:0010508,GO:0009740,GO:0009742,GO:0080151,GO:0009751,GO:0046872,GO:0009753,GO:0071456,GO:0009507,GO:0006952,GO:0080169,GO:0043565,GO:0034605,GO:0000302,GO:0042542,GO:0019760,GO:0042802,GO:0006970,GO:0030010,GO:0080187,GO:0009788,GO:0009793,GO:0004674,GO:0045892,GO:0045893,GO:0010055,GO:1901141,GO:…
EfWRKY17	Eru07G000618.t1	GO:0005634,GO:1900056,GO:1990170,GO:1900057,GO:0009733,GO:0009737,GO:0009738,GO:0009739,GO:0043531,GO:0010508,GO:0009740,GO:0009742,GO:0080151,GO:0009751,GO:0046872,GO:0009753,GO:0071456,GO:0009507,GO:0006952,GO:0080169,GO:0043565,GO:0034605,GO:0000302,GO:0042542,GO:0019760,GO:0042802,GO:0006970,GO:0030010,GO:0080187,GO:0009788,GO:0009793,GO:0004674,GO:0045892,GO:0045893,GO:0010055,GO:1901141,GO:…
EfWRKY18	Eru03G004915.t1	GO:0005634,GO:1900056,GO:1990170,GO:1900057,GO:0009733,GO:0009737,GO:0009738,GO:0009739,GO:0043531,GO:0010508,GO:0009740,GO:0009742,GO:0080151,GO:0009751,GO:0046872,GO:0009753,GO:0071456,GO:0009507,GO:0006952,GO:0080169,GO:0043565,GO:0034605,GO:0000302,GO:0042542,GO:0019760,GO:0042802,GO:0006970,GO:0030010,GO:0080187,GO:0009788,GO:0009793,GO:0004674,GO:0045892,GO:0045893,GO:0010055,GO:1901141,GO:…
EfWRKY19	Eru07G000098.t1	GO:0005634,GO:1900056,GO:1990170,GO:1900057,GO:0009733,GO:0009737,GO:0009738,GO:0009739,GO:0043531,GO:0010508,GO:0009740,GO:0009742,GO:0080151,GO:0009751,GO:0046872,GO:0009753,GO:0071456,GO:0009507,GO:0006952,GO:0080169,GO:0043565,GO:0034605,GO:0000302,GO:0042542,GO:0019760,GO:0042802,GO:0006970,GO:0030010,GO:0080187,GO:0009788,GO:0009793,GO:0004674,GO:0045892,GO:0045893,GO:0010055,GO:1901141,GO:…
EfWRKY20	Eru06G001519.t1	GO:0005634,GO:1900056,GO:1990170,GO:1900057,GO:0009733,GO:0009737,GO:0009738,GO:0009739,GO:0043531,GO:0010508,GO:0009740,GO:0009742,GO:0080151,GO:0009751,GO:0046872,GO:0009753,GO:0071456,GO:0009507,GO:0006952,GO:0080169,GO:0043565,GO:0034605,GO:0000302,GO:0042542,GO:0019760,GO:0042802,GO:0006970,GO:0030010,GO:0080187,GO:0009788,GO:0009793,GO:0004674,GO:0045892,GO:0045893,GO:0010055,GO:1901141,GO:…
EfWRKY21	Eru01G003259.t2	GO:0005634,GO:1900056,GO:1990170,GO:1900057,GO:0009733,GO:0009737,GO:0009738,GO:0009739,GO:0043531,GO:0010508,GO:0009740,GO:0009742,GO:0080151,GO:0009751,GO:0046872,GO:0009753,GO:0071456,GO:0009507,GO:0006952,GO:0080169,GO:0043565,GO:0034605,GO:0000302,GO:0042542,GO:0019760,GO:0042802,GO:0006970,GO:0030010,GO:0080187,GO:0009788,GO:0009793,GO:0004674,GO:0045892,GO:0045893,GO:0010055,GO:1901141,GO:…
EfWRKY22	Eru04G003117.t1	GO:0005634,GO:1900056,GO:1990170,GO:1900057,GO:0009733,GO:0009737,GO:0009738,GO:0009739,GO:0043531,GO:0010508,GO:0009740,GO:0009742,GO:0080151,GO:0009751,GO:0046872,GO:0009753,GO:0071456,GO:0009507,GO:0006952,GO:0080169,GO:0043565,GO:0034605,GO:0000302,GO:0042542,GO:0019760,GO:0042802,GO:0006970,GO:0030010,GO:0080187,GO:0009788,GO:0009793,GO:0004674,GO:0045892,GO:0045893,GO:0010055,GO:1901141,GO:…
EfWRKY23	Eru01G001580.t1	GO:0005634,GO:1900056,GO:1990170,GO:1900057,GO:0009733,GO:0009737,GO:0009738,GO:0009739,GO:0043531,GO:0010508,GO:0009740,GO:0009742,GO:0080151,GO:0009751,GO:0046872,GO:0009753,GO:0071456,GO:0009507,GO:0006952,GO:0080169,GO:0043565,GO:0034605,GO:0000302,GO:0042542,GO:0019760,GO:0042802,GO:0006970,GO:0030010,GO:0080187,GO:0009788,GO:0009793,GO:0004674,GO:0045892,GO:0045893,GO:0010055,GO:1901141,GO:…
EfWRKY24	Eru03G000225.t1	GO:0005634,GO:1900056,GO:1990170,GO:1900057,GO:0009733,GO:0009737,GO:0009738,GO:0009739,GO:0043531,GO:0010508,GO:0009740,GO:0009742,GO:0080151,GO:0009751,GO:0046872,GO:0009753,GO:0071456,GO:0009507,GO:0006952,GO:0080169,GO:0043565,GO:0034605,GO:0000302,GO:0042542,GO:0019760,GO:0042802,GO:0006970,GO:0030010,GO:0080187,GO:0009788,GO:0009793,GO:0004674,GO:0045892,GO:0045893,GO:0010055,GO:1901141,GO:…
EfWRKY25	Eru06G001613.t1	GO:0005634,GO:1900056,GO:1990170,GO:1900057,GO:0009733,GO:0009737,GO:0009738,GO:0009739,GO:0043531,GO:0010508,GO:0009740,GO:0009742,GO:0080151,GO:0009751,GO:0046872,GO:0009753,GO:0071456,GO:0009507,GO:0006952,GO:0080169,GO:0043565,GO:0034605,GO:0000302,GO:0042542,GO:0019760,GO:0042802,GO:0006970,GO:0030010,GO:0080187,GO:0009788,GO:0009793,GO:0004674,GO:0045892,GO:0045893,GO:0010055,GO:1901141,GO:…
EfWRKY26	Eru01G006596.t1	GO:0005634,GO:1900056,GO:1990170,GO:1900057,GO:0009733,GO:0009737,GO:0009738,GO:0009739,GO:0043531,GO:0010508,GO:0009740,GO:0009742,GO:0080151,GO:0009751,GO:0046872,GO:0009753,GO:0071456,GO:0009507,GO:0006952,GO:0080169,GO:0043565,GO:0034605,GO:0000302,GO:0042542,GO:0019760,GO:0042802,GO:0006970,GO:0030010,GO:0080187,GO:0009788,GO:0009793,GO:0004674,GO:0045892,GO:0045893,GO:0010055,GO:1901141,GO:…
EfWRKY27	Eru05G006275.t1	GO:0005634,GO:1900056,GO:1990170,GO:1900057,GO:0009733,GO:0009737,GO:0009738,GO:0009739,GO:0043531,GO:0010508,GO:0009740,GO:0009742,GO:0080151,GO:0009751,GO:0046872,GO:0009753,GO:0071456,GO:0009507,GO:0006952,GO:0080169,GO:0043565,GO:0034605,GO:0000302,GO:0042542,GO:0019760,GO:0042802,GO:0006970,GO:0030010,GO:0080187,GO:0009788,GO:0009793,GO:0004674,GO:0045892,GO:0045893,GO:0010055,GO:1901141,GO:…
EfWRKY28	Eru03G004909.t1	GO:0005634,GO:1900056,GO:1990170,GO:1900057,GO:0009733,GO:0009737,GO:0009738,GO:0009739,GO:0043531,GO:0010508,GO:0009740,GO:0009742,GO:0080151,GO:0009751,GO:0046872,GO:0009753,GO:0071456,GO:0009507,GO:0006952,GO:0080169,GO:0043565,GO:0034605,GO:0000302,GO:0042542,GO:0019760,GO:0042802,GO:0006970,GO:0030010,GO:0080187,GO:0009788,GO:0009793,GO:0004674,GO:0045892,GO:0045893,GO:0010055,GO:1901141,GO:…
EfWRKY29	Eru01G001010.t1	GO:0005634,GO:1900056,GO:1990170,GO:1900057,GO:0009733,GO:0009737,GO:0009738,GO:0009739,GO:0043531,GO:0010508,GO:0009740,GO:0009742,GO:0080151,GO:0009751,GO:0046872,GO:0009753,GO:0071456,GO:0009507,GO:0006952,GO:0080169,GO:0043565,GO:0034605,GO:0000302,GO:0042542,GO:0019760,GO:0042802,GO:0006970,GO:0030010,GO:0080187,GO:0009788,GO:0009793,GO:0004674,GO:0045892,GO:0045893,GO:0010055,GO:1901141,GO:…
EfWRKY30	Eru01G001793.t1	GO:0005634,GO:1900056,GO:1990170,GO:1900057,GO:0009733,GO:0009737,GO:0009738,GO:0009739,GO:0043531,GO:0010508,GO:0009740,GO:0009742,GO:0080151,GO:0009751,GO:0046872,GO:0009753,GO:0071456,GO:0009507,GO:0006952,GO:0080169,GO:0043565,GO:0034605,GO:0000302,GO:0042542,GO:0019760,GO:0042802,GO:0006970,GO:0030010,GO:0080187,GO:0009788,GO:0009793,GO:0004674,GO:0045892,GO:0045893,GO:0010055,GO:1901141,GO:…
EfWRKY31	Eru02G000513.t1	GO:0005634,GO:1900056,GO:1990170,GO:1900057,GO:0009733,GO:0009737,GO:0009738,GO:0009739,GO:0043531,GO:0010508,GO:0009740,GO:0009742,GO:0080151,GO:0009751,GO:0046872,GO:0009753,GO:0071456,GO:0009507,GO:0006952,GO:0080169,GO:0043565,GO:0034605,GO:0000302,GO:0042542,GO:0019760,GO:0042802,GO:0006970,GO:0030010,GO:0080187,GO:0009788,GO:0009793,GO:0004674,GO:0045892,GO:0045893,GO:0010055,GO:1901141,GO:…
EfWRKY32	Eru04G001781.t1	GO:0005634,GO:1900056,GO:1990170,GO:1900057,GO:0009733,GO:0009737,GO:0009738,GO:0009739,GO:0043531,GO:0010508,GO:0009740,GO:0009742,GO:0080151,GO:0009751,GO:0046872,GO:0009753,GO:0071456,GO:0009507,GO:0006952,GO:0080169,GO:0043565,GO:0034605,GO:0000302,GO:0042542,GO:0019760,GO:0042802,GO:0006970,GO:0030010,GO:0080187,GO:0009788,GO:0009793,GO:0004674,GO:0045892,GO:0045893,GO:0010055,GO:1901141,GO:…
EfWRKY33	Eru04G002904.t1	GO:0005634,GO:1900056,GO:1990170,GO:1900057,GO:0009733,GO:0009737,GO:0009738,GO:0009739,GO:0043531,GO:0010508,GO:0009740,GO:0009742,GO:0080151,GO:0009751,GO:0046872,GO:0009753,GO:0071456,GO:0009507,GO:0006952,GO:0080169,GO:0043565,GO:0034605,GO:0000302,GO:0042542,GO:0019760,GO:0042802,GO:0006970,GO:0030010,GO:0080187,GO:0009788,GO:0009793,GO:0004674,GO:0045892,GO:0045893,GO:0010055,GO:1901141,GO:…
EfWRKY34	Eru09G001396.t1	GO:0005634,GO:1900056,GO:1990170,GO:1900057,GO:0009733,GO:0009737,GO:0009738,GO:0009739,GO:0043531,GO:0010508,GO:0009740,GO:0009742,GO:0080151,GO:0009751,GO:0046872,GO:0009753,GO:0071456,GO:0009507,GO:0006952,GO:0080169,GO:0043565,GO:0034605,GO:0000302,GO:0042542,GO:0019760,GO:0042802,GO:0006970,GO:0030010,GO:0080187,GO:0009788,GO:0009793,GO:0004674,GO:0045892,GO:0045893,GO:0010055,GO:1901141,GO:…
EfWRKY35	Eru04G003152.t1	GO:0005634,GO:1900056,GO:1990170,GO:1900057,GO:0009733,GO:0009737,GO:0009738,GO:0009739,GO:0043531,GO:0010508,GO:0009740,GO:0009742,GO:0080151,GO:0009751,GO:0046872,GO:0009753,GO:0071456,GO:0009507,GO:0006952,GO:0080169,GO:0043565,GO:0034605,GO:0000302,GO:0042542,GO:0019760,GO:0042802,GO:0006970,GO:0030010,GO:0080187,GO:0009788,GO:0009793,GO:0004674,GO:0045892,GO:0045893,GO:0010055,GO:1901141,GO:…
EfWRKY36	Eru05G002664.t1	GO:0005634,GO:1900056,GO:1990170,GO:1900057,GO:0009733,GO:0009737,GO:0009738,GO:0009739,GO:0043531,GO:0010508,GO:0009740,GO:0009742,GO:0080151,GO:0009751,GO:0046872,GO:0009753,GO:0071456,GO:0009507,GO:0006952,GO:0080169,GO:0043565,GO:0034605,GO:0000302,GO:0042542,GO:0019760,GO:0042802,GO:0006970,GO:0030010,GO:0080187,GO:0009788,GO:0009793,GO:0004674,GO:0045892,GO:0045893,GO:0010055,GO:1901141,GO:…
EfWRKY37	Eru03G006356.t2	GO:0005634,GO:1900056,GO:1990170,GO:1900057,GO:0009733,GO:0009737,GO:0009738,GO:0009739,GO:0043531,GO:0010508,GO:0009740,GO:0009742,GO:0080151,GO:0009751,GO:0046872,GO:0009753,GO:0071456,GO:0009507,GO:0006952,GO:0080169,GO:0043565,GO:0034605,GO:0000302,GO:0042542,GO:0019760,GO:0042802,GO:0006970,GO:0030010,GO:0080187,GO:0009788,GO:0009793,GO:0004674,GO:0045892,GO:0045893,GO:0010055,GO:1901141,GO:…
EfWRKY38	Eru01G000120.t1	GO:0005634,GO:1900056,GO:1990170,GO:1900057,GO:0009733,GO:0009737,GO:0009738,GO:0009739,GO:0043531,GO:0010508,GO:0009740,GO:0009742,GO:0080151,GO:0009751,GO:0046872,GO:0009753,GO:0071456,GO:0009507,GO:0006952,GO:0080169,GO:0043565,GO:0034605,GO:0000302,GO:0042542,GO:0019760,GO:0042802,GO:0006970,GO:0030010,GO:0080187,GO:0009788,GO:0009793,GO:0004674,GO:0045892,GO:0045893,GO:0010055,GO:1901141,GO:…
EfWRKY39	Eru07G003563.t1	GO:0005634,GO:1900056,GO:1990170,GO:1900057,GO:0009733,GO:0009737,GO:0009738,GO:0009739,GO:0043531,GO:0010508,GO:0009740,GO:0009742,GO:0080151,GO:0009751,GO:0046872,GO:0009753,GO:0071456,GO:0009507,GO:0006952,GO:0080169,GO:0043565,GO:0034605,GO:0000302,GO:0042542,GO:0019760,GO:0042802,GO:0006970,GO:0030010,GO:0080187,GO:0009788,GO:0009793,GO:0004674,GO:0045892,GO:0045893,GO:0010055,GO:1901141,GO:…
EfWRKY40	Eru07G000993.t1	GO:0005634,GO:1900056,GO:1990170,GO:1900057,GO:0009733,GO:0009737,GO:0009738,GO:0009739,GO:0043531,GO:0010508,GO:0009740,GO:0009742,GO:0080151,GO:0009751,GO:0046872,GO:0009753,GO:0071456,GO:0009507,GO:0006952,GO:0080169,GO:0043565,GO:0034605,GO:0000302,GO:0042542,GO:0019760,GO:0042802,GO:0006970,GO:0030010,GO:0080187,GO:0009788,GO:0009793,GO:0004674,GO:0045892,GO:0045893,GO:0010055,GO:1901141,GO:…
EfWRKY41	Eru04G009227.t1	GO:0005634,GO:1900056,GO:1990170,GO:1900057,GO:0009733,GO:0009737,GO:0009738,GO:0009739,GO:0043531,GO:0010508,GO:0009740,GO:0009742,GO:0080151,GO:0009751,GO:0046872,GO:0009753,GO:0071456,GO:0009507,GO:0006952,GO:0080169,GO:0043565,GO:0034605,GO:0000302,GO:0042542,GO:0019760,GO:0042802,GO:0006970,GO:0030010,GO:0080187,GO:0009788,GO:0009793,GO:0004674,GO:0045892,GO:0045893,GO:0010055,GO:1901141,GO:…
EfWRKY42	Eru06G002330.t1	GO:0005634,GO:1900056,GO:1990170,GO:1900057,GO:0009733,GO:0009737,GO:0009738,GO:0009739,GO:0043531,GO:0010508,GO:0009740,GO:0009742,GO:0080151,GO:0009751,GO:0046872,GO:0009753,GO:0071456,GO:0009507,GO:0006952,GO:0080169,GO:0043565,GO:0034605,GO:0000302,GO:0042542,GO:0019760,GO:0042802,GO:0006970,GO:0030010,GO:0080187,GO:0009788,GO:0009793,GO:0004674,GO:0045892,GO:0045893,GO:0010055,GO:1901141,GO:…
EfWRKY43	Eru04G008295.t1	GO:0005634,GO:1900056,GO:1990170,GO:1900057,GO:0009733,GO:0009737,GO:0009738,GO:0009739,GO:0043531,GO:0010508,GO:0009740,GO:0009742,GO:0080151,GO:0009751,GO:0046872,GO:0009753,GO:0071456,GO:0009507,GO:0006952,GO:0080169,GO:0043565,GO:0034605,GO:0000302,GO:0042542,GO:0019760,GO:0042802,GO:0006970,GO:0030010,GO:0080187,GO:0009788,GO:0009793,GO:0004674,GO:0045892,GO:0045893,GO:0010055,GO:1901141,GO:…
EfWRKY44	Eru09G001158.t1	GO:0005634,GO:1900056,GO:1990170,GO:1900057,GO:0009733,GO:0009737,GO:0009738,GO:0009739,GO:0043531,GO:0010508,GO:0009740,GO:0009742,GO:0080151,GO:0009751,GO:0046872,GO:0009753,GO:0071456,GO:0009507,GO:0006952,GO:0080169,GO:0043565,GO:0034605,GO:0000302,GO:0042542,GO:0019760,GO:0042802,GO:0006970,GO:0030010,GO:0080187,GO:0009788,GO:0009793,GO:0004674,GO:0045892,GO:0045893,GO:0010055,GO:1901141,GO:…
EfWRKY45	Eru01G008757.t1	GO:0005634,GO:1900056,GO:1990170,GO:1900057,GO:0009733,GO:0009737,GO:0009738,GO:0009739,GO:0043531,GO:0009740,GO:0009742,GO:0080151,GO:0009751,GO:0046872,GO:0009753,GO:0071456,GO:0009507,GO:0006952,GO:0043565,GO:0000302,GO:0042542,GO:0042802,GO:0006970,GO:0080187,GO:0009788,GO:0009793,GO:0004674,GO:0045892,GO:0045893,GO:0010055,GO:1901141,GO:0008270,GO:0009555,GO:0003677,GO:0007263,GO:0005730,GO:…
EfWRKY46	Eru03G005555.t1	GO:0005634,GO:1900056,GO:1990170,GO:1900057,GO:0009733,GO:0009737,GO:0009738,GO:0009739,GO:0043531,GO:0010508,GO:0009740,GO:0009742,GO:0080151,GO:0009751,GO:0046872,GO:0009753,GO:0071456,GO:0009507,GO:0006952,GO:0080169,GO:0043565,GO:0034605,GO:0000302,GO:0042542,GO:0019760,GO:0042802,GO:0006970,GO:0030010,GO:0080187,GO:0009788,GO:0009793,GO:0004674,GO:0045892,GO:0045893,GO:0010055,GO:1901141,GO:…
EfWRKY47	Eru04G003993.t1	GO:0005634,GO:1900056,GO:1990170,GO:1900057,GO:0009733,GO:0009737,GO:0009738,GO:0009739,GO:0043531,GO:0010508,GO:0009740,GO:0009742,GO:0080151,GO:0009751,GO:0046872,GO:0009753,GO:0071456,GO:0009507,GO:0006952,GO:0080169,GO:0043565,GO:0034605,GO:0000302,GO:0042542,GO:0019760,GO:0042802,GO:0006970,GO:0030010,GO:0080187,GO:0009788,GO:0009793,GO:0004674,GO:0045892,GO:0045893,GO:0010055,GO:1901141,GO:…
EfWRKY48	Eru03G003750.t1	GO:0005634,GO:1900056,GO:1990170,GO:1900057,GO:0009733,GO:0009737,GO:0009738,GO:0009739,GO:0043531,GO:0010508,GO:0009740,GO:0009742,GO:0080151,GO:0009751,GO:0046872,GO:0009753,GO:0071456,GO:0009507,GO:0006952,GO:0080169,GO:0043565,GO:0034605,GO:0000302,GO:0042542,GO:0019760,GO:0042802,GO:0006970,GO:0030010,GO:0080187,GO:0009788,GO:0009793,GO:0004674,GO:0045892,GO:0045893,GO:0010055,GO:1901141,GO:…
EfWRKY49	Eru01G008573.t1	GO:0005634,GO:1900056,GO:1990170,GO:1900057,GO:0009733,GO:0009737,GO:0009738,GO:0009739,GO:0043531,GO:0010508,GO:0009740,GO:0009742,GO:0080151,GO:0009751,GO:0046872,GO:0009753,GO:0071456,GO:0009507,GO:0006952,GO:0080169,GO:0043565,GO:0034605,GO:0000302,GO:0042542,GO:0019760,GO:0042802,GO:0006970,GO:0030010,GO:0080187,GO:0009788,GO:0009793,GO:0004674,GO:0045892,GO:0045893,GO:0010055,GO:1901141,GO:…
EfWRKY50	Eru10G004692.t1	GO:2000031,GO:0005634,GO:1900056,GO:1990170,GO:1900057,GO:0009733,GO:0009862,GO:0009863,GO:0009864,GO:2000022,GO:0009737,GO:0009738,GO:0009739,GO:0043531,GO:0009867,GO:0009740,GO:0005516,GO:0009742,GO:0048527,GO:0050832,GO:0009873,GO:0009617,GO:0005524,GO:0009620,GO:1900425,GO:0080151,GO:0009751,GO:0051607,GO:0046872,GO:0009624,GO:0009753,GO:0009625,GO:1901703,GO:0070301,GO:0006817,GO:0071456,GO:…
EfWRKY51	Eru08G004331.t1	GO:0005634,GO:1900056,GO:1990170,GO:1900057,GO:0009733,GO:0009737,GO:0009738,GO:0009739,GO:0043531,GO:0010508,GO:0009740,GO:0009742,GO:0080151,GO:0009751,GO:0046872,GO:0009753,GO:0071456,GO:0009507,GO:0006952,GO:0080169,GO:0043565,GO:0034605,GO:0000302,GO:0042542,GO:0019760,GO:0042802,GO:0006970,GO:0030010,GO:0080187,GO:0009788,GO:0009793,GO:0004674,GO:0045892,GO:0045893,GO:0010055,GO:1901141,GO:…
EfWRKY52	Eru03G009624.t1	GO:0005634,GO:1900056,GO:1990170,GO:1900057,GO:0009733,GO:0009737,GO:0009738,GO:0009739,GO:0043531,GO:0010508,GO:0009740,GO:0009742,GO:0080151,GO:0009751,GO:0046872,GO:0009753,GO:0071456,GO:0009507,GO:0006952,GO:0080169,GO:0043565,GO:0034605,GO:0000302,GO:0042542,GO:0019760,GO:0042802,GO:0006970,GO:0030010,GO:0080187,GO:0009788,GO:0009793,GO:0045892,GO:0045893,GO:0010055,GO:1901141,GO:0008270,GO:…
EfWRKY53	Eru04G003326.t1	GO:0005634,GO:1900056,GO:1990170,GO:1900057,GO:0009733,GO:0009737,GO:0009738,GO:0009739,GO:0043531,GO:0010508,GO:0009740,GO:0009742,GO:0080151,GO:0009751,GO:0046872,GO:0009753,GO:0071456,GO:0009507,GO:0006952,GO:0080169,GO:0043565,GO:0034605,GO:0000302,GO:0042542,GO:0019760,GO:0042802,GO:0006970,GO:0030010,GO:0080187,GO:0009788,GO:0009793,GO:0004674,GO:0045892,GO:0045893,GO:0010055,GO:1901141,GO:…
EfWRKY54	Eru02G000509.t1	GO:2000031,GO:0005634,GO:1900056,GO:0009733,GO:0009862,GO:0009863,GO:0009864,GO:2000022,GO:0009737,GO:0009738,GO:0009739,GO:0043531,GO:0009611,GO:0005516,GO:0009740,GO:0009742,GO:0048527,GO:0050832,GO:0009873,GO:0009617,GO:0005524,GO:1900425,GO:0080151,GO:0009751,GO:0046872,GO:0009624,GO:0009753,GO:0009625,GO:1901703,GO:0006817,GO:0071456,GO:0009507,GO:0010150,GO:1990841,GO:0002215,GO:0006952,GO:…
EfWRKY55	Eru03G005553.t1	GO:0005634,GO:1900056,GO:1990170,GO:1900057,GO:0009733,GO:0009737,GO:0009738,GO:0009739,GO:0043531,GO:0010508,GO:0009740,GO:0009742,GO:0080151,GO:0009751,GO:0046872,GO:0009753,GO:0071456,GO:0009507,GO:0006952,GO:0080169,GO:0043565,GO:0034605,GO:0000302,GO:0042542,GO:0019760,GO:0042802,GO:0006970,GO:0030010,GO:0080187,GO:0009788,GO:0009793,GO:0004674,GO:0045892,GO:0045893,GO:0010055,GO:1901141,GO:…
EfWRKY56	Eru07G000602.t1	GO:0005634,GO:1900056,GO:1990170,GO:1900057,GO:0009733,GO:0009737,GO:0009738,GO:0009739,GO:0043531,GO:0010508,GO:0009740,GO:0009742,GO:0080151,GO:0009751,GO:0046872,GO:0009753,GO:0071456,GO:0009507,GO:0006952,GO:0080169,GO:0043565,GO:0034605,GO:0000302,GO:0042542,GO:0019760,GO:0042802,GO:0006970,GO:0030010,GO:0080187,GO:0009788,GO:0009793,GO:0004674,GO:0045892,GO:0045893,GO:0010055,GO:1901141,GO:…
EfWRKY57	Eru04G004864.t1	GO:0005634,GO:1900056,GO:1990170,GO:1900057,GO:0009733,GO:0009737,GO:0009738,GO:0009739,GO:0043531,GO:0010508,GO:0009740,GO:0009742,GO:0080151,GO:0009751,GO:0046872,GO:0009753,GO:0071456,GO:0009507,GO:0006952,GO:0080169,GO:0043565,GO:0034605,GO:0000302,GO:0042542,GO:0019760,GO:0042802,GO:0006970,GO:0030010,GO:0080187,GO:0009788,GO:0009793,GO:0004674,GO:0045892,GO:0045893,GO:0010055,GO:1901141,GO:…
EfWRKY58	Eru05G007254.t1	GO:0005634,GO:1900056,GO:1990170,GO:1900057,GO:0009733,GO:0009737,GO:0009738,GO:0009739,GO:0043531,GO:0010508,GO:0009740,GO:0009742,GO:0080151,GO:0009751,GO:0046872,GO:0009753,GO:0071456,GO:0009507,GO:0006952,GO:0080169,GO:0043565,GO:0034605,GO:0000302,GO:0042542,GO:0019760,GO:0042802,GO:0006970,GO:0030010,GO:0080187,GO:0009788,GO:0009793,GO:0004674,GO:0045892,GO:0045893,GO:0010055,GO:1901141,GO:…
EfWRKY59	Eru05G005755.t1	GO:0005634,GO:1900056,GO:1990170,GO:1900057,GO:0009733,GO:0009737,GO:0009738,GO:0009739,GO:0043531,GO:0010508,GO:0009740,GO:0009742,GO:0080151,GO:0009751,GO:0046872,GO:0009753,GO:0071456,GO:0009507,GO:0006952,GO:0080169,GO:0043565,GO:0034605,GO:0000302,GO:0042542,GO:0019760,GO:0042802,GO:0006970,GO:0030010,GO:0080187,GO:0009788,GO:0009793,GO:0004674,GO:0045892,GO:0045893,GO:0010055,GO:1901141,GO:…
EfWRKY60	Eru09G005032.t1	GO:0005634,GO:1900056,GO:1990170,GO:1900057,GO:0009733,GO:0009737,GO:0009738,GO:0009739,GO:0043531,GO:0010508,GO:0009740,GO:0009742,GO:0080151,GO:0009751,GO:0046872,GO:0009753,GO:0071456,GO:0009507,GO:0006952,GO:0080169,GO:0043565,GO:0034605,GO:0000302,GO:0042542,GO:0019760,GO:0042802,GO:0006970,GO:0030010,GO:0080187,GO:0009788,GO:0009793,GO:0004674,GO:0045892,GO:0045893,GO:0010055,GO:1901141,GO:…
EfWRKY61	Eru09G005042.t1	GO:0005634,GO:1900056,GO:1990170,GO:1900057,GO:0009733,GO:0009737,GO:0009738,GO:0009739,GO:0043531,GO:0010508,GO:0009740,GO:0009742,GO:0080151,GO:0009751,GO:0046872,GO:0009753,GO:0071456,GO:0009507,GO:0006952,GO:0080169,GO:0043565,GO:0034605,GO:0000302,GO:0042542,GO:0019760,GO:0042802,GO:0006970,GO:0030010,GO:0080187,GO:0009788,GO:0009793,GO:0004674,GO:0045892,GO:0045893,GO:0010055,GO:1901141,GO:…
EfWRKY62	Eru07G005625.t1	GO:0005634,GO:1900056,GO:1990170,GO:1900057,GO:0009733,GO:0009737,GO:0009738,GO:0009739,GO:0043531,GO:0010508,GO:0009740,GO:0009742,GO:0080151,GO:0009751,GO:0046872,GO:0009753,GO:0071456,GO:0009507,GO:0006952,GO:0080169,GO:0043565,GO:0034605,GO:0000302,GO:0042542,GO:0019760,GO:0042802,GO:0006970,GO:0030010,GO:0080187,GO:0009788,GO:0009793,GO:0004674,GO:0045892,GO:0045893,GO:0010055,GO:1901141,GO:…
EfWRKY63	Eru07G000527.t1	GO:0005634,GO:1900056,GO:1990170,GO:1900057,GO:0009733,GO:0009737,GO:0009738,GO:0009739,GO:0043531,GO:0010508,GO:0009740,GO:0009742,GO:0080151,GO:0009751,GO:0046872,GO:0009753,GO:0071456,GO:0009507,GO:0006952,GO:0080169,GO:0043565,GO:0034605,GO:0000302,GO:0042542,GO:0019760,GO:0042802,GO:0006970,GO:0030010,GO:0080187,GO:0009788,GO:0009793,GO:0004674,GO:0045892,GO:0045893,GO:0010055,GO:1901141,GO:…
EfWRKY64	Eru04G008353.t1	GO:0005634,GO:1990170,GO:1900056,GO:1900057,GO:0009733,GO:0009737,GO:0009738,GO:0009739,GO:0043531,GO:0010508,GO:0009740,GO:0009742,GO:0009751,GO:0046872,GO:0009753,GO:0071456,GO:0009507,GO:0006952,GO:0080169,GO:0043565,GO:0034605,GO:0042542,GO:0000302,GO:0019760,GO:0042802,GO:0006970,GO:0030010,GO:0009788,GO:0009793,GO:0004674,GO:0045892,GO:0045893,GO:0010055,GO:1901141,GO:0008270,GO:0009555,GO:…
EfWRKY65	Eru06G004797.t1	GO:0005634,GO:1990170,GO:1900056,GO:1900057,GO:0009733,GO:0090630,GO:0009737,GO:0009738,GO:0043531,GO:0009739,GO:0009740,GO:0009742,GO:0048658,GO:0005654,GO:0009751,GO:0009753,GO:0006171,GO:0009755,GO:0008219,GO:0034333,GO:0043565,GO:0042542,GO:0045108,GO:0043065,GO:0009788,GO:0004672,GO:0009792,GO:0009793,GO:0004674,GO:0030275,GO:0004675,GO:0098887,GO:1901141,GO:0090696,GO:0008270,GO:0050776,GO:…
EfWRKY66	Eru09G003724.t1	GO:0005634,GO:1900056,GO:1990170,GO:1900057,GO:0009733,GO:0009737,GO:0009738,GO:0009739,GO:0043531,GO:0010508,GO:0009740,GO:0009742,GO:0080151,GO:0009751,GO:0046872,GO:0009753,GO:0071456,GO:0009507,GO:0006952,GO:0080169,GO:0043565,GO:0034605,GO:0000302,GO:0042542,GO:0019760,GO:0042802,GO:0006970,GO:0030010,GO:0080187,GO:0009788,GO:0009793,GO:0004674,GO:0045892,GO:0045893,GO:0010055,GO:1901141,GO:…
EfWRKY67	Eru04G008354.t1	GO:0005634,GO:1900056,GO:1990170,GO:1900057,GO:0009733,GO:0009737,GO:0009738,GO:0009739,GO:0043531,GO:0010508,GO:0009740,GO:0009742,GO:0080151,GO:0009751,GO:0046872,GO:0009753,GO:0071456,GO:0009507,GO:0006952,GO:0080169,GO:0043565,GO:0034605,GO:0000302,GO:0042542,GO:0019760,GO:0042802,GO:0006970,GO:0030010,GO:0080187,GO:0009788,GO:0009793,GO:0004674,GO:0045892,GO:0045893,GO:0010055,GO:1901141,GO:…
EfWRKY68	Eru07G001707.t1	GO:0005634,GO:1900056,GO:1990170,GO:1900057,GO:0009733,GO:0009737,GO:0009738,GO:0009739,GO:0043531,GO:0010508,GO:0009740,GO:0009742,GO:0080151,GO:0009751,GO:0046872,GO:0009753,GO:0071456,GO:0009507,GO:0006952,GO:0080169,GO:0043565,GO:0034605,GO:0000302,GO:0042542,GO:0019760,GO:0042802,GO:0006970,GO:0030010,GO:0080187,GO:0009788,GO:0009793,GO:0004674,GO:0045892,GO:0045893,GO:0010055,GO:1901141,GO:…
EfWRKY69	Eru05G001494.t1	GO:0005634,GO:1900056,GO:1990170,GO:1900057,GO:0009733,GO:0009737,GO:0009738,GO:0009739,GO:0043531,GO:0010508,GO:0009740,GO:0009742,GO:0080151,GO:0009751,GO:0046872,GO:0009753,GO:0071456,GO:0006952,GO:0080169,GO:0043565,GO:0034605,GO:0000302,GO:0042542,GO:0019760,GO:0042802,GO:0006970,GO:0030010,GO:0080187,GO:0009788,GO:0009793,GO:0004674,GO:0045892,GO:0045893,GO:0010055,GO:1901141,GO:0008270,GO:…
EfWRKY70	Eru04G006442.t1	GO:0005634,GO:1900056,GO:1990170,GO:1900057,GO:0009733,GO:0009737,GO:0009738,GO:0009739,GO:0043531,GO:0010508,GO:0009740,GO:0009742,GO:0080151,GO:0009751,GO:0046872,GO:0009753,GO:0071456,GO:0009507,GO:0006952,GO:0080169,GO:0043565,GO:0034605,GO:0000302,GO:0042542,GO:0019760,GO:0042802,GO:0006970,GO:0030010,GO:0080187,GO:0009788,GO:0009793,GO:0004674,GO:0045892,GO:0045893,GO:0010055,GO:1901141,GO:…
EfWRKY71	Eru10G004703.t1	GO:0005634,GO:1900056,GO:1990170,GO:1900057,GO:0009733,GO:0009737,GO:0009738,GO:0009739,GO:0043531,GO:0010508,GO:0009740,GO:0009742,GO:0080151,GO:0009751,GO:0046872,GO:0009753,GO:0071456,GO:0009507,GO:0006952,GO:0080169,GO:0043565,GO:0034605,GO:0000302,GO:0042542,GO:0019760,GO:0042802,GO:0006970,GO:0030010,GO:0080187,GO:0009788,GO:0009793,GO:0004674,GO:0045892,GO:0045893,GO:0010055,GO:1901141,GO:…
EfWRKY72	Eru10G003851.t1	GO:0005634,GO:1900056,GO:1990170,GO:1900057,GO:0009733,GO:0009737,GO:0009738,GO:0009739,GO:0043531,GO:0010508,GO:0009740,GO:0009742,GO:0080151,GO:0009751,GO:0046872,GO:0009753,GO:0071456,GO:0009507,GO:0006952,GO:0080169,GO:0043565,GO:0034605,GO:0000302,GO:0042542,GO:0019760,GO:0042802,GO:0006970,GO:0030010,GO:0080187,GO:0009788,GO:0009793,GO:0045892,GO:0045893,GO:0010055,GO:1901141,GO:0008270,GO:…
EfWRKY73	Eru10G004707.t1	GO:0005634,GO:1900056,GO:1990170,GO:1900057,GO:0009733,GO:0009737,GO:0009738,GO:0009739,GO:0043531,GO:0010508,GO:0009740,GO:0009742,GO:0080151,GO:0009751,GO:0046872,GO:0009753,GO:0071456,GO:0009507,GO:0006952,GO:0080169,GO:0043565,GO:0034605,GO:0000302,GO:0042542,GO:0019760,GO:0042802,GO:0006970,GO:0030010,GO:0080187,GO:0009788,GO:0009793,GO:0004674,GO:0045892,GO:0045893,GO:0010055,GO:1901141,GO:…
EfWRKY74	Eru04G004824.t1	GO:0005634,GO:1990170,GO:1900056,GO:1900057,GO:0009733,GO:0009737,GO:0009738,GO:0009739,GO:0043531,GO:0010508,GO:0009740,GO:0009742,GO:0009751,GO:0046872,GO:0009753,GO:0071456,GO:0009507,GO:0006952,GO:0080169,GO:0043565,GO:0034605,GO:0042542,GO:0000302,GO:0019760,GO:0042802,GO:0006970,GO:0030010,GO:0009788,GO:0009793,GO:0004674,GO:0045892,GO:0045893,GO:0010055,GO:1901141,GO:0008270,GO:0009555,GO:…
EfWRKY75	Eru10G004698.t1	GO:2000031,GO:0005634,GO:1900056,GO:1990170,GO:1900057,GO:0009862,GO:0009863,GO:0009864,GO:2000022,GO:0009737,GO:0009738,GO:0009739,GO:0043531,GO:0009867,GO:0005516,GO:0005774,GO:0009742,GO:0048527,GO:0050832,GO:0009873,GO:0009617,GO:0005524,GO:0009620,GO:0080151,GO:0009751,GO:0051607,GO:0046872,GO:0009624,GO:0009625,GO:0009753,GO:0070301,GO:0006817,GO:0071456,GO:0042659,GO:0009507,GO:0010150,GO:…
EfWRKY76	Eru02G000538.t1	GO:0005634,GO:1900056,GO:1990170,GO:1900057,GO:0009733,GO:0009737,GO:0009738,GO:0009739,GO:0043531,GO:0010508,GO:0009740,GO:0009742,GO:0080151,GO:0009751,GO:0046872,GO:0009753,GO:0071456,GO:0009507,GO:0006952,GO:0080169,GO:0043565,GO:0034605,GO:0000302,GO:0042542,GO:0019760,GO:0042802,GO:0006970,GO:0030010,GO:0080187,GO:0009788,GO:0009793,GO:0004674,GO:0045892,GO:0045893,GO:0010055,GO:1901141,GO:…
EfWRKY77	Eru02G000533.t1	GO:0005634,GO:1900056,GO:1990170,GO:1900057,GO:0009733,GO:0009737,GO:0009738,GO:0009739,GO:0043531,GO:0010508,GO:0009740,GO:0009742,GO:0080151,GO:0009751,GO:0046872,GO:0009753,GO:0071456,GO:0009507,GO:0006952,GO:0080169,GO:0043565,GO:0034605,GO:0000302,GO:0042542,GO:0019760,GO:0042802,GO:0006970,GO:0030010,GO:0080187,GO:0009788,GO:0009793,GO:0004674,GO:0045892,GO:0045893,GO:0010055,GO:1901141,GO:…
EfWRKY78	Eru04G002094.t1	GO:0005634,GO:1900056,GO:1990170,GO:0009733,GO:0009737,GO:0009738,GO:0009739,GO:0043531,GO:0009740,GO:0009742,GO:0080151,GO:0009751,GO:0046872,GO:0009753,GO:0071456,GO:0009507,GO:0006952,GO:0043565,GO:0000302,GO:0042542,GO:0019760,GO:0042802,GO:0030010,GO:0006970,GO:0080187,GO:0009788,GO:0009793,GO:0045892,GO:0045893,GO:0010055,GO:1901141,GO:0008270,GO:0009555,GO:0003677,GO:0007263,GO:0005730,GO:…
EfWRKY79	Eru07G000104.t1	GO:0005634,GO:1900056,GO:1990170,GO:1900057,GO:0009733,GO:0009737,GO:0009738,GO:0009739,GO:0043531,GO:0010508,GO:0009740,GO:0009742,GO:0080151,GO:0009751,GO:0046872,GO:0009753,GO:0071456,GO:0009507,GO:0006952,GO:0080169,GO:0043565,GO:0034605,GO:0000302,GO:0042542,GO:0019760,GO:0042802,GO:0006970,GO:0030010,GO:0080187,GO:0009788,GO:0009793,GO:0045892,GO:0045893,GO:0010055,GO:1901141,GO:0008270,GO:…
EfWRKY80	Eru10G004697.t1	GO:2000031,GO:0005634,GO:1990170,GO:1900056,GO:1900057,GO:0009862,GO:0009863,GO:2000022,GO:0009864,GO:0009738,GO:0043531,GO:0009739,GO:0005516,GO:0009742,GO:0005774,GO:0048527,GO:0050832,GO:0009617,GO:0009873,GO:0005524,GO:1900425,GO:0080151,GO:0009751,GO:0046872,GO:0009624,GO:0009753,GO:0009625,GO:0071456,GO:0042659,GO:0009507,GO:0010150,GO:0002215,GO:0006952,GO:0043565,GO:0042542,GO:0000302,GO:…
EfWRKY81	Eru04G002096.t1	GO:2000031,GO:0005634,GO:1900056,GO:1990170,GO:1900057,GO:0009862,GO:0009863,GO:0009864,GO:2000022,GO:0009737,GO:0009738,GO:0009739,GO:0043531,GO:0009611,GO:0009740,GO:0005774,GO:0009742,GO:0048527,GO:0050832,GO:0009617,GO:0009873,GO:0009620,GO:0005524,GO:1900425,GO:0080151,GO:0009751,GO:1905034,GO:0051607,GO:0046872,GO:0009624,GO:0009625,GO:0009753,GO:0070301,GO:0006817,GO:0071456,GO:0042659,GO:…
EfWRKY82	Eru04G002092.t1	GO:2000031,GO:0005634,GO:1900056,GO:0009862,GO:0009863,GO:2000022,GO:0009864,GO:0009738,GO:0043531,GO:0009739,GO:0009867,GO:0005516,GO:0009742,GO:0048527,GO:0050832,GO:0009617,GO:0009873,GO:0005524,GO:0080151,GO:0009751,GO:0009624,GO:0046872,GO:0009625,GO:0009753,GO:0071456,GO:0009507,GO:0010150,GO:0002215,GO:0006952,GO:0043565,GO:0042542,GO:0000302,GO:0042802,GO:0009651,GO:1900457,GO:0002229,GO:…
EfWRKY83	Eru07G001708.t1	GO:2000031,GO:0005634,GO:1900056,GO:0009862,GO:0009863,GO:2000022,GO:0009864,GO:0009737,GO:0009738,GO:0043531,GO:0009739,GO:0005516,GO:0009742,GO:0048527,GO:0050832,GO:0009617,GO:0009873,GO:0005524,GO:1900425,GO:0080151,GO:0009751,GO:0046872,GO:0009624,GO:0009753,GO:0009625,GO:0071456,GO:0009507,GO:0010150,GO:1990841,GO:0002215,GO:0006952,GO:0043565,GO:0042542,GO:0000302,GO:0019760,GO:0042802,GO:…
EfWRKY84	Eru04G004335.t1	GO:0009793,GO:0005634,GO:0045892,GO:1900057,GO:0002758,GO:2000022,GO:0009737,GO:0009611,GO:0043531,GO:0009739,GO:0005516,GO:0005774,GO:0000976,GO:0050832,GO:0009617,GO:0009682,GO:0009938,GO:0009555,GO:0005524,GO:0009751,GO:0051607,GO:1901002,GO:0010200,GO:0070301,GO:0007263,GO:0071456,GO:0042659,GO:0010150,GO:1990841,GO:0006952,GO:0005737,GO:0043565,GO:0019760,GO:0042802,GO:0031347,GO:0003700,GO:…
EfWRKY85	Eru03G003229.t1	GO:0005634,GO:0045571,GO:0009733,GO:1900057,GO:0090630,GO:0043531,GO:0009739,GO:0009742,GO:0048658,GO:0005654,GO:0009751,GO:0019991,GO:0009753,GO:0009755,GO:0006171,GO:0008219,GO:0034333,GO:0030239,GO:0020002,GO:0042025,GO:0043565,GO:0002093,GO:0042542,GO:0045108,GO:0005176,GO:0043065,GO:0043068,GO:0004672,GO:0042048,GO:0009792,GO:0009793,GO:0004674,GO:0030275,GO:0098887,GO:0010311,GO:1901141,GO:…
EfWRKY86	Eru08G004471.t1	GO:0009408,GO:0009409,GO:0005634,GO:0032196,GO:0005829,GO:0045893,GO:0009414,GO:0046983,GO:0010120,GO:0009737,GO:0009738,GO:0009611,GO:0009739,GO:0010508,GO:0009740,GO:0000976,GO:0050832,GO:0009938,GO:0009555,GO:0006355,GO:1900425,GO:0009942,GO:0009751,GO:0046872,GO:0010200,GO:0009753,GO:0009627,GO:0003677,GO:0070370,GO:0006310,GO:0006952,GO:0009961,GO:1900150,GO:0043565,GO:0034605,GO:0009651,GO:…
EfWRKY87	Eru08G004468.t1	GO:0005634,GO:0046983,GO:0010120,GO:0009737,GO:0009738,GO:0003723,GO:0009611,GO:0043531,GO:0009739,GO:0010508,GO:0009740,GO:0050832,GO:0000785,GO:0005524,GO:1900425,GO:0005654,GO:0009751,GO:0046872,GO:0009753,GO:0009627,GO:0006310,GO:0006952,GO:0043565,GO:0034605,GO:0042802,GO:0009651,GO:0006970,GO:0030010,GO:0009788,GO:0009791,GO:0009408,GO:0009409,GO:0004674,GO:0032196,GO:0005829,GO:0045893,GO:…
EfWRKY88	Eru04G004324.t1	GO:0005634,GO:1990170,GO:1900057,GO:0009733,GO:0009863,GO:0010120,GO:0009737,GO:0009738,GO:0009611,GO:0009867,GO:0043531,GO:0009739,GO:0010508,GO:0009740,GO:0005516,GO:0048527,GO:0050832,GO:0009617,GO:0009873,GO:0005524,GO:1900425,GO:0009751,GO:0051607,GO:0046872,GO:0009624,GO:0009753,GO:1901703,GO:0009627,GO:0070301,GO:0006817,GO:0042659,GO:0016036,GO:0006952,GO:0080169,GO:1990837,GO:0043565,GO:…
EfWRKY89	Eru03G007868.t1	GO:0010112,GO:0009793,GO:0005634,GO:0034052,GO:0005829,GO:0009733,GO:0009734,GO:0009863,GO:0070406,GO:0009416,GO:0010120,GO:0010249,GO:0010252,GO:0000976,GO:0052625,GO:0052626,GO:0052627,GO:0009555,GO:0052628,GO:0005524,GO:0009941,GO:0010200,GO:0051225,GO:0009626,GO:0071456,GO:1901183,GO:0009826,GO:0051301,GO:0010150,GO:0010279,GO:0006952,GO:0005737,GO:0016874,GO:0016046,GO:0016881,GO:0005874,GO:…
