# Supplementary material for: Bioinformatics Analysis of WRKY Family Genes in Erianthus fulvus Ness
Source: Genes (Basel). 2022 Nov 12;13(11):2102. doi: 10.3390/genes13112102 (PMC9690630; doi:10.3390/genes13112102)
Supplement: Supplementary file 1 [file genes-13-02102-s001.zip › Supplemental_Table_S11_Background-GO.xlsx]

## Sheet: Background-GO
Gene ID	Background-GO
Eru01G000004.t1	GO:0000166,GO:0000398,GO:0003676,GO:0017069
Eru01G000015.t1	GO:0005524,GO:0016020,GO:0016887
Eru01G000017.t1	GO:0005515
Eru01G000021.t1	GO:0005515
Eru01G000027.t1	GO:0004672,GO:0005515,GO:0005524,GO:0006468
Eru01G000031.t1	GO:0003774,GO:0005515,GO:0005524,GO:0016459,GO:0016747
Eru01G000033.t1	GO:0003677,GO:0003700,GO:0006355
Eru01G000038.t1	GO:0016787
Eru01G000045.t1	GO:0003677,GO:0003700,GO:0006352,GO:0006355,GO:0016987
Eru01G000055.t1	GO:0003676,GO:0008270
Eru01G000069.t1	GO:0005524,GO:0016020,GO:0016887
Eru01G000070.t1	GO:0030001,GO:0046872
Eru01G000074.t1	GO:0016788
Eru01G000076.t1	GO:0006855,GO:0015238,GO:0015297,GO:0016020,GO:0055085
Eru01G000078.t1	GO:0005515
Eru01G000081.t1	GO:0005515
Eru01G000082.t1	GO:0016798
Eru01G000085.t1	GO:0005488,GO:0006886,GO:0008536
Eru01G000093.t1	GO:0005515,GO:0006355,GO:0006950,GO:0008289
Eru01G000098.t1	GO:0016491,GO:0055114
Eru01G000101.t1	GO:0044238
Eru01G000104.t1	GO:0006633
Eru01G000105.t1	GO:0000723,GO:0003677,GO:0003684,GO:0004003,GO:0005634,GO:0006303,GO:0006310,GO:0016817,GO:0042162,GO:0043564
Eru01G000106.t1	GO:0006810
Eru01G000107.t1	GO:0005515
Eru01G000108.t1	GO:0016491,GO:0055114
Eru01G000111.t1	GO:0016491,GO:0055114
Eru01G000114.t1	GO:0005515
Eru01G000120.t1	GO:0003700,GO:0006355,GO:0043565
Eru01G000124.t1	GO:0003950
Eru01G000134.t1	GO:0003677,GO:0005515
Eru01G000135.t1	GO:0003700,GO:0005634,GO:0006355,GO:0043565
Eru01G000136.t1	GO:0003723,GO:0004525,GO:0006396
Eru01G000137.t1	GO:0000166,GO:0003676
Eru01G000138.t1	GO:0005096
Eru01G000142.t1	GO:0003676,GO:0005515
Eru01G000145.t1	GO:0003677,GO:0003700,GO:0005634,GO:0006355
Eru01G000155.t1	GO:0003824,GO:0008152,GO:0016788
Eru01G000159.t1	GO:0003676,GO:0008270
Eru01G000162.t1	GO:0005515
Eru01G000164.t1	GO:0003824,GO:0016787
Eru01G000170.t1	GO:0005524
Eru01G000171.t1	GO:0000786,GO:0003677,GO:0005634,GO:0046982
Eru01G000174.t1	GO:0004672,GO:0005524,GO:0006468
Eru01G000178.t1	GO:0004592,GO:0015940
Eru01G000179.t1	GO:0005515
Eru01G000180.t1	GO:0005515
Eru01G000183.t1	GO:0005515
Eru01G000187.t1	GO:0005515
Eru01G000190.t2	GO:0005515
Eru01G000191.t1	GO:0009055,GO:0015035,GO:0045454
Eru01G000192.t1	GO:0003746,GO:0003924,GO:0005525,GO:0005622,GO:0006414
Eru01G000198.t1	GO:0004072,GO:0008152,GO:0008652,GO:0016597
Eru01G000201.t1	GO:0005506,GO:0016705,GO:0020037,GO:0055114
Eru01G000202.t1	GO:0008152,GO:0016491
Eru01G000203.t1	GO:0005506,GO:0016705,GO:0020037,GO:0055114
Eru01G000214.t1	GO:0008152,GO:0016758
Eru01G000217.t1	GO:0005515
Eru01G000218.t1	GO:0006855,GO:0015238,GO:0015297,GO:0016020,GO:0055085
Eru01G000226.t1	GO:0007030,GO:0015031,GO:0016020
Eru01G000229.t1	GO:0005783,GO:0006886,GO:0016021
Eru01G000230.t1	GO:0005885,GO:0008270,GO:0015629,GO:0030041,GO:0034314
Eru01G000231.t1	GO:0000775,GO:0007067
Eru01G000238.t1	GO:0003993,GO:0016787,GO:0046872
Eru01G000239.t1	GO:0005506,GO:0016705,GO:0020037,GO:0055114
Eru01G000244.t1	GO:0003824
Eru01G000249.t1	GO:0004672,GO:0005524,GO:0006468
Eru01G000254.t1	GO:0005515
Eru01G000257.t1	GO:0003723
Eru01G000260.t1	GO:0005515
Eru01G000263.t1	GO:0006351
Eru01G000264.t1	GO:0004553,GO:0005975
Eru01G000265.t1	GO:0005515
Eru01G000268.t1	GO:0003824,GO:0008152
Eru01G000272.t2	GO:0003676
Eru01G000276.t1	GO:0003746,GO:0003924,GO:0005525,GO:0005622,GO:0006414,GO:0016021,GO:0051205
Eru01G000279.t1	GO:0016788
Eru01G000289.t1	GO:0004649,GO:0005975
Eru01G000290.t1	GO:0008757
Eru01G000291.t1	GO:0005515
Eru01G000294.t1	GO:0003735,GO:0005622,GO:0005840,GO:0006412,GO:0015934
Eru01G000295.t2	GO:0006355,GO:0008270
Eru01G000297.t1	GO:0003729,GO:0005685,GO:0006376
Eru01G000298.t1	GO:0003735,GO:0005840,GO:0006412,GO:0019843
Eru01G000299.t2	GO:0009269
Eru01G000300.t1	GO:0008565,GO:0015031,GO:0016021
Eru01G000302.t1	GO:0003924,GO:0005525,GO:0005622,GO:0006886,GO:0006913,GO:0007165,GO:0007264,GO:0015031,GO:0016020
Eru01G000304.t1	GO:0008152,GO:0016491
Eru01G000306.t1	GO:0017183
Eru01G000308.t1	GO:0016491,GO:0055114
Eru01G000309.t1	GO:0004672,GO:0005524,GO:0006468,GO:0016020
Eru01G000317.t1	GO:0003824
Eru01G000318.t1	GO:0003824,GO:0005515
Eru01G000325.t1	GO:0005506,GO:0016705,GO:0020037,GO:0055114
Eru01G000328.t1	GO:0003735,GO:0005622,GO:0005840,GO:0006412
Eru01G000330.t1	GO:0003723,GO:0003735,GO:0005622,GO:0005840,GO:0006412
Eru01G000332.t1	GO:0003735,GO:0005622,GO:0005840,GO:0006412
Eru01G000340.t2	GO:0004672,GO:0005524,GO:0006468
Eru01G000345.t1	GO:0006855,GO:0015238,GO:0015297,GO:0016020,GO:0055085
Eru01G000346.t1	GO:0004497,GO:0006744,GO:0016491,GO:0016709,GO:0050660,GO:0055114,GO:0071949
Eru01G000347.t1	GO:0005847,GO:0006378,GO:0006379
Eru01G000353.t1	GO:0003690,GO:0005739,GO:0006355
Eru01G000354.t1	GO:0003676,GO:0046872
Eru01G000355.t1	GO:0005515
Eru01G000357.t1	GO:0008519,GO:0015696,GO:0016020,GO:0072488
Eru01G000358.t1	GO:0008519,GO:0015696,GO:0016020,GO:0072488
Eru01G000359.t1	GO:0004672,GO:0004674,GO:0005524,GO:0006468,GO:0048544
Eru01G000364.t1	GO:0016620,GO:0055114
Eru01G000366.t1	GO:0003690,GO:0005739,GO:0006355
Eru01G000368.t1	GO:0004514,GO:0004516,GO:0009435,GO:0019358
Eru01G000373.t1	GO:0003924,GO:0005525
Eru01G000374.t1	GO:0003924,GO:0005525
Eru01G000376.t1	GO:0016491,GO:0055114
Eru01G000377.t2	GO:0005515,GO:0008270,GO:0016020,GO:0016760,GO:0030244
Eru01G000379.t1	GO:0043531
Eru01G000383.t1	GO:0000290,GO:0008047,GO:0043085
Eru01G000387.t1	GO:0008152,GO:0016787
Eru01G000389.t1	GO:0008152,GO:0016787
Eru01G000395.t1	GO:0000166,GO:0003676,GO:0004812,GO:0004824,GO:0005524,GO:0005737,GO:0006418,GO:0006430
Eru01G000396.t2	GO:0000166,GO:0003676,GO:0008270
Eru01G000397.t1	GO:0005506,GO:0016705,GO:0020037,GO:0055114
Eru01G000398.t1	GO:0005515
Eru01G000400.t1	GO:0009055,GO:0022900,GO:0051536,GO:0051537
Eru01G000402.t1	GO:0005515
Eru01G000403.t1	GO:0000062,GO:0005515
Eru01G000411.t1	GO:0009055,GO:0050660
Eru01G000413.t1	GO:0005525,GO:0016817
Eru01G000423.t1	GO:0003700,GO:0006355,GO:0008270,GO:0043565
Eru01G000425.t1	GO:0003723,GO:0005488
Eru01G000427.t1	GO:0006629
Eru01G000431.t1	GO:0004857
Eru01G000448.t1	GO:0003824
Eru01G000450.t1	GO:0003824,GO:0005509,GO:0005515,GO:0005783,GO:0006457,GO:0008152,GO:0051082
Eru01G000452.t1	GO:0003824,GO:0008152
Eru01G000453.t1	GO:0005509,GO:0005515,GO:0005783,GO:0006457,GO:0051082
Eru01G000455.t1	GO:0003824,GO:0005515,GO:0008270,GO:0043169
Eru01G000457.t1	GO:0004335,GO:0005524,GO:0005737,GO:0006012,GO:0008152,GO:0016301,GO:0016773,GO:0046835
Eru01G000461.t1	GO:0043531
Eru01G000463.t1	GO:0008152,GO:0016746
Eru01G000466.t1	GO:0008033,GO:0008152,GO:0008168,GO:0016491
Eru01G000467.t1	GO:0003677,GO:0005515,GO:0005634
Eru01G000476.t1	GO:0004650,GO:0005975
Eru01G000477.t1	GO:0003824,GO:0008270,GO:0016787
Eru01G000480.t1	GO:0008152,GO:0016787
Eru01G000483.t1	GO:0003735,GO:0004553,GO:0005622,GO:0005840,GO:0005975,GO:0006412
Eru01G000486.t1	GO:0006812,GO:0015299,GO:0016021,GO:0055085
Eru01G000504.t1	GO:0003676,GO:0003723,GO:0004386,GO:0005524,GO:0005634,GO:0008270
Eru01G000515.t1	GO:0003690,GO:0005739,GO:0006355
Eru01G000516.t1	GO:0006729,GO:0008124
Eru01G000517.t1	GO:0003824,GO:0008152,GO:0016788
Eru01G000518.t1	GO:0000162,GO:0004049,GO:0009058,GO:0016833
Eru01G000520.t1	GO:0000166,GO:0003676,GO:0046872
Eru01G000527.t1	GO:0004672,GO:0005524,GO:0006468
Eru01G000530.t1	GO:0006355
Eru01G000531.t1	GO:0045039
Eru01G000533.t1	GO:0004672,GO:0005515,GO:0005524,GO:0006468
Eru01G000537.t1	GO:0008152,GO:0016758
Eru01G000549.t1	GO:0003676,GO:0008168,GO:0032259
Eru01G000550.t1	GO:0005515
Eru01G000552.t2	GO:0005516,GO:0006950
Eru01G000555.t1	GO:0005215,GO:0006810,GO:0016020,GO:0055085
Eru01G000556.t1	GO:0003924,GO:0005525,GO:0005622,GO:0006886,GO:0006913,GO:0007165,GO:0007264,GO:0015031,GO:0016020
Eru01G000559.t1	GO:0005215,GO:0006810,GO:0006857,GO:0016020
Eru01G000563.t1	GO:0004867,GO:0005576
Eru01G000567.t1	GO:0005215,GO:0016020,GO:0016021,GO:0022857,GO:0022891,GO:0055085
Eru01G000572.t1	GO:0003676,GO:0003677,GO:0046983
Eru01G000575.t1	GO:0003690,GO:0005739,GO:0006355
Eru01G000577.t1	GO:0003690,GO:0005739,GO:0006355
Eru01G000578.t1	GO:0003690,GO:0005739,GO:0006355
Eru01G000580.t1	GO:0003690,GO:0005739,GO:0006355
Eru01G000581.t1	GO:0003690,GO:0005739,GO:0006355
Eru01G000583.t1	GO:0003690,GO:0005739,GO:0006355
Eru01G000584.t1	GO:0005488
Eru01G000587.t1	GO:0001510,GO:0008168,GO:0032259
Eru01G000592.t1	GO:0005576,GO:0009664
Eru01G000594.t1	GO:0004672,GO:0005524,GO:0006468
Eru01G000595.t1	GO:0005515,GO:0008270
Eru01G000600.t1	GO:0003690,GO:0005739,GO:0006355
Eru01G000602.t1	GO:0003690,GO:0005739,GO:0006355
Eru01G000604.t1	GO:0003690,GO:0005739,GO:0006355
Eru01G000605.t1	GO:0003690,GO:0005739,GO:0006355
Eru01G000606.t1	GO:0003690,GO:0005739,GO:0006355
Eru01G000609.t1	GO:0003824,GO:0004722,GO:0006470
Eru01G000614.t1	GO:0003677,GO:0006355
Eru01G000616.t1	GO:0004647,GO:0006564,GO:0008152,GO:0016791
Eru01G000619.t1	GO:0003676,GO:0008270
Eru01G000620.t1	GO:0003779,GO:0005622,GO:0015629,GO:0030042
Eru01G000621.t1	GO:0003779,GO:0005622,GO:0015629,GO:0030042
Eru01G000622.t1	GO:0046872
Eru01G000623.t1	GO:0046872
Eru01G000625.t1	GO:0008641,GO:0019781,GO:0045116
Eru01G000626.t1	GO:0046872
Eru01G000627.t1	GO:0003924,GO:0005525,GO:0005622,GO:0006886,GO:0006913,GO:0007165,GO:0007264,GO:0015031,GO:0016020
Eru01G000632.t1	GO:0009813,GO:0016872,GO:0045430
Eru01G000633.t1	GO:0030001,GO:0046872
Eru01G000635.t1	GO:0004672,GO:0005524,GO:0006468
Eru01G000639.t1	GO:0005515
Eru01G000644.t1	GO:0005488,GO:0006508,GO:0008237,GO:0008270,GO:0019370
Eru01G000646.t1	GO:0005515
Eru01G000651.t1	GO:0003677,GO:0003700,GO:0006355,GO:0007275
Eru01G000653.t1	GO:0003735,GO:0005622,GO:0005840,GO:0006412,GO:0015935
Eru01G000654.t1	GO:0005515,GO:0006355,GO:0008270,GO:0042393
Eru01G000655.t1	GO:0003924,GO:0005200,GO:0005525,GO:0005874,GO:0007017
Eru01G000658.t1	GO:0004672,GO:0005515,GO:0005524,GO:0006468
Eru01G000659.t1	GO:0004672,GO:0005524,GO:0006468
Eru01G000664.t1	GO:0003824,GO:0050662
Eru01G000665.t1	GO:0003824,GO:0050662
Eru01G000666.t1	GO:0003993,GO:0016791
Eru01G000674.t1	GO:0003677,GO:0006355
Eru01G000682.t1	GO:0003779,GO:0005856,GO:0030036
Eru01G000685.t1	GO:0006281,GO:0016491,GO:0055114
Eru01G000687.t1	GO:0000917,GO:0005525
Eru01G000689.t1	GO:0004672,GO:0005524,GO:0006468
Eru01G000690.t1	GO:0003676,GO:0003677,GO:0005634,GO:0006351,GO:0006355,GO:0008270
Eru01G000692.t1	GO:0003677,GO:0003700,GO:0006355
Eru01G000693.t1	GO:0003676,GO:0003723
Eru01G000695.t1	GO:0003735,GO:0005622,GO:0005840,GO:0006412
Eru01G000697.t1	GO:0004489,GO:0006555,GO:0055114
Eru01G000698.t1	GO:0003677,GO:0006355
Eru01G000707.t1	GO:0005509
Eru01G000708.t2	GO:0005515,GO:0008270
Eru01G000709.t1	GO:0003677,GO:0003916,GO:0003918,GO:0005524,GO:0005694,GO:0006259,GO:0006265
Eru01G000710.t1	GO:0005525,GO:0005622,GO:0007264,GO:0015031
Eru01G000725.t1	GO:0000166,GO:0003676
Eru01G000726.t1	GO:0000413,GO:0003755,GO:0006457
Eru01G000729.t1	GO:0006338,GO:0006355,GO:0031011
Eru01G000733.t1	GO:0046983
Eru01G000734.t1	GO:0006810,GO:0006886,GO:0008565,GO:0015031,GO:0016192,GO:0030117
Eru01G000735.t1	GO:0005524,GO:0015995,GO:0016851
Eru01G000736.t1	GO:0004806,GO:0006629,GO:0008152
Eru01G000737.t1	GO:0008152,GO:0016491
Eru01G000738.t1	GO:0003924,GO:0005509,GO:0005525,GO:0005622,GO:0005739,GO:0007005,GO:0007165,GO:0007264,GO:0015031,GO:0016020,GO:0031307
Eru01G000746.t1	GO:0016787
Eru01G000747.t1	GO:0008033
Eru01G000751.t1	GO:0008152,GO:0016491
Eru01G000753.t1	GO:0006397,GO:0016788
Eru01G000754.t1	GO:0004252,GO:0006508
Eru01G000756.t1	GO:0005643,GO:0016973
Eru01G000758.t1	GO:0004672,GO:0005524,GO:0006468
Eru01G000762.t1	GO:0000166
Eru01G000763.t1	GO:0005515,GO:0008270,GO:0046872
Eru01G000766.t1	GO:0003824
Eru01G000769.t1	GO:0003690,GO:0005739,GO:0006355
Eru01G000770.t1	GO:0016021
Eru01G000771.t1	GO:0017148,GO:0030598
Eru01G000772.t1	GO:0003700,GO:0006355,GO:0043565
Eru01G000773.t1	GO:0008152,GO:0016758
Eru01G000774.t1	GO:0008152,GO:0016758
Eru01G000775.t1	GO:0008152,GO:0016021,GO:0016758,GO:0055085
Eru01G000779.t1	GO:0003824
Eru01G000783.t1	GO:0003723,GO:0004809,GO:0008033
Eru01G000784.t1	GO:0004672,GO:0005509,GO:0005524,GO:0006468
Eru01G000793.t1	GO:0004601,GO:0006979,GO:0020037,GO:0055114
Eru01G000794.t1	GO:0005515
Eru01G000795.t1	GO:0004650,GO:0005975
Eru01G000803.t1	GO:0003676
Eru01G000807.t1	GO:0003677,GO:0003918,GO:0005524,GO:0006265
Eru01G000812.t1	GO:0016020,GO:0016760,GO:0030244
Eru01G000818.t1	GO:0004650,GO:0005975
Eru01G000824.t1	GO:0004650,GO:0005975
Eru01G000826.t1	GO:0003723,GO:0003735,GO:0005840,GO:0006412,GO:0015935
Eru01G000830.t1	GO:0006694,GO:0008152,GO:0008168
Eru01G000831.t1	GO:0009055
Eru01G000832.t1	GO:0009522,GO:0009538,GO:0015979
Eru01G000841.t1	GO:0007034
Eru01G000843.t1	GO:0004742,GO:0006090,GO:0008152,GO:0016746,GO:0045254
Eru01G000845.t1	GO:0005750,GO:0006122
Eru01G000851.t1	GO:0045454
Eru01G000852.t1	GO:0003746,GO:0005737,GO:0006414,GO:0043043
Eru01G000853.t2	GO:0010277,GO:0016491,GO:0051537,GO:0055114
Eru01G000856.t1	GO:0005743,GO:0006850
Eru01G000857.t1	GO:0005743,GO:0006850
Eru01G000860.t1	GO:0003824,GO:0008152
Eru01G000862.t1	GO:0016787
Eru01G000863.t1	GO:0003676,GO:0005524
Eru01G000864.t1	GO:0004310,GO:0008610,GO:0009058,GO:0016021,GO:0016740,GO:0016765
Eru01G000873.t1	GO:0003677
Eru01G000874.t1	GO:0008152,GO:0016758
Eru01G000876.t1	GO:0030145,GO:0045735
Eru01G000884.t1	GO:0006486,GO:0008378,GO:0016020,GO:0030246
Eru01G000891.t1	GO:0006486,GO:0008378,GO:0016020,GO:0030246
Eru01G000900.t1	GO:0003723,GO:0003735,GO:0005840,GO:0006412
Eru01G000906.t1	GO:0006810,GO:0016021,GO:0016192
Eru01G000907.t1	GO:0046983
Eru01G000909.t1	GO:0003676,GO:0005524
Eru01G000913.t1	GO:0005524
Eru01G000916.t1	GO:0000166
Eru01G000925.t1	GO:0005515
Eru01G000926.t1	GO:0004672,GO:0005524,GO:0006468
Eru01G000931.t1	GO:0000166,GO:0003676
Eru01G000932.t1	GO:0003872,GO:0005524,GO:0006002,GO:0006096
Eru01G000945.t1	GO:0003919,GO:0009231
Eru01G000946.t1	GO:0005488,GO:0008565,GO:0015031,GO:0030904,GO:0042147
Eru01G000947.t1	GO:0005515
Eru01G000950.t1	GO:0006662,GO:0015035,GO:0045454
Eru01G000952.t1	GO:0003676,GO:0008270
Eru01G000956.t1	GO:0003676,GO:0005515
Eru01G000987.t1	GO:0003676,GO:0005515
Eru01G000988.t1	GO:0005515
Eru01G000991.t1	GO:0005515
Eru01G000996.t1	GO:0000287,GO:0003924,GO:0005525
Eru01G001003.t1	GO:0000786,GO:0003677,GO:0005634,GO:0006334
Eru01G001010.t1	GO:0003700,GO:0006355,GO:0043565
Eru01G001013.t1	GO:0003682,GO:0008168
Eru01G001016.t1	GO:0005515,GO:0008270,GO:0046872
Eru01G001017.t1	GO:0003677
Eru01G001021.t1	GO:0005515,GO:0005634,GO:0006355
Eru01G001024.t1	GO:0016491,GO:0055114
Eru01G001026.t1	GO:0046983
Eru01G001033.t1	GO:0003824,GO:0004834,GO:0006568,GO:0008152
Eru01G001040.t1	GO:0003700,GO:0006355,GO:0043565
Eru01G001041.t1	GO:0003924,GO:0005525
Eru01G001050.t1	GO:0000287,GO:0003824,GO:0004743,GO:0006096,GO:0030955
Eru01G001051.t1	GO:0003735,GO:0005840,GO:0006412
Eru01G001059.t1	GO:0003700,GO:0005634,GO:0006355,GO:0043565
Eru01G001064.t1	GO:0005515
Eru01G001069.t1	GO:0005515
Eru01G001070.t1	GO:0005515,GO:0008270
Eru01G001072.t1	GO:0006810,GO:0016021
Eru01G001073.t1	GO:0003676,GO:0004527,GO:0008270
Eru01G001078.t1	GO:0006508,GO:0008234
Eru01G001082.t1	GO:0005515
Eru01G001083.t1	GO:0003676,GO:0003723,GO:0003735,GO:0005622,GO:0005840,GO:0006412
Eru01G001086.t1	GO:0006520,GO:0016491,GO:0016639,GO:0055114
Eru01G001087.t1	GO:0008080
Eru01G001090.t1	GO:0005515
Eru01G001098.t1	GO:0006869,GO:0008289
Eru01G001099.t1	GO:0045735
Eru01G001104.t1	GO:0046856
Eru01G001106.t1	GO:0004672,GO:0005524,GO:0006468
Eru01G001110.t1	GO:0005515
Eru01G001117.t1	GO:0043531
Eru01G001118.t1	GO:0003723
Eru01G001119.t1	GO:0004672,GO:0005524,GO:0006468
Eru01G001125.t1	GO:0004672,GO:0005524,GO:0006468
Eru01G001127.t1	GO:0004222,GO:0006508
Eru01G001128.t1	GO:0005515
Eru01G001129.t1	GO:0003677,GO:0006260
Eru01G001133.t1	GO:0004553,GO:0005975
Eru01G001144.t1	GO:0009055
Eru01G001149.t1	GO:0003677,GO:0008270
Eru01G001152.t2	GO:0003824,GO:0005506,GO:0009055,GO:0016491,GO:0016614,GO:0046872,GO:0050660,GO:0051536,GO:0051537,GO:0055114
Eru01G001155.t1	GO:0003824,GO:0009055,GO:0016491,GO:0016614,GO:0046872,GO:0050660,GO:0051536,GO:0055114
Eru01G001156.t1	GO:0003824,GO:0016491,GO:0016614,GO:0050660,GO:0055114
Eru01G001158.t1	GO:0016491,GO:0055114
Eru01G001174.t1	GO:0008152,GO:0016787
Eru01G001178.t1	GO:0004672,GO:0005509,GO:0005524,GO:0006468
Eru01G001180.t1	GO:0005515,GO:0008270
Eru01G001183.t1	GO:0004672,GO:0005509,GO:0005524,GO:0006468
Eru01G001186.t1	GO:0005515,GO:0008270
Eru01G001194.t1	GO:0005524,GO:0006457,GO:0009408,GO:0031072,GO:0051082
Eru01G001195.t1	GO:0005515
Eru01G001196.t1	GO:0005515
Eru01G001198.t1	GO:0005484,GO:0005515,GO:0006886,GO:0016020,GO:0016192
Eru01G001200.t1	GO:0005515
Eru01G001201.t1	GO:0006511,GO:0031461,GO:0031625
Eru01G001206.t1	GO:0003676,GO:0003677,GO:0003917,GO:0006265,GO:0008270
Eru01G001208.t1	GO:0046872
Eru01G001211.t1	GO:0003824,GO:0010181,GO:0016491,GO:0055114
Eru01G001213.t1	GO:0005515
Eru01G001214.t1	GO:0005515
Eru01G001219.t1	GO:0016020
Eru01G001220.t1	GO:0005634,GO:0008270
Eru01G001222.t1	GO:0005615,GO:0005737,GO:0017089,GO:0046836,GO:0051861
Eru01G001227.t1	GO:0005615
Eru01G001229.t1	GO:0004553,GO:0005975
Eru01G001230.t1	GO:0005975
Eru01G001231.t1	GO:0005488,GO:0006402,GO:0030014
Eru01G001232.t1	GO:0016491,GO:0055114
Eru01G001234.t1	GO:0000105,GO:0004399,GO:0008152,GO:0008270,GO:0016491,GO:0051287,GO:0055114
Eru01G001236.t1	GO:0008152
Eru01G001239.t1	GO:0016491,GO:0055114
Eru01G001244.t1	GO:0003676,GO:0005524
Eru01G001264.t1	GO:0006810,GO:0006886,GO:0008565,GO:0015031,GO:0016192,GO:0030117
Eru01G001273.t1	GO:0005515
Eru01G001279.t1	GO:0046983
Eru01G001286.t1	GO:0004751,GO:0009052
Eru01G001287.t1	GO:0005515,GO:0008270
Eru01G001289.t1	GO:0005525
Eru01G001290.t1	GO:0006480,GO:0008168
Eru01G001291.t1	GO:0005506,GO:0006633,GO:0016491,GO:0055114
Eru01G001293.t1	GO:0003824,GO:0003924,GO:0003938,GO:0005200,GO:0005525,GO:0005874,GO:0006164,GO:0007017,GO:0016491,GO:0055114
Eru01G001294.t1	GO:0003779,GO:0005622,GO:0015629,GO:0030042
Eru01G001323.t1	GO:0009522,GO:0009538,GO:0015979
Eru01G001325.t1	GO:0003700,GO:0006355,GO:0008270
Eru01G001327.t1	GO:0016757
Eru01G001331.t1	GO:0003677,GO:0006355
Eru01G001349.t1	GO:0005515
Eru01G001353.t1	GO:0005515,GO:0005634,GO:0006351,GO:0006355,GO:0016568
Eru01G001359.t1	GO:0004672,GO:0005524,GO:0006468
Eru01G001360.t1	GO:0004347,GO:0006094,GO:0006096
Eru01G001361.t1	GO:0006099,GO:0016491,GO:0016627,GO:0022900,GO:0050660,GO:0055114
Eru01G001367.t1	GO:0005515
Eru01G001385.t1	GO:0005515,GO:0008270
Eru01G001388.t1	GO:0003824,GO:0005506,GO:0008033,GO:0010181,GO:0016829,GO:0051536,GO:0051539,GO:0055114
Eru01G001389.t1	GO:0008168
Eru01G001390.t1	GO:0008168,GO:0032259
Eru01G001393.t1	GO:0016020,GO:0016651,GO:0051539,GO:0055114
Eru01G001394.t1	GO:0003924,GO:0005200,GO:0005525,GO:0005874,GO:0007017
Eru01G001396.t1	GO:0004672,GO:0005524,GO:0006468,GO:0030246
Eru01G001397.t1	GO:0003824,GO:0005975,GO:0006108,GO:0016491,GO:0016615,GO:0016616,GO:0019752,GO:0030060,GO:0055114
Eru01G001400.t1	GO:0004672,GO:0005515,GO:0005524,GO:0006468
Eru01G001403.t2	GO:0003777,GO:0005524,GO:0007018,GO:0008017
Eru01G001407.t1	GO:0004672,GO:0005524,GO:0006468
Eru01G001414.t1	GO:0004672,GO:0005506,GO:0005524,GO:0005737,GO:0006464,GO:0006468,GO:0009107,GO:0016415,GO:0016705,GO:0020037,GO:0030246,GO:0055114
Eru01G001416.t1	GO:0003677,GO:0005634,GO:0006355,GO:0043565
Eru01G001422.t1	GO:0003677,GO:0003700,GO:0006355,GO:0007275
Eru01G001427.t1	GO:0000166,GO:0003676
Eru01G001430.t1	GO:0003700,GO:0006355,GO:0043565
Eru01G001443.t1	GO:0003735,GO:0005840,GO:0006412
Eru01G001453.t1	GO:0005615
Eru01G001454.t2	GO:0016021
Eru01G001455.t1	GO:0008270
Eru01G001456.t1	GO:0005515
Eru01G001458.t1	GO:0006662,GO:0015035,GO:0045454
Eru01G001460.t1	GO:0004497,GO:0005506,GO:0016705,GO:0020037,GO:0055114
Eru01G001466.t1	GO:0003677
Eru01G001470.t1	GO:0009512
Eru01G001472.t1	GO:0003824
Eru01G001478.t1	GO:0005643,GO:0006913
Eru01G001479.t2	GO:0006508,GO:0008236,GO:0016020,GO:0016021
Eru01G001483.t1	GO:0000226,GO:0000278,GO:0004672,GO:0005524,GO:0006468,GO:0007049,GO:0007059,GO:0032465
Eru01G001487.t1	GO:0003677,GO:0006355
Eru01G001491.t1	GO:0004672,GO:0005524,GO:0006468
Eru01G001492.t1	GO:0003677
Eru01G001496.t1	GO:0003677,GO:0005515
Eru01G001499.t1	GO:0004672,GO:0005524,GO:0006468
Eru01G001502.t1	GO:0046983
Eru01G001505.t1	GO:0046872
Eru01G001508.t1	GO:0008080
Eru01G001513.t1	GO:0015031,GO:0016020
Eru01G001514.t1	GO:0004672,GO:0005524,GO:0006468
Eru01G001515.t1	GO:0005524
Eru01G001522.t1	GO:0070461
Eru01G001524.t1	GO:0004601,GO:0006979,GO:0020037,GO:0055114
Eru01G001527.t1	GO:0004601,GO:0006979,GO:0020037,GO:0055114
Eru01G001531.t1	GO:0004672,GO:0005524,GO:0006468
Eru01G001532.t1	GO:0005506,GO:0016491,GO:0016705,GO:0031418,GO:0055114
Eru01G001542.t1	GO:0005488,GO:0005634,GO:0006352,GO:0046982,GO:0051090
Eru01G001543.t1	GO:0005515
Eru01G001544.t1	GO:0005515
Eru01G001547.t1	GO:0003824,GO:0004722,GO:0005515,GO:0006470,GO:0043169
Eru01G001549.t1	GO:0003942,GO:0004073,GO:0005737,GO:0008652,GO:0009086,GO:0009088,GO:0009089,GO:0009097,GO:0016620,GO:0046983,GO:0050661,GO:0051287,GO:0055114
Eru01G001550.t2	GO:0008270
Eru01G001552.t1	GO:0005506,GO:0016705,GO:0020037,GO:0055114
Eru01G001553.t1	GO:0005506,GO:0016705,GO:0020037,GO:0055114
Eru01G001554.t1	GO:0005506,GO:0016705,GO:0020037,GO:0055114
Eru01G001556.t1	GO:0005506,GO:0016705,GO:0020037,GO:0055114
Eru01G001557.t1	GO:0005506,GO:0016705,GO:0020037,GO:0055114
Eru01G001558.t1	GO:0005506,GO:0016705,GO:0020037,GO:0055114
Eru01G001560.t1	GO:0046983
Eru01G001561.t1	GO:0004672,GO:0005524,GO:0006468
Eru01G001562.t1	GO:0000808,GO:0005634,GO:0006260
Eru01G001566.t1	GO:0003700,GO:0006355,GO:0043565
Eru01G001567.t1	GO:0003723,GO:0003746,GO:0006452,GO:0043022,GO:0045901,GO:0045905
Eru01G001568.t1	GO:0005515
Eru01G001574.t1	GO:0009055
Eru01G001575.t1	GO:0005515
Eru01G001576.t2	GO:0005216,GO:0006811,GO:0016020,GO:0055085
Eru01G001578.t1	GO:0004645,GO:0005975,GO:0008184,GO:0030170
Eru01G001580.t1	GO:0003700,GO:0006355,GO:0043565
Eru01G001583.t3	GO:0003979,GO:0016616,GO:0051287,GO:0055114
Eru01G001586.t1	GO:0008152,GO:0016758
Eru01G001587.t1	GO:0008152,GO:0016758
Eru01G001590.t1	GO:0008152,GO:0016758
Eru01G001591.t1	GO:0008152,GO:0016758
Eru01G001592.t2	GO:0008152,GO:0016758
Eru01G001596.t1	GO:0008152,GO:0016758
Eru01G001598.t1	GO:0008152,GO:0016758
Eru01G001608.t1	GO:0004672,GO:0005515,GO:0005524,GO:0006468
Eru01G001612.t1	GO:0004672,GO:0005524,GO:0006468,GO:0006810,GO:0016021,GO:0016887,GO:0042626,GO:0055085
Eru01G001613.t1	GO:0005515
Eru01G001614.t1	GO:0003676,GO:0010215,GO:0016049,GO:0031225
Eru01G001618.t1	GO:0010215,GO:0016049,GO:0031225
Eru01G001620.t1	GO:0010215,GO:0016049,GO:0031225
Eru01G001621.t1	GO:0020037
Eru01G001623.t1	GO:0003677,GO:0003700,GO:0005634,GO:0006355,GO:0046983
Eru01G001627.t1	GO:0003677,GO:0003700,GO:0005634,GO:0006355,GO:0046983
Eru01G001637.t1	GO:0000737,GO:0003677,GO:0003824,GO:0005524,GO:0005694,GO:0006259
Eru01G001641.t1	GO:0000155,GO:0005515,GO:0006355,GO:0007165,GO:0009584,GO:0018298
Eru01G001643.t1	GO:0030001,GO:0046872
Eru01G001646.t1	GO:0055085
Eru01G001653.t1	GO:0003677,GO:0005515,GO:0008270
Eru01G001654.t1	GO:0009058,GO:0016844
Eru01G001655.t1	GO:0003777,GO:0005524,GO:0007018,GO:0008017
Eru01G001656.t1	GO:0005515
Eru01G001657.t1	GO:0006950
Eru01G001659.t1	GO:0003676,GO:0008168,GO:0032259
Eru01G001660.t1	GO:0004672,GO:0005524,GO:0006468
Eru01G001662.t1	GO:0004553,GO:0005975
Eru01G001663.t1	GO:0004553,GO:0005975
Eru01G001664.t1	GO:0004553,GO:0005975
Eru01G001665.t1	GO:0008519,GO:0015696,GO:0016020,GO:0072488
Eru01G001666.t1	GO:0000166,GO:0003676
Eru01G001674.t1	GO:0003676,GO:0004386,GO:0005524
Eru01G001676.t1	GO:0008519,GO:0015696,GO:0016020,GO:0072488
Eru01G001683.t1	GO:0017148,GO:0030598
Eru01G001699.t1	GO:0004672,GO:0005524,GO:0006468
Eru01G001701.t1	GO:0005515
Eru01G001702.t1	GO:0003824,GO:0005975,GO:0030246
Eru01G001705.t1	GO:0005634,GO:0016568
Eru01G001706.t1	GO:0003723
Eru01G001708.t1	GO:0003774,GO:0005515,GO:0005524,GO:0016459
Eru01G001709.t1	GO:0010207
Eru01G001710.t1	GO:0005515,GO:0008080,GO:0008270
Eru01G001721.t1	GO:0005515,GO:0036265
Eru01G001723.t1	GO:0005515
Eru01G001724.t1	GO:0016817
Eru01G001725.t1	GO:0005515,GO:0008270
Eru01G001739.t1	GO:0003700,GO:0005634,GO:0006355,GO:0008152,GO:0016747,GO:0016758,GO:0043565
Eru01G001741.t1	GO:0006810,GO:0016021
Eru01G001748.t1	GO:0005488,GO:0005515
Eru01G001750.t1	GO:0004672,GO:0005515,GO:0005524,GO:0006468
Eru01G001757.t1	GO:0000103,GO:0004781
Eru01G001758.t1	GO:0005509
Eru01G001759.t1	GO:0000786,GO:0003677,GO:0005634,GO:0046982
Eru01G001762.t1	GO:0005743,GO:0022900,GO:0070469
Eru01G001770.t1	GO:0005515
Eru01G001775.t1	GO:0005515,GO:0005634,GO:0006355
Eru01G001776.t2	GO:0006886,GO:0006888,GO:0008270,GO:0030127
Eru01G001778.t1	GO:0016020,GO:0030001,GO:0046873,GO:0055085
Eru01G001779.t1	GO:0000160
Eru01G001780.t1	GO:0005515,GO:0008270,GO:0046872
Eru01G001784.t1	GO:0005515
Eru01G001793.t1	GO:0003700,GO:0006355,GO:0043565
Eru01G001796.t1	GO:0046983
Eru01G001797.t1	GO:0003676,GO:0008270
Eru01G001798.t1	GO:0003677,GO:0005634,GO:0006302,GO:0006310
Eru01G001805.t1	GO:0003824
Eru01G001828.t1	GO:0003735,GO:0005840,GO:0006412
Eru01G001829.t1	GO:0008612
Eru01G001842.t1	GO:0004553,GO:0005975
Eru01G001843.t1	GO:0005515
Eru01G001844.t1	GO:0005515
Eru01G001855.t1	GO:0005515
Eru01G001856.t1	GO:0005515
Eru01G001858.t1	GO:0005515
Eru01G001862.t1	GO:0008152,GO:0016746
Eru01G001863.t1	GO:0005515
Eru01G001864.t1	GO:0003824,GO:0004553,GO:0005975
Eru01G001867.t1	GO:0008168,GO:0031167
Eru01G001868.t1	GO:0005484,GO:0005515,GO:0006886,GO:0016020,GO:0016192
Eru01G001869.t1	GO:0015986,GO:0046933
Eru01G001879.t1	GO:0016791
Eru01G001881.t1	GO:0005524,GO:0010264,GO:0016773,GO:0019140
Eru01G001883.t1	GO:0008270,GO:0016491,GO:0055114
Eru01G001886.t1	GO:0005515
Eru01G001890.t1	GO:0000184,GO:0004674,GO:0005488,GO:0005515,GO:0016310,GO:0016773
Eru01G001891.t1	GO:0003824,GO:0004372,GO:0006544,GO:0006563,GO:0016740,GO:0030170
Eru01G001892.t1	GO:0005515
Eru01G001893.t1	GO:0003676
Eru01G001895.t1	GO:0005515
Eru01G001897.t1	GO:0005978,GO:0008878,GO:0009058,GO:0016779
Eru01G001898.t1	GO:0003700,GO:0005515,GO:0006355,GO:0008270,GO:0043565
Eru01G001900.t1	GO:0003735,GO:0005622,GO:0005840,GO:0006412
Eru01G001905.t1	GO:0003756,GO:0005783,GO:0016671,GO:0055114
Eru01G001919.t1	GO:0003677,GO:0006355
Eru01G001929.t1	GO:0019288,GO:0046872,GO:0050992,GO:0051745
Eru01G001930.t1	GO:0004222,GO:0005515,GO:0006508,GO:0007155,GO:0016020
Eru01G001932.t1	GO:0009522,GO:0015979
Eru01G001934.t1	GO:0008375,GO:0016020
Eru01G001935.t1	GO:0008375,GO:0016020
Eru01G001936.t1	GO:0008375,GO:0016020
Eru01G001937.t2	GO:0000166,GO:0005388,GO:0006816,GO:0016021,GO:0046872
Eru01G001938.t1	GO:0005515
Eru01G001939.t1	GO:0004185,GO:0006508
Eru01G001944.t1	GO:0006629,GO:0008374
Eru01G001947.t1	GO:0004190,GO:0016021
Eru01G001950.t1	GO:0008152,GO:0016597
Eru01G001953.t1	GO:0006364,GO:0008168
Eru01G001958.t1	GO:0005524,GO:0005634,GO:0006351,GO:0006355,GO:0032502
Eru01G001972.t1	GO:0046983
Eru01G001974.t1	GO:0003676,GO:0005524
Eru01G001976.t1	GO:0005515
Eru01G001979.t1	GO:0005515
Eru01G001980.t1	GO:0003676,GO:0005525
Eru01G001981.t1	GO:0005515
Eru01G001987.t1	GO:0003824,GO:0009058,GO:0030170
Eru01G002001.t1	GO:0004842,GO:0006281,GO:0043240
Eru01G002011.t1	GO:0016021
Eru01G002017.t1	GO:0016021
Eru01G002022.t1	GO:0000287,GO:0005524,GO:0005622,GO:0032957,GO:0047325,GO:0052725,GO:0052726
Eru01G002024.t1	GO:0003924,GO:0005200,GO:0005525,GO:0005874,GO:0007017
Eru01G002026.t1	GO:0003924,GO:0005200,GO:0005525,GO:0005874,GO:0007017
Eru01G002028.t1	GO:0005515
Eru01G002031.t1	GO:0046983
Eru01G002034.t1	GO:0004672,GO:0005524,GO:0006468
Eru01G002037.t1	GO:0006397,GO:0016787,GO:0016788
Eru01G002044.t1	GO:0005737
Eru01G002049.t1	GO:0004672,GO:0005515,GO:0005524,GO:0006468
Eru01G002055.t1	GO:0016491
Eru01G002069.t2	GO:0000902,GO:0003779,GO:0007010
Eru01G002073.t1	GO:0005524
Eru01G002078.t2	GO:0003677,GO:0005515,GO:0008270
Eru01G002084.t1	GO:0016020
Eru01G002086.t1	GO:0006633,GO:0016020,GO:0016747
Eru01G002088.t1	GO:0005488,GO:0005515,GO:0006417,GO:0019887,GO:0019901,GO:0033554,GO:0033674,GO:0043022
Eru01G002093.t1	GO:0003677
Eru01G002097.t1	GO:0003824,GO:0004351,GO:0006536,GO:0016831,GO:0019752,GO:0030170
Eru01G002100.t1	GO:0005215,GO:0006810,GO:0006857,GO:0016020
Eru01G002104.t2	GO:0005215,GO:0006810,GO:0006857,GO:0016020
Eru01G002115.t1	GO:0004672,GO:0005524,GO:0006468
Eru01G002120.t1	GO:0004371,GO:0005524,GO:0006071
Eru01G002122.t1	GO:0004371,GO:0005524,GO:0006071
Eru01G002123.t1	GO:0000226,GO:0000910,GO:0008017
Eru01G002129.t1	GO:0005507
Eru01G002131.t1	GO:0003677
Eru01G002135.t1	GO:0008152
Eru01G002138.t1	GO:0000155,GO:0000160,GO:0007165,GO:0016310,GO:0016772
Eru01G002147.t1	GO:0008270
Eru01G002149.t1	GO:0016021
Eru01G002152.t1	GO:0004672,GO:0005524,GO:0006468
Eru01G002154.t1	GO:0003924,GO:0005200,GO:0005525,GO:0005874,GO:0007017
Eru01G002155.t1	GO:0009055,GO:0015035,GO:0045454
Eru01G002160.t1	GO:0005515,GO:0008270
Eru01G002163.t2	GO:0005515,GO:0006886,GO:0016192,GO:0030897,GO:0097576
Eru01G002165.t1	GO:0008152,GO:0008168
Eru01G002168.t1	GO:0004642,GO:0006189
Eru01G002173.t1	GO:0006355,GO:0008270
Eru01G002174.t1	GO:0006355
Eru01G002179.t1	GO:0005769,GO:0034314,GO:0043014,GO:0071203
Eru01G002180.t1	GO:0000166,GO:0003676
Eru01G002183.t1	GO:0004672,GO:0005524,GO:0006468
Eru01G002184.t1	GO:0004672,GO:0005524,GO:0006468
Eru01G002186.t1	GO:0005488,GO:0005515,GO:0006886,GO:0008536
Eru01G002191.t1	GO:0008137,GO:0009055,GO:0016020,GO:0016491,GO:0016651,GO:0042773,GO:0051536,GO:0055114
Eru01G002194.t1	GO:0003924,GO:0005525
Eru01G002195.t1	GO:0004794,GO:0006520,GO:0009097,GO:0030170
Eru01G002198.t1	GO:0005515
Eru01G002201.t1	GO:0003824,GO:0004356,GO:0006542,GO:0006807
Eru01G002202.t1	GO:0000287,GO:0005975,GO:0016868,GO:0071704
Eru01G002204.t1	GO:0004672,GO:0005524,GO:0006468
Eru01G002209.t1	GO:0008270
Eru01G002211.t1	GO:0006629,GO:0016042
Eru01G002212.t1	GO:0004672,GO:0004674,GO:0005524,GO:0006468
Eru01G002213.t1	GO:0003676,GO:0003899,GO:0006351,GO:0008270
Eru01G002214.t1	GO:0000786,GO:0003677,GO:0005634,GO:0006334
Eru01G002215.t1	GO:0005515
Eru01G002218.t1	GO:0005198,GO:0005515,GO:0006886,GO:0016192,GO:0030117,GO:0030126
Eru01G002219.t1	GO:0004672,GO:0005524,GO:0006468
Eru01G002221.t1	GO:0005488,GO:0016773,GO:0046854,GO:0048015
Eru01G002222.t1	GO:0005515,GO:0005622,GO:0008270
Eru01G002226.t1	GO:0005737,GO:0017089,GO:0046836,GO:0051861
Eru01G002228.t1	GO:0005524
Eru01G002233.t1	GO:0009231,GO:0009349
Eru01G002235.t1	GO:0015031
Eru01G002240.t1	GO:0009055
Eru01G002241.t1	GO:0009055
Eru01G002242.t1	GO:0009055
Eru01G002245.t1	GO:0008270
Eru01G002260.t1	GO:0004623,GO:0005509,GO:0016042
Eru01G002262.t1	GO:0003735,GO:0005622,GO:0005840,GO:0006412
Eru01G002263.t1	GO:0005515,GO:0016884
Eru01G002270.t1	GO:0000989,GO:0005634
Eru01G002272.t1	GO:0016020,GO:0016021
Eru01G002276.t1	GO:0005515,GO:0008270
Eru01G002293.t1	GO:0000723,GO:0003678,GO:0006281
Eru01G002301.t1	GO:0016307,GO:0046488
Eru01G002316.t1	GO:0004672,GO:0004712,GO:0005524,GO:0006468,GO:0007093,GO:0051304
Eru01G002319.t1	GO:0006508,GO:0008234
Eru01G002320.t1	GO:0008234
Eru01G002321.t1	GO:0003676,GO:0003723,GO:0003735,GO:0005622,GO:0005840,GO:0006412
Eru01G002324.t1	GO:0016021
Eru01G002327.t1	GO:0004672,GO:0005524,GO:0006468
Eru01G002328.t1	GO:0005515
Eru01G002329.t1	GO:0004672,GO:0005524,GO:0006468
Eru01G002330.t1	GO:0004553,GO:0005975
Eru01G002334.t1	GO:0004553,GO:0005975
Eru01G002335.t1	GO:0004553,GO:0005975
Eru01G002336.t1	GO:0003677,GO:0005634,GO:0006351,GO:0016884
Eru01G002338.t1	GO:0005737,GO:0006415,GO:0016149
Eru01G002348.t1	GO:0004842,GO:0005515,GO:0008270,GO:0016567
Eru01G002350.t1	GO:0003824,GO:0008152
Eru01G002358.t1	GO:0055085
Eru01G002362.t1	GO:0008152,GO:0016758
Eru01G002371.t1	GO:0005524,GO:0016307,GO:0016308,GO:0046488
Eru01G002372.t1	GO:0000155,GO:0005515,GO:0007165,GO:0016310,GO:0016772
Eru01G002375.t1	GO:0016021
Eru01G002376.t1	GO:0005515
Eru01G002379.t1	GO:0008152,GO:0016787
Eru01G002380.t2	GO:0005681,GO:0008380
Eru01G002381.t1	GO:0005488,GO:0005515
Eru01G002384.t1	GO:0005215,GO:0006810,GO:0016020
Eru01G002386.t1	GO:0005215,GO:0006810,GO:0016020
Eru01G002387.t1	GO:0005215,GO:0006810,GO:0016020
Eru01G002391.t1	GO:0005515,GO:0016491,GO:0016702,GO:0046872,GO:0055114
Eru01G002392.t1	GO:0005515,GO:0016491,GO:0016702,GO:0046872,GO:0055114
Eru01G002399.t2	GO:0005515,GO:0016491,GO:0016702,GO:0046872,GO:0055114
Eru01G002401.t1	GO:0005515
Eru01G002402.t1	GO:0008080
Eru01G002403.t1	GO:0004019,GO:0005525,GO:0006164
Eru01G002404.t1	GO:0003676,GO:0005524
Eru01G002405.t1	GO:0005730,GO:0042254
Eru01G002420.t1	GO:0046872
Eru01G002437.t2	GO:0003677,GO:0003700,GO:0006355,GO:0016602
Eru01G002443.t1	GO:0005216,GO:0005247,GO:0006821,GO:0016020,GO:0055085
Eru01G002444.t1	GO:0004175,GO:0004298,GO:0005839,GO:0051603
Eru01G002447.t1	GO:0005506,GO:0016705,GO:0020037,GO:0055114
Eru01G002448.t1	GO:0005524,GO:0006457,GO:0051082
Eru01G002453.t1	GO:0003735,GO:0005622,GO:0005840,GO:0006412
Eru01G002454.t1	GO:0003735,GO:0005840,GO:0006412
Eru01G002456.t1	GO:0005215,GO:0006810,GO:0016020,GO:0055085
Eru01G002457.t1	GO:0030145,GO:0045735
Eru01G002460.t1	GO:0005515
Eru01G002481.t1	GO:0003735,GO:0005622,GO:0005840,GO:0006412
Eru01G002488.t1	GO:0006486,GO:0008378,GO:0016020,GO:0030246
Eru01G002494.t1	GO:0008375,GO:0016020
Eru01G002495.t1	GO:0003824,GO:0005975,GO:0016901,GO:0048038
Eru01G002496.t1	GO:0004190,GO:0006508
Eru01G002502.t1	GO:0005515
Eru01G002504.t1	GO:0005737,GO:0006464,GO:0009107,GO:0016415
Eru01G002505.t1	GO:0006355,GO:0032783
Eru01G002507.t1	GO:0016757,GO:0047262
Eru01G002508.t1	GO:0003824,GO:0008152
Eru01G002513.t1	GO:0043531
Eru01G002515.t1	GO:0003676,GO:0003677,GO:0046983
Eru01G002516.t1	GO:0005515
Eru01G002518.t1	GO:0000166,GO:0006754,GO:0016021,GO:0016887,GO:0046872
Eru01G002521.t1	GO:0003993
Eru01G002527.t1	GO:0004672,GO:0005524,GO:0006468
Eru01G002531.t1	GO:0004672,GO:0005509,GO:0005524,GO:0006468
Eru01G002549.t2	GO:0005215,GO:0006810,GO:0016020
Eru01G002554.t1	GO:0005515,GO:0006336
Eru01G002562.t1	GO:0003723,GO:0006396,GO:0008173,GO:0009055,GO:0051536
Eru01G002566.t1	GO:0006024,GO:0015012,GO:0016021
Eru01G002573.t1	GO:0005488
Eru01G002577.t1	GO:0003676,GO:0003700,GO:0004842,GO:0005515,GO:0006355,GO:0008270,GO:0043565,GO:0046983
Eru01G002578.t1	GO:0006629,GO:0016298,GO:0016788
Eru01G002581.t1	GO:0016747
Eru01G002589.t1	GO:0003676,GO:0005515
Eru01G002591.t1	GO:0003676,GO:0005515
Eru01G002599.t1	GO:0008146
Eru01G002600.t1	GO:0000159,GO:0005488,GO:0007165,GO:0008601
Eru01G002601.t1	GO:0006470,GO:0008138,GO:0016311,GO:0016791
Eru01G002606.t1	GO:0003677,GO:0006355
Eru01G002607.t1	GO:0003677,GO:0006355
Eru01G002612.t1	GO:0003700,GO:0006355,GO:0008270,GO:0043565
Eru01G002620.t1	GO:0005515
Eru01G002641.t1	GO:0004298,GO:0005839,GO:0051603
Eru01G002642.t1	GO:0005515
Eru01G002648.t1	GO:0009228,GO:0051536
Eru01G002651.t1	GO:0016757
Eru01G002655.t1	GO:0005515,GO:0008270
Eru01G002656.t1	GO:0005515,GO:0006396
Eru01G002687.t1	GO:0005524,GO:0005634,GO:0006351,GO:0006355,GO:0032502
Eru01G002696.t1	GO:0003824,GO:0050662
Eru01G002697.t1	GO:0016020
Eru01G002702.t1	GO:0003677,GO:0005634,GO:0006355,GO:0043565
Eru01G002703.t1	GO:0004553,GO:0005975,GO:0016798
Eru01G002707.t1	GO:0043531
Eru01G002719.t1	GO:0000287,GO:0003824,GO:0004743,GO:0006096,GO:0030955
Eru01G002727.t1	GO:0046983
Eru01G002736.t1	GO:0046983
Eru01G002739.t1	GO:0000166,GO:0003676
Eru01G002750.t1	GO:0005515,GO:0008270
Eru01G002752.t1	GO:0005515
Eru01G002753.t1	GO:0004672,GO:0005524,GO:0006468
Eru01G002754.t1	GO:0004170,GO:0016787,GO:0046080
Eru01G002755.t1	GO:0005515,GO:0007165
Eru01G002756.t1	GO:0004553,GO:0005975
Eru01G002759.t1	GO:0004672,GO:0005524,GO:0006468
Eru01G002768.t1	GO:0005515
Eru01G002775.t1	GO:0005385,GO:0016020,GO:0016021,GO:0030001,GO:0046873,GO:0055085,GO:0071577
Eru01G002777.t1	GO:0005385,GO:0016020,GO:0016021,GO:0030001,GO:0046873,GO:0055085,GO:0071577
Eru01G002779.t1	GO:0005515
Eru01G002780.t1	GO:0003677
Eru01G002783.t1	GO:0003677
Eru01G002785.t1	GO:0016021
Eru01G002786.t1	GO:0003924,GO:0005525,GO:0005622,GO:0006886,GO:0006913,GO:0007165,GO:0007264,GO:0015031,GO:0016020
Eru01G002793.t1	GO:0005086,GO:0005488,GO:0032012
Eru01G002799.t1	GO:0005515
Eru01G002822.t1	GO:0005488
Eru01G002829.t1	GO:0008080
Eru01G002830.t1	GO:0008080
Eru01G002831.t2	GO:0006368,GO:0016570,GO:0016593
Eru01G002838.t1	GO:0045735
Eru01G002839.t1	GO:0003723,GO:0004652,GO:0005634,GO:0016779,GO:0031123,GO:0043631
Eru01G002840.t1	GO:0004672,GO:0005524,GO:0006468
Eru01G002841.t1	GO:0046856
Eru01G002852.t1	GO:0000166,GO:0004812,GO:0004829,GO:0005524,GO:0005737,GO:0006418,GO:0006435,GO:0016876,GO:0043039
Eru01G002854.t1	GO:0004672,GO:0005524,GO:0006468
Eru01G002856.t1	GO:0005801,GO:0006810,GO:0006888
Eru01G002865.t1	GO:0003924,GO:0005200,GO:0005525,GO:0005874,GO:0007017
Eru01G002866.t1	GO:0005615
Eru01G002872.t1	GO:0009733
Eru01G002879.t1	GO:0003676,GO:0005634,GO:0008270
Eru01G002881.t1	GO:0009055,GO:0022900,GO:0051536,GO:0051537
Eru01G002887.t1	GO:0003677,GO:0006352
Eru01G002893.t1	GO:0016021,GO:0055085
Eru01G002897.t1	GO:0005787,GO:0006465,GO:0008233,GO:0016021
Eru01G002899.t3	GO:0003871,GO:0008270,GO:0008652,GO:0009086
Eru01G002901.t1	GO:0006355,GO:0008270
Eru01G002904.t1	GO:0005515,GO:0008270
Eru01G002905.t1	GO:0005515
Eru01G002907.t1	GO:0016702,GO:0055114
Eru01G002910.t1	GO:0004672,GO:0004674,GO:0005509,GO:0005515,GO:0005524,GO:0006468,GO:0016021,GO:0030247
Eru01G002927.t1	GO:0003677,GO:0008152,GO:0016491
Eru01G002931.t1	GO:0003333,GO:0015171,GO:0016020
Eru01G002933.t2	GO:0005634,GO:0006355
Eru01G002934.t1	GO:0005515
Eru01G002936.t1	GO:0005515,GO:0008270
Eru01G002937.t1	GO:0008152,GO:0016491,GO:0016620,GO:0055114
Eru01G002939.t1	GO:0030410,GO:0030418
Eru01G002941.t1	GO:0004252,GO:0005515,GO:0016021
Eru01G002942.t1	GO:0006450
Eru01G002943.t1	GO:0005515,GO:0008270
Eru01G002946.t1	GO:0003924,GO:0005525
Eru01G002949.t1	GO:0003676,GO:0016765
Eru01G002961.t1	GO:0007275
Eru01G002970.t1	GO:0000287,GO:0005737,GO:0008253
Eru01G002972.t1	GO:0003677,GO:0005634
Eru01G002973.t1	GO:0009055,GO:0015035,GO:0045454
Eru01G002975.t1	GO:0003676,GO:0005515
Eru01G002980.t1	GO:0003676,GO:0005515
Eru01G002988.t1	GO:0005576
Eru01G002990.t1	GO:0003676,GO:0008270
Eru01G002991.t1	GO:0005576
Eru01G002995.t1	GO:0003824,GO:0008152
Eru01G002996.t1	GO:0044237
Eru01G002998.t1	GO:0005524,GO:0006457,GO:0009408,GO:0031072,GO:0051082
Eru01G003010.t1	GO:0005515
Eru01G003011.t1	GO:0008375,GO:0016020
Eru01G003013.t1	GO:0003700,GO:0006355
Eru01G003016.t1	GO:0004842,GO:0005515,GO:0005634,GO:0006511,GO:0007275,GO:0008270,GO:0016567
Eru01G003020.t1	GO:0004842,GO:0005515,GO:0005634,GO:0006511,GO:0007275,GO:0008270,GO:0016567
Eru01G003021.t1	GO:0016788
Eru01G003022.t1	GO:0004721,GO:0005515,GO:0009742,GO:0016787
Eru01G003025.t1	GO:0003677,GO:0003899,GO:0006351,GO:0032549
Eru01G003029.t1	GO:0005216,GO:0005249,GO:0005515,GO:0006811,GO:0006813,GO:0016020,GO:0055085
Eru01G003033.t1	GO:0016702,GO:0055114
Eru01G003043.t1	GO:0044237
Eru01G003044.t1	GO:0003824,GO:0008152
Eru01G003045.t1	GO:0005576,GO:0019953
Eru01G003047.t1	GO:0005576,GO:0019953
Eru01G003049.t1	GO:0005515
Eru01G003053.t1	GO:0005515
Eru01G003054.t1	GO:0003824,GO:0008483,GO:0030170
Eru01G003060.t1	GO:0004672,GO:0005524,GO:0006468
Eru01G003063.t1	GO:0004672,GO:0005524,GO:0006468
Eru01G003075.t1	GO:0000786,GO:0003677,GO:0005634,GO:0006334
Eru01G003079.t1	GO:0005515
Eru01G003082.t1	GO:0003333,GO:0015171,GO:0016020
Eru01G003084.t1	GO:0005515
Eru01G003089.t1	GO:0003677,GO:0008289
Eru01G003097.t1	GO:0005515
Eru01G003098.t1	GO:0006629,GO:0008152
Eru01G003108.t1	GO:0005515
Eru01G003127.t1	GO:0005524,GO:0005737,GO:0016787,GO:0030163
Eru01G003130.t1	GO:0006629,GO:0008152
Eru01G003133.t1	GO:0005515
Eru01G003134.t1	GO:0006629,GO:0008152
Eru01G003136.t1	GO:0008171
Eru01G003138.t1	GO:0007034
Eru01G003139.t1	GO:0003677,GO:0003697,GO:0005524,GO:0006259,GO:0006281,GO:0008094,GO:0009432
Eru01G003166.t1	GO:0046983
Eru01G003170.t1	GO:0005515
Eru01G003173.t1	GO:0046983
Eru01G003176.t1	GO:0003676,GO:0008270
Eru01G003181.t1	GO:0005515
Eru01G003183.t1	GO:0005515
Eru01G003186.t1	GO:0005515
Eru01G003196.t1	GO:0003700,GO:0006355,GO:0043565
Eru01G003201.t1	GO:0004672,GO:0005524,GO:0006468
Eru01G003205.t1	GO:0005215,GO:0016021,GO:0022857,GO:0055085
Eru01G003208.t1	GO:0005215,GO:0016021,GO:0022857,GO:0055085
Eru01G003210.t2	GO:0003779
Eru01G003212.t1	GO:0005515
Eru01G003216.t1	GO:0004672,GO:0005524,GO:0006468
Eru01G003217.t1	GO:0005515
Eru01G003224.t1	GO:0016020,GO:0016021,GO:0022857
Eru01G003232.t1	GO:0005515
Eru01G003235.t1	GO:0004672,GO:0005524,GO:0006468,GO:0007165
Eru01G003238.t1	GO:0005886,GO:0008565,GO:0009306,GO:0015031,GO:0016021
Eru01G003239.t1	GO:0003697,GO:0006260
Eru01G003241.t1	GO:0005515,GO:0005634,GO:0006355
Eru01G003247.t1	GO:0005515,GO:0005634,GO:0006355
Eru01G003251.t1	GO:0008152,GO:0016758
Eru01G003252.t1	GO:0005515
Eru01G003258.t1	GO:0006457,GO:0016272,GO:0051082
Eru01G003259.t2	GO:0003700,GO:0006355,GO:0043565
Eru01G003260.t1	GO:0005524,GO:0016301
Eru01G003269.t1	GO:0003676,GO:0003723
Eru01G003276.t1	GO:0005509
Eru01G003278.t1	GO:0006855,GO:0015238,GO:0015297,GO:0016020,GO:0055085
Eru01G003281.t3	GO:0008270
Eru01G003283.t1	GO:0046856
Eru01G003285.t1	GO:0004842,GO:0005515,GO:0008270,GO:0016567
Eru01G003286.t1	GO:0004842,GO:0005515,GO:0008270,GO:0016567
Eru01G003289.t1	GO:0005515
Eru01G003295.t1	GO:0003677,GO:0006355
Eru01G003296.t1	GO:0004497,GO:0005506,GO:0016705,GO:0020037,GO:0055114
Eru01G003299.t1	GO:0004497,GO:0005506,GO:0016705,GO:0020037,GO:0055114
Eru01G003302.t1	GO:0003677
Eru01G003308.t1	GO:0003677
Eru01G003310.t1	GO:0008152,GO:0016758
Eru01G003312.t1	GO:0008152,GO:0016758
Eru01G003321.t1	GO:0003677
Eru01G003325.t1	GO:0003677
Eru01G003326.t1	GO:0003677
Eru01G003329.t2	GO:0003677
Eru01G003330.t1	GO:0003677
Eru01G003335.t1	GO:0005506,GO:0016491,GO:0055114
Eru01G003337.t1	GO:0005506,GO:0016491,GO:0055114
Eru01G003339.t1	GO:0005506,GO:0016491,GO:0055114
Eru01G003340.t1	GO:0003942,GO:0005737,GO:0006526,GO:0008652,GO:0016620,GO:0046983,GO:0051287,GO:0055114
Eru01G003342.t1	GO:0046983
Eru01G003344.t1	GO:0005634
Eru01G003348.t2	GO:0003677
Eru01G003349.t1	GO:0005488,GO:0005634
Eru01G003350.t1	GO:0000166,GO:0003684,GO:0003887,GO:0005388,GO:0005524,GO:0006281,GO:0016020,GO:0016021,GO:0046872,GO:0070588
Eru01G003354.t1	GO:0003735,GO:0005840,GO:0006412,GO:0008097
Eru01G003362.t1	GO:0003697,GO:0006260
Eru01G003363.t1	GO:0016491,GO:0055114
Eru01G003367.t1	GO:0016491,GO:0055114
Eru01G003369.t1	GO:0016021,GO:0022857,GO:0055085
Eru01G003370.t1	GO:0004672,GO:0005524,GO:0006468
Eru01G003375.t1	GO:0005615
Eru01G003378.t1	GO:0046872
Eru01G003382.t1	GO:0005515,GO:0009958
Eru01G003389.t2	GO:0016021,GO:0055085
Eru01G003395.t1	GO:0003677,GO:0003700,GO:0006355
Eru01G003401.t1	GO:0046872
Eru01G003403.t1	GO:0005634
Eru01G003405.t1	GO:0005198,GO:0005515,GO:0006886,GO:0016192,GO:0030126
Eru01G003416.t1	GO:0006508,GO:0008234
Eru01G003437.t1	GO:0018024
Eru01G003439.t1	GO:0003676,GO:0046872
Eru01G003441.t1	GO:0004190,GO:0005515,GO:0016021,GO:0016485
Eru01G003452.t1	GO:0003676
Eru01G003460.t1	GO:0006629,GO:0008081,GO:0008889
Eru01G003472.t1	GO:0006629,GO:0008081,GO:0008889
Eru01G003479.t1	GO:0005506,GO:0016705,GO:0020037,GO:0055114
Eru01G003486.t1	GO:0005515
Eru01G003487.t1	GO:0000166,GO:0003676
Eru01G003499.t1	GO:0016866,GO:0030244
Eru01G003501.t1	GO:0015035
Eru01G003502.t1	GO:0005515,GO:0008270
Eru01G003503.t1	GO:0006950
Eru01G003507.t1	GO:0032040
Eru01G003508.t1	GO:0008152,GO:0016597
Eru01G003533.t1	GO:0016787
Eru01G003538.t1	GO:0016787
Eru01G003546.t1	GO:0003677
Eru01G003551.t1	GO:0005515,GO:0008270
Eru01G003553.t1	GO:0003677
Eru01G003558.t1	GO:0031047
Eru01G003559.t1	GO:0006633
Eru01G003565.t1	GO:0005506,GO:0016705,GO:0020037,GO:0055114
Eru01G003569.t1	GO:0005506,GO:0016705,GO:0020037,GO:0055114
Eru01G003571.t1	GO:0005506,GO:0016705,GO:0020037,GO:0055114
Eru01G003573.t1	GO:0005506,GO:0016705,GO:0020037,GO:0055114
Eru01G003578.t1	GO:0005515
Eru01G003580.t1	GO:0005506,GO:0016705,GO:0020037,GO:0055114
Eru01G003584.t1	GO:0003824,GO:0016614,GO:0050660,GO:0055114
Eru01G003587.t1	GO:0003690,GO:0005739,GO:0006355
Eru01G003590.t1	GO:0009765,GO:0016020
Eru01G003591.t1	GO:0005525
Eru01G003599.t1	GO:0003676,GO:0008270
Eru01G003601.t1	GO:0003735,GO:0005622,GO:0005840,GO:0006412
Eru01G003607.t1	GO:0003777,GO:0005524,GO:0007018,GO:0008017
Eru01G003608.t1	GO:0043531
Eru01G003609.t1	GO:0046854
Eru01G003610.t1	GO:0003677,GO:0005524
Eru01G003611.t1	GO:0000166,GO:0003676,GO:0004812,GO:0004824,GO:0005524,GO:0005737,GO:0006418,GO:0006430
Eru01G003612.t1	GO:0003723,GO:0003735,GO:0005840,GO:0006412,GO:0015935
Eru01G003619.t1	GO:0003677,GO:0003899,GO:0005634,GO:0005665,GO:0006351
Eru01G003623.t1	GO:0004672,GO:0005515,GO:0005524,GO:0006468
Eru01G003624.t1	GO:0003677,GO:0006355
Eru01G003629.t1	GO:0016866
Eru01G003631.t1	GO:0005515,GO:0006886
Eru01G003632.t1	GO:0003723,GO:0004525,GO:0006396
Eru01G003635.t1	GO:0003676,GO:0003723,GO:0004525,GO:0005515,GO:0005524,GO:0006396,GO:0016891
Eru01G003636.t3	GO:0016021
Eru01G003644.t1	GO:0015031,GO:0016021
Eru01G003645.t2	GO:0015031,GO:0016021
Eru01G003651.t1	GO:0005542,GO:0008152,GO:0016740
Eru01G003654.t1	GO:0008152,GO:0016491
Eru01G003656.t1	GO:0005515
Eru01G003657.t1	GO:0005515
Eru01G003661.t1	GO:0005515
Eru01G003668.t1	GO:0016788
Eru01G003670.t1	GO:0043531
Eru01G003671.t1	GO:0043531
Eru01G003676.t1	GO:0004222,GO:0005515,GO:0006508
Eru01G003678.t1	GO:0003677,GO:0003824,GO:0008152
Eru01G003698.t1	GO:0006486,GO:0008378,GO:0016020
Eru01G003702.t1	GO:0015079,GO:0016020,GO:0071805
Eru01G003703.t1	GO:0015079,GO:0016020,GO:0071805
Eru01G003707.t1	GO:0005515,GO:0043531
Eru01G003713.t1	GO:0006855,GO:0015238,GO:0015297,GO:0016020,GO:0055085
Eru01G003716.t3	GO:0006855,GO:0015238,GO:0015297,GO:0016020,GO:0055085
Eru01G003719.t1	GO:0006855,GO:0015238,GO:0015297,GO:0016020,GO:0055085
Eru01G003722.t1	GO:0005515
Eru01G003723.t1	GO:0004672,GO:0005515,GO:0005524,GO:0006468
Eru01G003725.t1	GO:0005515
Eru01G003729.t1	GO:0003993,GO:0016787,GO:0046872
Eru01G003730.t1	GO:0003824,GO:0008152
Eru01G003735.t1	GO:0015098,GO:0015689,GO:0016021
Eru01G003754.t1	GO:0003824,GO:0005975,GO:0016853,GO:0030246
Eru01G003757.t1	GO:0003676,GO:0003677,GO:0046983
Eru01G003758.t1	GO:0043531
Eru01G003780.t1	GO:0003824,GO:0006281,GO:0051539
Eru01G003784.t1	GO:0005215,GO:0006810,GO:0016020
Eru01G003785.t1	GO:0005515
Eru01G003795.t1	GO:0004601,GO:0006979,GO:0020037,GO:0055114
Eru01G003799.t1	GO:0003824,GO:0008152
Eru01G003801.t1	GO:0006355,GO:0008270
Eru01G003807.t1	GO:0003824,GO:0008152
Eru01G003812.t1	GO:0003824,GO:0003885,GO:0016020,GO:0016491,GO:0016614,GO:0050660,GO:0055114
Eru01G003814.t1	GO:0005515
Eru01G003822.t1	GO:0003677
Eru01G003825.t1	GO:0004672,GO:0005515,GO:0005524,GO:0006468,GO:0048544
Eru01G003831.t1	GO:0005524,GO:0016020,GO:0016887
Eru01G003833.t1	GO:0009733
Eru01G003834.t1	GO:0003723,GO:0003735,GO:0005840,GO:0006412,GO:0015935
Eru01G003835.t1	GO:0005515
Eru01G003836.t1	GO:0016020
Eru01G003837.t1	GO:0005515,GO:0008270,GO:0046872
Eru01G003839.t1	GO:0005524
Eru01G003840.t1	GO:0016020
Eru01G003848.t1	GO:0005506,GO:0016705,GO:0020037,GO:0055114
Eru01G003849.t1	GO:0005506,GO:0016705,GO:0020037,GO:0055114
Eru01G003850.t1	GO:0005506,GO:0016705,GO:0020037,GO:0055114
Eru01G003851.t1	GO:0005506,GO:0016705,GO:0020037,GO:0055114
Eru01G003862.t1	GO:0005515
Eru01G003864.t1	GO:0015098,GO:0015689,GO:0016021
Eru01G003866.t1	GO:0005524
Eru01G003868.t1	GO:0003684,GO:0004519,GO:0005634,GO:0006281
Eru01G003869.t1	GO:0004672,GO:0005524,GO:0006468
Eru01G003870.t1	GO:0005515,GO:0005742,GO:0045040
Eru01G003871.t1	GO:0020037
Eru01G003879.t1	GO:0005524,GO:0006457,GO:0051082
Eru01G003881.t1	GO:0003824,GO:0030170
Eru01G003882.t1	GO:0016491,GO:0055114
Eru01G003892.t1	GO:0006508,GO:0008234
Eru01G003898.t1	GO:0016301
Eru01G003906.t1	GO:0003677
Eru01G003911.t1	GO:0008168
Eru01G003914.t1	GO:0004174,GO:0016491,GO:0055114
Eru01G003916.t1	GO:0004672,GO:0005524,GO:0006468
Eru01G003926.t1	GO:0005215,GO:0006810,GO:0016020
Eru01G003927.t1	GO:0003777,GO:0005524,GO:0007018,GO:0008017
Eru01G003928.t1	GO:0003723,GO:0005515
Eru01G003931.t1	GO:0005506,GO:0016705,GO:0020037,GO:0055114
Eru01G003937.t1	GO:0003677,GO:0005515,GO:0005634,GO:0006352,GO:0016570,GO:0046872
Eru01G003939.t1	GO:0006508,GO:0008236
Eru01G003940.t1	GO:0006508,GO:0008236
Eru01G003943.t1	GO:0004672,GO:0005524,GO:0006468
Eru01G003976.t1	GO:0016491,GO:0016614,GO:0055114
Eru01G003979.t1	GO:0009733
Eru01G003980.t4	GO:0008168
Eru01G003985.t1	GO:0004672,GO:0005524,GO:0006468
Eru01G003994.t1	GO:0005515
Eru01G003999.t1	GO:0005524,GO:0006298,GO:0030983
Eru01G004000.t1	GO:0005515
Eru01G004004.t1	GO:0004857
Eru01G004005.t1	GO:0005096,GO:0005488,GO:0007021,GO:0007023,GO:0048487
Eru01G004006.t1	GO:0004177,GO:0006508,GO:0008235
Eru01G004015.t1	GO:0005507,GO:0016491,GO:0055114
Eru01G004016.t1	GO:0003676,GO:0003677
Eru01G004021.t1	GO:0005789
Eru01G004023.t1	GO:0043531
Eru01G004024.t1	GO:0005515
Eru01G004025.t1	GO:0000166,GO:0002161,GO:0004812,GO:0004832,GO:0005524,GO:0006418,GO:0006438
Eru01G004026.t1	GO:0030001,GO:0046872
Eru01G004046.t2	GO:0016021
Eru01G004049.t1	GO:0003676,GO:0005524,GO:0016021
Eru01G004050.t1	GO:0004470,GO:0004471,GO:0006108,GO:0051287,GO:0055114
Eru01G004053.t1	GO:0016747
Eru01G004057.t1	GO:0004326,GO:0005524,GO:0009058,GO:0009396,GO:0016874
Eru01G004058.t1	GO:0005515
Eru01G004063.t1	GO:0008883,GO:0033014,GO:0050661,GO:0055114
Eru01G004067.t1	GO:0005515
Eru01G004078.t2	GO:0005524,GO:0016307,GO:0016308,GO:0046488
Eru01G004082.t1	GO:0005515
Eru01G004083.t1	GO:0005515
Eru01G004087.t1	GO:0003824,GO:0050662
Eru01G004091.t1	GO:0009055,GO:0015035,GO:0045454
Eru01G004093.t1	GO:0046872
Eru01G004094.t1	GO:0003735,GO:0005622,GO:0005840,GO:0006412
Eru01G004095.t1	GO:0008080
Eru01G004096.t1	GO:0005515,GO:0008270
Eru01G004099.t1	GO:0003677
Eru01G004106.t1	GO:0003676,GO:0008270
Eru01G004112.t1	GO:0008017
Eru01G004123.t1	GO:0005515,GO:0008017
Eru01G004127.t2	GO:0005524,GO:0006457,GO:0051082
Eru01G004141.t1	GO:0003735,GO:0005622,GO:0005840,GO:0006412
Eru01G004143.t1	GO:0003676,GO:0008270
Eru01G004146.t1	GO:0003824
Eru01G004148.t1	GO:0005506,GO:0016491,GO:0016705,GO:0031418,GO:0055114
Eru01G004150.t1	GO:0008152,GO:0016746
Eru01G004156.t1	GO:0003677,GO:0006355
Eru01G004159.t1	GO:0003677,GO:0003899,GO:0005634,GO:0006351,GO:0032549
Eru01G004165.t2	GO:0016627
Eru01G004167.t1	GO:0005515
Eru01G004169.t1	GO:0003676,GO:0003723
Eru01G004172.t1	GO:0046872
Eru01G004175.t1	GO:0005515,GO:0005524,GO:0016020,GO:0016887
Eru01G004182.t1	GO:0016020,GO:0016021
Eru01G004184.t1	GO:0003824,GO:0004553,GO:0005975
Eru01G004190.t1	GO:0003824,GO:0004553,GO:0005975
Eru01G004193.t1	GO:0009399,GO:0016163
Eru01G004194.t1	GO:0003824,GO:0004553,GO:0005975
Eru01G004196.t1	GO:0016787
Eru01G004198.t1	GO:0004672,GO:0005524,GO:0006468
Eru01G004201.t1	GO:0009507
Eru01G004227.t1	GO:0004672,GO:0005524,GO:0006468,GO:0030246
Eru01G004270.t1	GO:0003677,GO:0003909,GO:0003910,GO:0005524,GO:0006281,GO:0006310,GO:0051103,GO:0071897
Eru01G004280.t1	GO:0006479,GO:0008168
Eru01G004287.t1	GO:0005515
Eru01G004289.t1	GO:0003774,GO:0005515,GO:0005524,GO:0016459
Eru01G004295.t1	GO:0008152,GO:0008168
Eru01G004296.t1	GO:0005515,GO:0008270
Eru01G004302.t1	GO:0005515
Eru01G004303.t1	GO:0005515
Eru01G004311.t1	GO:0003676,GO:0008270
Eru01G004320.t1	GO:0005506,GO:0016705,GO:0020037,GO:0055114
Eru01G004326.t1	GO:0003676,GO:0003723,GO:0004525,GO:0005515,GO:0005524,GO:0006396,GO:0016891
Eru01G004330.t1	GO:0045454
Eru01G004331.t1	GO:0005515
Eru01G004334.t1	GO:0003824,GO:0009058,GO:0030170
Eru01G004336.t1	GO:0005515
Eru01G004342.t1	GO:0003824,GO:0009690,GO:0016491,GO:0016614,GO:0019139,GO:0050660,GO:0055114
Eru01G004343.t1	GO:0004672,GO:0005524,GO:0006468
Eru01G004347.t1	GO:0000166,GO:0004812,GO:0004829,GO:0005524,GO:0005737,GO:0006418,GO:0006435,GO:0016876,GO:0043039
Eru01G004351.t1	GO:0009055,GO:0015035,GO:0045454
Eru01G004359.t1	GO:0008270
Eru01G004370.t1	GO:0003677,GO:0008289
Eru01G004377.t1	GO:0003677,GO:0005515,GO:0005634,GO:0006355,GO:0009725
Eru01G004383.t1	GO:0008289
Eru01G004395.t1	GO:0005515
Eru01G004412.t1	GO:0005515
Eru01G004413.t1	GO:0005515
Eru01G004429.t1	GO:0003677
Eru01G004431.t1	GO:0003824,GO:0005975,GO:0006108,GO:0016491,GO:0016615,GO:0016616,GO:0030060,GO:0055114
Eru01G004437.t1	GO:0005506,GO:0016705,GO:0020037,GO:0055114
Eru01G004442.t1	GO:0005488
Eru01G004443.t1	GO:0005515
Eru01G004444.t1	GO:0008168
Eru01G004448.t1	GO:0005488
Eru01G004450.t1	GO:0005515
Eru01G004452.t2	GO:0005509
Eru01G004454.t1	GO:0007034
Eru01G004456.t1	GO:0004672,GO:0005524,GO:0006468
Eru01G004458.t1	GO:0004672,GO:0004674,GO:0005524,GO:0006468
Eru01G004459.t1	GO:0006897,GO:0016020
Eru01G004461.t1	GO:0005515
Eru01G004465.t1	GO:0016491,GO:0016614,GO:0046577,GO:0050660,GO:0055114
Eru01G004467.t1	GO:0016491,GO:0016614,GO:0050660,GO:0055114
Eru01G004469.t1	GO:0016491,GO:0016614,GO:0046577,GO:0050660,GO:0055114
Eru01G004471.t1	GO:0000166,GO:0004812,GO:0004818,GO:0005524,GO:0005737,GO:0006412,GO:0006418,GO:0006424,GO:0016876,GO:0043039
Eru01G004479.t1	GO:0003824,GO:0004348,GO:0006665,GO:0006680,GO:0016020,GO:0016021
Eru01G004489.t1	GO:0005515
Eru01G004492.t1	GO:0004861,GO:0005634,GO:0007050
Eru01G004496.t1	GO:0005515
Eru01G004497.t1	GO:0003676,GO:0004386,GO:0005524,GO:0008026,GO:0008270
Eru01G004502.t1	GO:0000723,GO:0003678,GO:0006281
Eru01G004503.t1	GO:0005506,GO:0006633,GO:0016491,GO:0055114
Eru01G004506.t1	GO:0005509
Eru01G004507.t1	GO:0000166,GO:0003676
Eru01G004508.t1	GO:0004672,GO:0005524,GO:0006468
Eru01G004509.t1	GO:0005215,GO:0006810,GO:0016020
Eru01G004512.t1	GO:0005515
Eru01G004513.t1	GO:0005515
Eru01G004514.t1	GO:0005515
Eru01G004515.t1	GO:0004672,GO:0005515,GO:0005524,GO:0006468
Eru01G004521.t1	GO:0003723,GO:0003743,GO:0005515,GO:0005737,GO:0006413,GO:0008270,GO:0016020,GO:0016760,GO:0030244
Eru01G004524.t1	GO:0005779,GO:0006625,GO:0008022,GO:0008270
Eru01G004538.t1	GO:0003735,GO:0005840,GO:0006412
Eru01G004539.t1	GO:0005515
Eru01G004544.t1	GO:0004842,GO:0005515,GO:0016567
Eru01G004546.t1	GO:0003735,GO:0005840,GO:0006412
Eru01G004550.t1	GO:0003735,GO:0005622,GO:0005840,GO:0006412
Eru01G004551.t1	GO:0000272,GO:0005975,GO:0016161
Eru01G004556.t1	GO:0005515
Eru01G004557.t1	GO:0005515
Eru01G004569.t1	GO:0005515,GO:0008270
Eru01G004570.t1	GO:0006979,GO:0008113,GO:0016671,GO:0030091,GO:0055114
Eru01G004577.t1	GO:0046872
Eru01G004579.t1	GO:0008152,GO:0008531,GO:0009231,GO:0016787
Eru01G004580.t1	GO:0005515
Eru01G004588.t1	GO:0000160,GO:0003677
Eru01G004590.t1	GO:0016788
Eru01G004592.t1	GO:0005524,GO:0005737,GO:0006457,GO:0042026
Eru01G004595.t1	GO:0005515
Eru01G004607.t1	GO:0003700,GO:0006355,GO:0008270,GO:0043565
Eru01G004609.t1	GO:0003676,GO:0004523
Eru01G004619.t1	GO:0005524
Eru01G004623.t1	GO:0003824,GO:0008152,GO:0016747
Eru01G004625.t1	GO:0009143,GO:0016787,GO:0047429
Eru01G004626.t1	GO:0000775,GO:0005634,GO:0045132
Eru01G004629.t1	GO:0000166,GO:0003676
Eru01G004631.t1	GO:0005515,GO:0008270
Eru01G004634.t1	GO:0000166
Eru01G004636.t1	GO:0003924,GO:0005525,GO:0005622,GO:0006886,GO:0006913,GO:0007165,GO:0007264,GO:0015031,GO:0016020
Eru01G004637.t1	GO:0003824,GO:0004356,GO:0006542,GO:0006807,GO:0016787
Eru01G004640.t1	GO:0008152,GO:0016491
Eru01G004641.t1	GO:0005515
Eru01G004644.t1	GO:0008152,GO:0016491
Eru01G004663.t1	GO:0016021,GO:0055085
Eru01G004693.t1	GO:0005515
Eru01G004694.t1	GO:0005634,GO:0006325,GO:0032502
Eru01G004696.t1	GO:0005515,GO:0008270
Eru01G004705.t1	GO:0005315,GO:0006817,GO:0016021,GO:0022857,GO:0055085
Eru01G004706.t1	GO:0005315,GO:0006817,GO:0016021,GO:0022857,GO:0055085
Eru01G004739.t1	GO:0005506,GO:0016705,GO:0020037,GO:0055114
Eru01G004742.t1	GO:0043565
Eru01G004744.t1	GO:0004601,GO:0006979,GO:0020037,GO:0055114
Eru01G004745.t1	GO:0005524,GO:0016887
Eru01G004748.t1	GO:0004672,GO:0005524,GO:0006468
Eru01G004749.t1	GO:0005524
Eru01G004753.t1	GO:0008152,GO:0016758
Eru01G004754.t1	GO:0004618,GO:0006096,GO:0006400,GO:0008176
Eru01G004760.t1	GO:0030001,GO:0046872
Eru01G004779.t1	GO:0003700,GO:0005667,GO:0006355,GO:0007049
Eru01G004787.t1	GO:0000166,GO:0003676,GO:0003723,GO:0005634,GO:0006397
Eru01G004824.t1	GO:0008152,GO:0016758
Eru01G004825.t1	GO:0008152,GO:0016758
Eru01G004832.t1	GO:0005515
Eru01G004846.t1	GO:0006511
Eru01G004851.t1	GO:0004373
Eru01G004853.t2	GO:0000166,GO:0000176,GO:0003676,GO:0003824,GO:0005622,GO:0006139,GO:0006396,GO:0008408,GO:0044237
Eru01G004854.t1	GO:0003333,GO:0015171,GO:0016020
Eru01G004855.t1	GO:0003735,GO:0005622,GO:0005840,GO:0006412
Eru01G004857.t1	GO:0008375,GO:0016020
Eru01G004860.t1	GO:0016021,GO:0055085
Eru01G004863.t1	GO:0003677
Eru01G004864.t1	GO:0010181,GO:0016491,GO:0045892
Eru01G004871.t1	GO:0004672,GO:0005524,GO:0006468
Eru01G004882.t1	GO:0003676,GO:0005634,GO:0008270
Eru01G004885.t1	GO:0004672,GO:0005524,GO:0006468
Eru01G004890.t1	GO:0005488,GO:0005515
Eru01G004893.t1	GO:0005515
Eru01G004894.t1	GO:0005515
Eru01G004904.t1	GO:0016020,GO:0016760,GO:0030244
Eru01G004909.t1	GO:0005515
Eru01G004913.t1	GO:0005515
Eru01G004915.t1	GO:0016491,GO:0055114
Eru01G004917.t1	GO:0003676,GO:0046872
Eru01G004918.t1	GO:0003700,GO:0005634,GO:0006355,GO:0043565
Eru01G004920.t1	GO:0010309,GO:0016491,GO:0019509,GO:0055114
Eru01G004923.t1	GO:0015996,GO:0047746
Eru01G004936.t1	GO:0008152,GO:0016491
Eru01G004940.t1	GO:0008152,GO:0016491
Eru01G004950.t1	GO:0005515
Eru01G004951.t1	GO:0008271,GO:0008272,GO:0009507,GO:0015116,GO:0016020,GO:0016021,GO:0055085
Eru01G004953.t1	GO:0003779
Eru01G004955.t1	GO:0004672,GO:0004674,GO:0005524,GO:0006468
Eru01G004960.t1	GO:0046856
Eru01G004961.t1	GO:0003824,GO:0005992
Eru01G004969.t1	GO:0005515
Eru01G004977.t1	GO:0005525
Eru01G004991.t1	GO:0005515
Eru01G005001.t1	GO:0000166,GO:0005388,GO:0005524,GO:0016020,GO:0016021,GO:0046872,GO:0070588
Eru01G005012.t1	GO:0003824,GO:0050662
Eru01G005016.t1	GO:0003824,GO:0006633,GO:0008152,GO:0016020,GO:0016747
Eru01G005017.t1	GO:0004553,GO:0005975
Eru01G005018.t1	GO:0004553,GO:0005975
Eru01G005020.t1	GO:0005515,GO:0008080
Eru01G005022.t1	GO:0006508,GO:0008236
Eru01G005023.t1	GO:0004252,GO:0006508,GO:0008236
Eru01G005027.t1	GO:0004362,GO:0006749,GO:0016491,GO:0016668,GO:0045454,GO:0050660,GO:0050661,GO:0055114
Eru01G005029.t1	GO:0000287,GO:0008152,GO:0010333,GO:0016829
Eru01G005037.t1	GO:0008152,GO:0008168
Eru01G005038.t1	GO:0005515
Eru01G005041.t1	GO:0003677,GO:0006355
Eru01G005055.t1	GO:0008152,GO:0016746
Eru01G005056.t1	GO:0005506,GO:0016491,GO:0016705,GO:0031418,GO:0055114
Eru01G005064.t1	GO:0000776,GO:0034508
Eru01G005065.t1	GO:0000166,GO:0000287,GO:0004012,GO:0005524,GO:0015914,GO:0016021,GO:0046872
Eru01G005067.t1	GO:0016747
Eru01G005071.t1	GO:0005515
Eru01G005072.t1	GO:0016787
Eru01G005075.t1	GO:0005515
Eru01G005082.t1	GO:0008152,GO:0016597
Eru01G005090.t1	GO:0005618,GO:0030599,GO:0042545
Eru01G005092.t1	GO:0005488
Eru01G005099.t1	GO:0003677,GO:0006355
Eru01G005101.t1	GO:0000287,GO:0004427,GO:0005515,GO:0005737,GO:0006796,GO:0008270
Eru01G005103.t1	GO:0003872,GO:0006002,GO:0006096
Eru01G005128.t1	GO:0004672,GO:0005524,GO:0006468
Eru01G005139.t1	GO:0003677,GO:0003700,GO:0006355,GO:0043565
Eru01G005157.t1	GO:0005515
Eru01G005159.t1	GO:0016491
Eru01G005161.t1	GO:0016491
Eru01G005168.t1	GO:0005506,GO:0016705,GO:0020037,GO:0055114
Eru01G005172.t1	GO:0008152,GO:0016491,GO:0016620,GO:0055114
Eru01G005182.t1	GO:0008270
Eru01G005183.t1	GO:0008270
Eru01G005189.t1	GO:0005515
Eru01G005191.t1	GO:0046983
Eru01G005193.t1	GO:0004175,GO:0004298,GO:0005839,GO:0051603
Eru01G005252.t1	GO:0008152,GO:0016757
Eru01G005254.t1	GO:0006355,GO:0008270
Eru01G005282.t1	GO:0055085
Eru01G005294.t1	GO:0005515
Eru01G005297.t1	GO:0016788
Eru01G005303.t1	GO:0003774,GO:0005515,GO:0005524,GO:0016459
Eru01G005304.t1	GO:0004672,GO:0005524,GO:0006468
Eru01G005310.t1	GO:0016787
Eru01G005311.t1	GO:0016788
Eru01G005320.t1	GO:0016788
Eru01G005328.t1	GO:0044237
Eru01G005329.t1	GO:0016036
Eru01G005348.t1	GO:0006367,GO:0043565
Eru01G005349.t1	GO:0000124,GO:0003712
Eru01G005351.t1	GO:0003824,GO:0009058,GO:0030170
Eru01G005352.t1	GO:0003824,GO:0009058,GO:0030170
Eru01G005360.t1	GO:0016021,GO:0022857,GO:0055085
Eru01G005361.t1	GO:0003723,GO:0005488
Eru01G005362.t1	GO:0005506,GO:0016705,GO:0020037,GO:0055114
Eru01G005365.t1	GO:0004672,GO:0005515,GO:0005524,GO:0006468
Eru01G005382.t1	GO:0005509
Eru01G005391.t1	GO:0008152,GO:0016616,GO:0051287,GO:0055114
Eru01G005401.t1	GO:0003735,GO:0005622,GO:0005840,GO:0006412
Eru01G005404.t1	GO:0003676,GO:0004733,GO:0008270,GO:0008615,GO:0010181,GO:0016491,GO:0055114
Eru01G005406.t1	GO:0005525,GO:0005622,GO:0007165,GO:0007264,GO:0015031,GO:0016020
Eru01G005408.t1	GO:0003677,GO:0003700,GO:0006355,GO:0043565
Eru01G005417.t2	GO:0006904,GO:0016192
Eru01G005422.t1	GO:0005515
Eru01G005429.t1	GO:0005215,GO:0006810,GO:0016020
Eru01G005435.t1	GO:0003677,GO:0005515,GO:0005634
Eru01G005447.t1	GO:0003677,GO:0003700,GO:0006355
Eru01G005452.t1	GO:0008270
Eru01G005468.t1	GO:0004553,GO:0005975,GO:0007015,GO:0051015
Eru01G005471.t1	GO:0003824
Eru01G005529.t1	GO:0005515,GO:0016491,GO:0016702,GO:0046872,GO:0055114
Eru01G005554.t1	GO:0003824,GO:0003989,GO:0004075,GO:0005524,GO:0006633,GO:0016874,GO:0046872
Eru01G005628.t1	GO:0000155,GO:0000160,GO:0007165,GO:0016310,GO:0016772
Eru01G005659.t1	GO:0005515,GO:0008270
Eru01G005709.t1	GO:0003904,GO:0006281
Eru01G005712.t1	GO:0000166,GO:0003676
Eru01G005784.t1	GO:0003676,GO:0008270
Eru01G005801.t2	GO:0003677,GO:0003824,GO:0005634,GO:0006367,GO:0009522,GO:0009579,GO:0015979,GO:0016021,GO:0032968
Eru01G005832.t1	GO:0005509
Eru01G005847.t1	GO:0003824,GO:0004560
Eru01G005891.t1	GO:0005509
Eru01G005900.t1	GO:0008152,GO:0008168
Eru01G005927.t1	GO:0004601,GO:0006979,GO:0020037,GO:0055114
Eru01G005928.t1	GO:0016747
Eru01G005979.t1	GO:0016020,GO:0016021,GO:0022857
Eru01G006082.t2	GO:0005509
Eru01G006094.t3	GO:0005634
Eru01G006122.t1	GO:0004843,GO:0006511,GO:0016579,GO:0036459
Eru01G006126.t1	GO:0008270,GO:0016491,GO:0055114
Eru01G006128.t1	GO:0008270,GO:0016491,GO:0055114
Eru01G006137.t1	GO:0000413,GO:0003755,GO:0006457
Eru01G006145.t1	GO:0016884
Eru01G006146.t1	GO:0003824,GO:0005975,GO:0016853,GO:0019318,GO:0030246
Eru01G006148.t1	GO:0004672,GO:0005515,GO:0005524,GO:0006468
Eru01G006166.t1	GO:0005488,GO:0005515
Eru01G006174.t1	GO:0005515
Eru01G006175.t1	GO:0005515
Eru01G006187.t1	GO:0005515
Eru01G006188.t1	GO:0005515
Eru01G006190.t1	GO:0005515,GO:0008270
Eru01G006193.t1	GO:0006400,GO:0008479,GO:0008616
Eru01G006195.t1	GO:0006511,GO:0008540
Eru01G006196.t1	GO:0003824,GO:0004553,GO:0004559,GO:0005975,GO:0006013,GO:0008270,GO:0015923,GO:0030246
Eru01G006210.t1	GO:0003824,GO:0004553,GO:0004559,GO:0005975,GO:0006013,GO:0008270,GO:0015923,GO:0030246
Eru01G006211.t1	GO:0003824,GO:0004553,GO:0004559,GO:0005975,GO:0006013,GO:0008270,GO:0015923,GO:0030246
Eru01G006234.t1	GO:0000148,GO:0003843,GO:0006075,GO:0016020
Eru01G006237.t1	GO:0016020,GO:0016021,GO:0022857
Eru01G006246.t1	GO:0005524
Eru01G006247.t1	GO:0005524
Eru01G006256.t1	GO:0005525,GO:0007264,GO:0015031
Eru01G006279.t1	GO:0043531
Eru01G006287.t1	GO:0005515
Eru01G006296.t1	GO:0043531
Eru01G006299.t1	GO:0043531
Eru01G006300.t1	GO:0003676,GO:0008270
Eru01G006302.t1	GO:0003676,GO:0003677,GO:0004523,GO:0005524,GO:0006260,GO:0008168
Eru01G006306.t1	GO:0043531
Eru01G006310.t1	GO:0004842,GO:0005488,GO:0016567
Eru01G006312.t1	GO:0006855,GO:0015238,GO:0015297,GO:0016020,GO:0055085
Eru01G006314.t1	GO:0006855,GO:0015238,GO:0015297,GO:0016020,GO:0055085
Eru01G006320.t1	GO:0016747
Eru01G006335.t1	GO:0016747
Eru01G006359.t1	GO:0003676
Eru01G006363.t1	GO:0004672,GO:0005524,GO:0006468
Eru01G006365.t1	GO:0003676
Eru01G006375.t1	GO:0004672,GO:0005515,GO:0005524,GO:0006468
Eru01G006392.t1	GO:0016021
Eru01G006395.t1	GO:0003924,GO:0004871,GO:0007165,GO:0007186,GO:0019001,GO:0031683
Eru01G006397.t1	GO:0000166,GO:0003676
Eru01G006405.t1	GO:0004672,GO:0005515,GO:0005524,GO:0006468
Eru01G006406.t1	GO:0016491,GO:0055114
Eru01G006416.t1	GO:0016491,GO:0055114
Eru01G006418.t1	GO:0016491,GO:0055114
Eru01G006422.t1	GO:0016491,GO:0055114
Eru01G006423.t1	GO:0003676,GO:0005524,GO:0005622,GO:0006310,GO:0008026
Eru01G006425.t1	GO:0016788
Eru01G006436.t1	GO:0005215,GO:0006810,GO:0006857,GO:0016020
Eru01G006442.t1	GO:0005215,GO:0006810,GO:0006857,GO:0016020
Eru01G006451.t1	GO:0005215,GO:0006810,GO:0016020
Eru01G006453.t1	GO:0004601,GO:0006979,GO:0020037,GO:0055114
Eru01G006458.t1	GO:0004601,GO:0006979,GO:0020037,GO:0055114
Eru01G006463.t1	GO:0005515
Eru01G006464.t1	GO:0003676,GO:0008270
Eru01G006465.t1	GO:0005515
Eru01G006472.t1	GO:0005515
Eru01G006475.t1	GO:0004672,GO:0005524,GO:0006468
Eru01G006484.t1	GO:0003682,GO:0008168
Eru01G006489.t1	GO:0005515,GO:0008270
Eru01G006495.t1	GO:0008152,GO:0016597,GO:0046983
Eru01G006500.t1	GO:0000287,GO:0005524,GO:0005622,GO:0032957,GO:0047325,GO:0052725,GO:0052726
Eru01G006503.t1	GO:0003677,GO:0003700,GO:0006355,GO:0043565
Eru01G006517.t1	GO:0004672,GO:0005524,GO:0006468
Eru01G006528.t1	GO:0003677,GO:0003700,GO:0003899,GO:0006352,GO:0006355,GO:0016987
Eru01G006530.t1	GO:0008270
Eru01G006542.t1	GO:0006629,GO:0008374
Eru01G006545.t1	GO:0003677,GO:0004672,GO:0004803,GO:0005524,GO:0006313,GO:0006468,GO:0008270
Eru01G006546.t1	GO:0003677
Eru01G006549.t1	GO:0004185,GO:0006508
Eru01G006557.t1	GO:0004672,GO:0004674,GO:0005515,GO:0005524,GO:0006468
Eru01G006558.t1	GO:0005515
Eru01G006562.t1	GO:0006631,GO:0016491,GO:0045300,GO:0055114
Eru01G006563.t1	GO:0005515
Eru01G006567.t1	GO:0005488
Eru01G006569.t1	GO:0008289
Eru01G006570.t3	GO:0008168
Eru01G006574.t1	GO:0004252,GO:0006508
Eru01G006575.t1	GO:0004672,GO:0005524,GO:0006468
Eru01G006577.t1	GO:0005515,GO:0008270
Eru01G006579.t1	GO:0005525,GO:0005622,GO:0007264
Eru01G006582.t1	GO:0005215,GO:0006810,GO:0016020
Eru01G006586.t1	GO:0003735,GO:0005622,GO:0005840,GO:0006412
Eru01G006587.t3	GO:0005515,GO:0008270
Eru01G006596.t1	GO:0003700,GO:0006355,GO:0043565
Eru01G006598.t1	GO:0005215,GO:0016020,GO:0016021,GO:0022857,GO:0022891,GO:0055085
Eru01G006600.t1	GO:0016020
Eru01G006601.t1	GO:0003824,GO:0008152
Eru01G006602.t1	GO:0003824,GO:0008152,GO:0009058
Eru01G006606.t1	GO:0005515
Eru01G006607.t1	GO:0005515
Eru01G006608.t1	GO:0016020,GO:0016760,GO:0030244
Eru01G006610.t1	GO:0005515,GO:0008289
Eru01G006611.t1	GO:0004366,GO:0006650,GO:0008152,GO:0016746
Eru01G006615.t1	GO:0003950
Eru01G006624.t1	GO:0030247
Eru01G006625.t1	GO:0004672,GO:0005509,GO:0005524,GO:0006468
Eru01G006629.t1	GO:0004553,GO:0005618,GO:0005975,GO:0006073,GO:0010411,GO:0016762,GO:0042546,GO:0048046
Eru01G006640.t1	GO:0003824,GO:0050662
Eru01G006653.t1	GO:0005515
Eru01G006656.t1	GO:0000287,GO:0005524,GO:0005622,GO:0032957,GO:0047325,GO:0052725,GO:0052726
Eru01G006663.t1	GO:0005488
Eru01G006669.t1	GO:0003677,GO:0006355,GO:0008289,GO:0043565
Eru01G006686.t1	GO:0005488
Eru01G006687.t1	GO:0046983
Eru01G006689.t1	GO:0003676,GO:0015074
Eru01G006698.t1	GO:0005096
Eru01G006699.t1	GO:0006511,GO:0016579,GO:0036459
Eru01G006708.t1	GO:0003677,GO:0006260
Eru01G006709.t1	GO:0005515,GO:0008270
Eru01G006711.t1	GO:0005488,GO:0005515
Eru01G006723.t1	GO:0004747,GO:0006014,GO:0016773
Eru01G006727.t1	GO:0003677,GO:0003682,GO:0005634,GO:0006351
Eru01G006734.t1	GO:0005885,GO:0015629,GO:0030833,GO:0034314
Eru01G006736.t4	GO:0003677,GO:0003682,GO:0005634,GO:0006351
Eru01G006741.t1	GO:0016836
Eru01G006745.t1	GO:0003676,GO:0008270
Eru01G006748.t1	GO:0005515
Eru01G006749.t1	GO:0005525
Eru01G006750.t1	GO:0003677,GO:0006355
Eru01G006761.t1	GO:0004672,GO:0005515,GO:0005524,GO:0006468
Eru01G006762.t1	GO:0000287,GO:0003824,GO:0004743,GO:0006096,GO:0030955
Eru01G006763.t1	GO:0005524,GO:0016887
Eru01G006767.t1	GO:0043531
Eru01G006768.t2	GO:0016021
Eru01G006772.t1	GO:0008168
Eru01G006787.t1	GO:0000166,GO:0003676,GO:0003723,GO:0003743,GO:0005515,GO:0005852,GO:0006413,GO:0031369
Eru01G006789.t1	GO:0008152,GO:0016787
Eru01G006792.t1	GO:0003924,GO:0005525
Eru01G006798.t1	GO:0016021
Eru01G006799.t1	GO:0005515
Eru01G006806.t1	GO:0005737,GO:0006457
Eru01G006808.t1	GO:0005515,GO:0008270
Eru01G006813.t1	GO:0004842,GO:0005515,GO:0005634,GO:0008270,GO:0016567,GO:0031347
Eru01G006818.t1	GO:0000272,GO:0005975,GO:0016161
Eru01G006820.t1	GO:0003676,GO:0005634
Eru01G006822.t1	GO:0005956,GO:0019887
Eru01G006825.t1	GO:0004672,GO:0005524,GO:0006468
Eru01G006829.t1	GO:0003849,GO:0009073
Eru01G006830.t1	GO:0003849,GO:0009073
Eru01G006831.t1	GO:0000166,GO:0003676
Eru01G006836.t1	GO:0001104,GO:0006355,GO:0016592
Eru01G006837.t1	GO:0003676,GO:0003723
Eru01G006839.t1	GO:0000079,GO:0019901
Eru01G006843.t1	GO:0004550,GO:0006165,GO:0006183,GO:0006228,GO:0006241
Eru01G006844.t1	GO:0006979,GO:0008113,GO:0016671,GO:0030091,GO:0055114
Eru01G006845.t1	GO:0004672,GO:0005524,GO:0006468
Eru01G006847.t1	GO:0003677
Eru01G006856.t1	GO:0006629
Eru01G006860.t1	GO:0004672,GO:0005524,GO:0006468
Eru01G006876.t1	GO:0005488,GO:0005515
Eru01G006883.t1	GO:0005515
Eru01G006884.t1	GO:0004725,GO:0006470,GO:0008138,GO:0016311,GO:0016791
Eru01G006893.t1	GO:0003677,GO:0003700,GO:0005634,GO:0006355,GO:0043565
Eru01G006900.t1	GO:0003676,GO:0003677,GO:0008270
Eru01G006901.t1	GO:0005215,GO:0016020,GO:0016021,GO:0022857,GO:0022891,GO:0055085
Eru01G006908.t1	GO:0003677,GO:0003700,GO:0006355
Eru01G006920.t1	GO:0005515
Eru01G006922.t1	GO:0003735,GO:0005622,GO:0005840,GO:0006412
Eru01G006931.t1	GO:0016491,GO:0055114
Eru01G006932.t1	GO:0003676,GO:0016491,GO:0055114
Eru01G006934.t1	GO:0004222,GO:0006508,GO:0008237,GO:0008270,GO:0031012
Eru01G006939.t1	GO:0003700,GO:0006355,GO:0008270,GO:0043565
Eru01G006943.t1	GO:0046983
Eru01G006945.t1	GO:0005576,GO:0019953
Eru01G006953.t1	GO:0005576,GO:0019953
Eru01G006960.t1	GO:0005576,GO:0019953
Eru01G006964.t1	GO:0005576,GO:0019953
Eru01G006967.t1	GO:0005576,GO:0019953
Eru01G006972.t1	GO:0005576,GO:0019953
Eru01G006973.t1	GO:0003677
Eru01G006975.t1	GO:0005086,GO:0005488,GO:0032012
Eru01G006977.t1	GO:0005576,GO:0019953
Eru01G006981.t1	GO:0005576,GO:0019953
Eru01G006982.t2	GO:0003677
Eru01G006987.t1	GO:0046872
Eru01G006991.t1	GO:0003676,GO:0008270
Eru01G006992.t1	GO:0003676,GO:0006139,GO:0006364
Eru01G006996.t1	GO:0004499,GO:0016491,GO:0050660,GO:0050661,GO:0055114
Eru01G007003.t1	GO:0004499,GO:0016491,GO:0050660,GO:0050661,GO:0055114
Eru01G007006.t1	GO:0005215,GO:0006810,GO:0006857,GO:0016020
Eru01G007011.t1	GO:0003950
Eru01G007015.t1	GO:0004499,GO:0016491,GO:0050660,GO:0050661,GO:0055114
Eru01G007017.t1	GO:0016491,GO:0055114
Eru01G007018.t1	GO:0004499,GO:0016491,GO:0050660,GO:0050661,GO:0055114
Eru01G007027.t1	GO:0003824,GO:0005992,GO:0016836
Eru01G007047.t1	GO:0004657,GO:0006562
Eru01G007056.t1	GO:0016787
Eru01G007059.t1	GO:0005089
Eru01G007064.t1	GO:0003824,GO:0004084,GO:0008152,GO:0009081
Eru01G007066.t1	GO:0005524,GO:0005737,GO:0008360,GO:0009058,GO:0016874,GO:0016881,GO:0051301
Eru01G007067.t1	GO:0004842,GO:0016567
Eru01G007068.t1	GO:0005525,GO:0016817
Eru01G007069.t1	GO:0004672,GO:0004842,GO:0005524,GO:0006468,GO:0016567
Eru01G007070.t1	GO:0004672,GO:0004842,GO:0005524,GO:0006468,GO:0006950,GO:0016567
Eru01G007072.t1	GO:0004672,GO:0004842,GO:0005524,GO:0006468,GO:0016567
Eru01G007075.t1	GO:0005515
Eru01G007079.t1	GO:0003676,GO:0003677,GO:0004003,GO:0005524,GO:0006139,GO:0008026,GO:0016818
Eru01G007082.t1	GO:0003676
Eru01G007087.t1	GO:0008152,GO:0016491
Eru01G007099.t1	GO:0005515,GO:0008270
Eru01G007101.t1	GO:0005506,GO:0016705,GO:0020037,GO:0055114
Eru01G007106.t1	GO:0000166,GO:0004812,GO:0004828,GO:0005524,GO:0005737,GO:0006418,GO:0006434
Eru01G007112.t1	GO:0005886,GO:0017003,GO:0017004
Eru01G007113.t1	GO:0005515,GO:0008270
Eru01G007114.t1	GO:0004553,GO:0005618,GO:0005975,GO:0006073,GO:0016762,GO:0048046
Eru01G007115.t1	GO:0003676,GO:0008270
Eru01G007116.t1	GO:0005506,GO:0006633,GO:0016491,GO:0055114
Eru01G007121.t1	GO:0003824,GO:0004722,GO:0006470,GO:0043169
Eru01G007125.t1	GO:0005515,GO:0008270
Eru01G007131.t1	GO:0005515
Eru01G007137.t1	GO:0005515
Eru01G007140.t1	GO:0009058,GO:0016844
Eru01G007146.t1	GO:0003676,GO:0009058,GO:0016844
Eru01G007150.t1	GO:0004568,GO:0005975,GO:0006032,GO:0016998
Eru01G007156.t1	GO:0005488
Eru01G007157.t1	GO:0004672,GO:0005515,GO:0005524,GO:0006468
Eru01G007160.t1	GO:0005576
Eru01G007165.t1	GO:0005515
Eru01G007171.t1	GO:0005515,GO:0006506,GO:0016021,GO:0017176
Eru01G007184.t1	GO:0003824,GO:0004722,GO:0006470,GO:0043169
Eru01G007187.t1	GO:0006952,GO:0016021
Eru01G007188.t1	GO:0005515,GO:0008270
Eru01G007189.t1	GO:0005515,GO:0008270
Eru01G007190.t1	GO:0005215,GO:0016020,GO:0016021,GO:0022857,GO:0022891,GO:0055085
Eru01G007197.t1	GO:0004672,GO:0005509,GO:0005524,GO:0006468
Eru01G007201.t1	GO:0003824,GO:0004553,GO:0005975
Eru01G007202.t1	GO:0000786,GO:0003677,GO:0005634,GO:0006334,GO:0046982
Eru01G007213.t1	GO:0003677
Eru01G007215.t1	GO:0004601,GO:0006979,GO:0020037,GO:0055114
Eru01G007220.t1	GO:0016491,GO:0055114
Eru01G007226.t1	GO:0003677,GO:0003700,GO:0005634,GO:0006355,GO:0046983
Eru01G007251.t1	GO:0003677
Eru01G007255.t1	GO:0000166,GO:0003676
Eru01G007259.t1	GO:0004672,GO:0004707,GO:0005524,GO:0006468
Eru01G007264.t1	GO:0004672,GO:0005524,GO:0006468
Eru01G007265.t1	GO:0051287,GO:0055114
Eru01G007271.t1	GO:0030001,GO:0046872
Eru01G007273.t1	GO:0003677,GO:0005515,GO:0005634,GO:0006351,GO:0016491,GO:0055114
Eru01G007282.t1	GO:0005515
Eru01G007286.t1	GO:0005515
Eru01G007295.t1	GO:0005515
Eru01G007296.t1	GO:0005515
Eru01G007297.t1	GO:0005515
Eru01G007302.t1	GO:0005515
Eru01G007309.t1	GO:0005515
Eru01G007310.t1	GO:0005515
Eru01G007312.t1	GO:0005515
Eru01G007313.t1	GO:0005515
Eru01G007315.t1	GO:0005515
Eru01G007318.t1	GO:0005515
Eru01G007320.t1	GO:0005506,GO:0016705,GO:0020037,GO:0055114
Eru01G007322.t1	GO:0003824,GO:0005515
Eru01G007323.t1	GO:0016491,GO:0016614,GO:0050660,GO:0055114
Eru01G007331.t1	GO:0003677,GO:0003700,GO:0006355
Eru01G007332.t1	GO:0004664,GO:0009094
Eru01G007350.t1	GO:0006855,GO:0015238,GO:0015297,GO:0016020,GO:0055085
Eru01G007351.t1	GO:0005506,GO:0016491,GO:0055114
Eru01G007355.t1	GO:0005488,GO:0005515
Eru01G007359.t1	GO:0005515
Eru01G007364.t1	GO:0004252,GO:0006508,GO:0016021
Eru01G007368.t1	GO:0004672,GO:0005524,GO:0006468
Eru01G007370.t1	GO:0005515,GO:0008270
Eru01G007372.t1	GO:0016021,GO:0051205
Eru01G007373.t1	GO:0003779,GO:0005622,GO:0015629,GO:0030042
Eru01G007374.t2	GO:0003824,GO:0004555,GO:0005991
Eru01G007375.t1	GO:0005507,GO:0006412,GO:0008168
Eru01G007376.t1	GO:0003824,GO:0016787
Eru01G007377.t1	GO:0005488
Eru01G007380.t1	GO:0005515
Eru01G007395.t1	GO:0005215,GO:0016020,GO:0016021,GO:0022857,GO:0022891,GO:0055085
Eru01G007405.t1	GO:0000166,GO:0003676,GO:0046872
Eru01G007410.t1	GO:0004857
Eru01G007412.t1	GO:0005515
Eru01G007415.t1	GO:0005515
Eru01G007418.t1	GO:0004797,GO:0005524
Eru01G007422.t1	GO:0004869
Eru01G007423.t1	GO:0004869
Eru01G007430.t1	GO:0043531
Eru01G007432.t1	GO:0003824,GO:0005506,GO:0009055,GO:0016491,GO:0016614,GO:0046872,GO:0050660,GO:0051536,GO:0051537,GO:0055114
Eru01G007435.t1	GO:0003824,GO:0005506,GO:0009055,GO:0016491,GO:0016614,GO:0046872,GO:0050660,GO:0051536,GO:0051537,GO:0055114
Eru01G007437.t1	GO:0008152,GO:0016758
Eru01G007438.t1	GO:0008152,GO:0016758
Eru01G007448.t1	GO:0005515
Eru01G007453.t1	GO:0005515
Eru01G007454.t1	GO:0005515
Eru01G007457.t1	GO:0003824,GO:0005524,GO:0006090,GO:0016301,GO:0016310,GO:0016772,GO:0050242
Eru01G007459.t1	GO:0005515
Eru01G007464.t1	GO:0000166,GO:0005524,GO:0005737,GO:0016876,GO:0043039
Eru01G007466.t1	GO:0006631,GO:0016491,GO:0045300,GO:0055114
Eru01G007475.t1	GO:0016491,GO:0055114
Eru01G007478.t1	GO:0016020,GO:0055085
Eru01G007480.t1	GO:0003700,GO:0005634,GO:0008356,GO:0009956,GO:0043565,GO:0048366
Eru01G007484.t1	GO:0003824,GO:0009058
Eru01G007487.t1	GO:0004601,GO:0006979,GO:0020037,GO:0055114
Eru01G007489.t1	GO:0005488
Eru01G007499.t1	GO:0005669,GO:0006352,GO:0046982
Eru01G007500.t1	GO:0005515,GO:0019199
Eru01G007501.t1	GO:0005093,GO:0015031,GO:0016491,GO:0055114
Eru01G007513.t1	GO:0009507,GO:0016853
Eru01G007519.t1	GO:0046872
Eru01G007520.t1	GO:0046872
Eru01G007522.t1	GO:0008270,GO:0046872
Eru01G007527.t1	GO:0003824,GO:0050662
Eru01G007557.t1	GO:0004176,GO:0005515,GO:0006508,GO:0008270
Eru01G007559.t1	GO:0003676,GO:0005515
Eru01G007565.t1	GO:0003700,GO:0006355,GO:0043565
Eru01G007575.t1	GO:0005515
Eru01G007577.t1	GO:0004672,GO:0004674,GO:0005515,GO:0005524,GO:0006468,GO:0048544
Eru01G007579.t1	GO:0005515
Eru01G007580.t1	GO:0000151,GO:0004842,GO:0006511,GO:0016567,GO:0034450
Eru01G007583.t1	GO:0005515,GO:0008270
Eru01G007589.t1	GO:0005576
Eru01G007591.t1	GO:0005524,GO:0005737,GO:0009408,GO:0016485,GO:0019538
Eru01G007593.t1	GO:0005515
Eru01G007596.t1	GO:0003677
Eru01G007597.t1	GO:0004143,GO:0007205,GO:0016301,GO:0035556
Eru01G007604.t1	GO:0000105,GO:0003824,GO:0008152
Eru01G007613.t1	GO:0003735,GO:0005622,GO:0005840,GO:0006412
Eru01G007615.t1	GO:0004672,GO:0004842,GO:0005524,GO:0006468,GO:0016567
Eru01G007618.t1	GO:0004672,GO:0004842,GO:0005524,GO:0006468,GO:0016567
Eru01G007622.t1	GO:0004672,GO:0004842,GO:0005524,GO:0006468,GO:0016567
Eru01G007624.t1	GO:0005515
Eru01G007625.t2	GO:0004672,GO:0005509,GO:0005515,GO:0005524,GO:0006468,GO:0030247
Eru01G007631.t1	GO:0005488
Eru01G007632.t2	GO:0007165
Eru01G007633.t1	GO:0000166,GO:0003676,GO:0005622,GO:0006810
Eru01G007635.t1	GO:0005622,GO:0006810
Eru01G007640.t1	GO:0005506,GO:0016705,GO:0020037,GO:0055114
Eru01G007649.t1	GO:0010215,GO:0016049,GO:0031225
Eru01G007653.t1	GO:0005744,GO:0006886,GO:0015450
Eru01G007656.t1	GO:0005744,GO:0006886,GO:0015450
Eru01G007658.t1	GO:0006629,GO:0008081
Eru01G007670.t1	GO:0008152,GO:0016491
Eru01G007678.t1	GO:0016747
Eru01G007681.t1	GO:0016747
Eru01G007685.t1	GO:0003676,GO:0008270
Eru01G007694.t1	GO:0016757,GO:0047262
Eru01G007696.t1	GO:0008152,GO:0016597
Eru01G007702.t1	GO:0016491,GO:0055114,GO:0071949
Eru01G007704.t1	GO:0005634,GO:0006355,GO:0043565,GO:0046982
Eru01G007706.t1	GO:0003677
Eru01G007709.t1	GO:0005506,GO:0016705,GO:0020037,GO:0055114
Eru01G007710.t1	GO:0005506,GO:0016705,GO:0020037,GO:0055114
Eru01G007715.t1	GO:0004345,GO:0006006,GO:0050661,GO:0055114
Eru01G007724.t2	GO:0030001,GO:0046872
Eru01G007726.t1	GO:0016020,GO:0030001,GO:0046873,GO:0055085
Eru01G007728.t1	GO:0005509
Eru01G007729.t1	GO:0005515,GO:0008270
Eru01G007730.t3	GO:0003677,GO:0003700,GO:0006355,GO:0016602
Eru01G007733.t1	GO:0016491,GO:0055114
Eru01G007738.t1	GO:0000145,GO:0006904
Eru01G007739.t1	GO:0003677
Eru01G007741.t1	GO:0003676,GO:0008270
Eru01G007747.t1	GO:0004176,GO:0006508
Eru01G007749.t1	GO:0006352,GO:0046982
Eru01G007751.t1	GO:0004672,GO:0005524,GO:0006468
Eru01G007761.t1	GO:0003735,GO:0005840,GO:0006412
Eru01G007762.t1	GO:0003746,GO:0005853,GO:0006414
Eru01G007766.t1	GO:0016036
Eru01G007768.t1	GO:0045454,GO:0047134,GO:0055114
Eru01G007770.t1	GO:0045454,GO:0047134,GO:0055114
Eru01G007772.t1	GO:0003854,GO:0006694,GO:0016616,GO:0055114
Eru01G007778.t1	GO:0006744
Eru01G007779.t1	GO:0003854,GO:0006694,GO:0016616,GO:0055114
Eru01G007783.t1	GO:0003854,GO:0006694,GO:0016616,GO:0055114
Eru01G007784.t1	GO:0003854,GO:0006694,GO:0016616,GO:0055114
Eru01G007787.t1	GO:0003854,GO:0006694,GO:0016616,GO:0055114
Eru01G007804.t1	GO:0003824,GO:0006633,GO:0008152,GO:0016747
Eru01G007814.t2	GO:0005985,GO:0016157
Eru01G007825.t1	GO:0005515
Eru01G007828.t1	GO:0005524,GO:0016307,GO:0046488,GO:0046872
Eru01G007836.t1	GO:0005515
Eru01G007839.t1	GO:0004857,GO:0005618,GO:0030599,GO:0042545
Eru01G007841.t1	GO:0005515,GO:0008270
Eru01G007852.t1	GO:0005515,GO:0008270
Eru01G007856.t1	GO:0016021,GO:0055085
Eru01G007857.t1	GO:0004672,GO:0005515,GO:0005524,GO:0006468
Eru01G007858.t1	GO:0004553,GO:0005975
Eru01G007859.t1	GO:0000398,GO:0005515,GO:0071013
Eru01G007860.t1	GO:0006812,GO:0006816,GO:0008324,GO:0015369,GO:0016021,GO:0055085
Eru01G007869.t1	GO:0016787
Eru01G007875.t1	GO:0001510,GO:0005515,GO:0008168,GO:0009452
Eru01G007878.t1	GO:0005515,GO:0008270
Eru01G007891.t1	GO:0003824,GO:0004722,GO:0006470
Eru01G007895.t1	GO:0003735,GO:0005622,GO:0005840,GO:0006412
Eru01G007902.t1	GO:0003824,GO:0008152,GO:0016747
Eru01G007918.t1	GO:0006629,GO:0008152
Eru01G007926.t1	GO:0004185,GO:0006508
Eru01G007929.t1	GO:0016021,GO:0022857,GO:0055085
Eru01G007935.t1	GO:0005525,GO:0005622,GO:0007264,GO:0015031
Eru01G007942.t1	GO:0046983
Eru01G007949.t1	GO:0003824,GO:0005515
Eru01G007950.t1	GO:0005506,GO:0016705,GO:0020037,GO:0055114
Eru01G007953.t1	GO:0005515,GO:0008270
Eru01G007957.t1	GO:0003677,GO:0046983
Eru01G007958.t1	GO:0006144,GO:0033971
Eru01G007959.t1	GO:0000786,GO:0003677,GO:0046982
Eru01G007960.t1	GO:0004129,GO:0005739
Eru01G007964.t1	GO:0004672,GO:0005524,GO:0006468
Eru01G007968.t1	GO:0005515
Eru01G007970.t1	GO:0003849,GO:0009073
Eru01G007983.t1	GO:0004672,GO:0005524,GO:0006468,GO:0018738,GO:0046294
Eru01G008001.t1	GO:0003824
Eru01G008002.t1	GO:0003677,GO:0005515,GO:0005634
Eru01G008003.t1	GO:0016020,GO:0016021,GO:0022857
Eru01G008005.t1	GO:0016020,GO:0016021,GO:0022857
Eru01G008008.t1	GO:0030001,GO:0046872
Eru01G008009.t1	GO:0000166,GO:0003676
Eru01G008021.t1	GO:0000398,GO:0005681
Eru01G008022.t1	GO:0004185,GO:0006508
Eru01G008024.t1	GO:0005375,GO:0016021,GO:0035434
Eru01G008025.t1	GO:0008440
Eru01G008030.t1	GO:0003824,GO:0005992
Eru01G008040.t1	GO:0003824,GO:0005992
Eru01G008046.t1	GO:0005515
Eru01G008058.t1	GO:0004672,GO:0005524,GO:0006468
Eru01G008059.t1	GO:0004672,GO:0005524,GO:0006468
Eru01G008062.t1	GO:0004672,GO:0005524,GO:0006468
Eru01G008071.t1	GO:0008168,GO:0008171,GO:0046983
Eru01G008079.t3	GO:0000166
Eru01G008080.t1	GO:0003824,GO:0006633,GO:0008152,GO:0016020,GO:0016747
Eru01G008090.t1	GO:0003779,GO:0005737,GO:0008290,GO:0030036,GO:0051016
Eru01G008091.t1	GO:0001522,GO:0003723,GO:0009451,GO:0009982
Eru01G008092.t1	GO:0003824,GO:0005975,GO:0016853,GO:0019318,GO:0030246
Eru01G008093.t1	GO:0003723,GO:0003735,GO:0005622,GO:0006412,GO:0015935,GO:0019843
Eru01G008095.t1	GO:0046983
Eru01G008097.t1	GO:0008168
Eru01G008099.t1	GO:0003677,GO:0005789,GO:0006506,GO:0016021,GO:0016746
Eru01G008100.t1	GO:0016787
Eru01G008103.t1	GO:0000166,GO:0003676,GO:0009664
Eru01G008106.t1	GO:0003676,GO:0003723
Eru01G008112.t1	GO:0046872
Eru01G008116.t1	GO:0046872
Eru01G008119.t1	GO:0046872
Eru01G008123.t1	GO:0000166,GO:0003676
Eru01G008124.t1	GO:0003824,GO:0030170
Eru01G008125.t1	GO:0003333,GO:0006810,GO:0015171,GO:0016020,GO:0016021
Eru01G008126.t1	GO:0003333,GO:0015171,GO:0016020
Eru01G008127.t1	GO:0003333,GO:0015171,GO:0016020
Eru01G008128.t1	GO:0003333,GO:0015171,GO:0016020
Eru01G008137.t1	GO:0003333,GO:0015171,GO:0016020
Eru01G008143.t1	GO:0003333,GO:0015171,GO:0016020
Eru01G008144.t1	GO:0004553,GO:0005975
Eru01G008145.t1	GO:0000166,GO:0003676
Eru01G008150.t1	GO:0016021
Eru01G008155.t1	GO:0003824,GO:0004722,GO:0006470
Eru01G008161.t1	GO:0003677
Eru01G008170.t1	GO:0005506,GO:0016705,GO:0020037,GO:0055114
Eru01G008179.t1	GO:0005506,GO:0016705,GO:0020037,GO:0055114
Eru01G008184.t1	GO:0005777,GO:0010468
Eru01G008185.t1	GO:0016310,GO:0016772
Eru01G008189.t1	GO:0005515
Eru01G008190.t1	GO:0003677,GO:0006355
Eru01G008196.t1	GO:0004601,GO:0006979,GO:0020037,GO:0055114
Eru01G008199.t1	GO:0005506,GO:0016705,GO:0020037,GO:0055114
Eru01G008208.t1	GO:0003700,GO:0005634,GO:0006355,GO:0043565
Eru01G008214.t2	GO:0004672,GO:0005524,GO:0006468
Eru01G008220.t1	GO:0003677,GO:0005634,GO:0006351
Eru01G008226.t1	GO:0003779
Eru01G008227.t1	GO:0005524
Eru01G008230.t1	GO:0004672,GO:0005524,GO:0006468
Eru01G008232.t1	GO:0008146
Eru01G008233.t1	GO:0000166,GO:0003676,GO:0008270
Eru01G008234.t1	GO:0005515
Eru01G008235.t1	GO:0005215,GO:0016020,GO:0016021,GO:0022857,GO:0022891,GO:0055085
Eru01G008237.t1	GO:0005215,GO:0016020,GO:0016021,GO:0022857,GO:0022891,GO:0055085
Eru01G008241.t1	GO:0006950
Eru01G008242.t1	GO:0005488,GO:0005515
Eru01G008243.t1	GO:0005488,GO:0005515
Eru01G008248.t1	GO:0005506,GO:0016705,GO:0020037,GO:0055114
Eru01G008254.t1	GO:0016491
Eru01G008261.t1	GO:0003677,GO:0006351,GO:0007049,GO:0017053
Eru01G008264.t1	GO:0005506,GO:0016705,GO:0020037,GO:0055114
Eru01G008265.t1	GO:0003690,GO:0005739,GO:0006355
Eru01G008266.t1	GO:0005506,GO:0016705,GO:0020037,GO:0055114
Eru01G008269.t1	GO:0005506,GO:0016705,GO:0020037,GO:0055114
Eru01G008270.t1	GO:0006979,GO:0016671,GO:0030091,GO:0033743,GO:0055114
Eru01G008271.t1	GO:0006979,GO:0016671,GO:0030091,GO:0033743,GO:0055114
Eru01G008272.t1	GO:0016757
Eru01G008273.t1	GO:0005488
Eru01G008275.t1	GO:0004842,GO:0007005
Eru01G008276.t1	GO:0006629
Eru01G008279.t1	GO:0003824,GO:0008152
Eru01G008282.t1	GO:0003676
Eru01G008287.t1	GO:0004252,GO:0006890,GO:0016021
Eru01G008288.t1	GO:0004602,GO:0006979,GO:0055114
Eru01G008294.t1	GO:0016491,GO:0055114
Eru01G008297.t1	GO:0016491,GO:0055114
Eru01G008298.t1	GO:0016491,GO:0055114
Eru01G008305.t1	GO:0003676,GO:0008270
Eru01G008307.t1	GO:0003677,GO:0003721,GO:0003964
Eru01G008309.t1	GO:0005506,GO:0016705,GO:0020037,GO:0055114
Eru01G008312.t1	GO:0005515
Eru01G008313.t1	GO:0003779,GO:0007010
Eru01G008322.t1	GO:0007165
Eru01G008323.t1	GO:0016307,GO:0046488
Eru01G008328.t1	GO:0008152,GO:0016787
Eru01G008329.t1	GO:0000266,GO:0005515
Eru01G008330.t1	GO:0005509,GO:0005544
Eru01G008332.t1	GO:0005509,GO:0005544
Eru01G008335.t1	GO:0004842,GO:0005515,GO:0005634,GO:0006511,GO:0007275,GO:0008270,GO:0016567
Eru01G008336.t1	GO:0009055,GO:0015035,GO:0045454
Eru01G008337.t1	GO:0003735,GO:0005622,GO:0005840,GO:0006412,GO:0019843
Eru01G008339.t1	GO:0004164,GO:0008152,GO:0008168,GO:0017183
Eru01G008340.t1	GO:0004164,GO:0008152,GO:0008168,GO:0017183
Eru01G008341.t1	GO:0005515
Eru01G008345.t1	GO:0005488,GO:0006886,GO:0008565,GO:0015031,GO:0016192,GO:0030117,GO:0030131
Eru01G008351.t1	GO:0005506,GO:0016705,GO:0020037,GO:0055114
Eru01G008353.t1	GO:0005507,GO:0016491,GO:0055114
Eru01G008354.t1	GO:0008152,GO:0016491
Eru01G008356.t1	GO:0003676
Eru01G008358.t1	GO:0005515,GO:0008380
Eru01G008371.t1	GO:0006633
Eru01G008374.t1	GO:0003677,GO:0005524
Eru01G008376.t1	GO:0005525,GO:0005730
Eru01G008380.t1	GO:0005515,GO:0008270
Eru01G008390.t1	GO:0004784,GO:0006801,GO:0046872,GO:0055114
Eru01G008392.t2	GO:0005515
Eru01G008393.t1	GO:0000272,GO:0005975,GO:0016161
Eru01G008395.t2	GO:0003978,GO:0006012
Eru01G008396.t1	GO:0003824,GO:0050662
Eru01G008397.t1	GO:0005515,GO:0005622,GO:0008270
Eru01G008401.t1	GO:0004672,GO:0005524,GO:0006468
Eru01G008402.t1	GO:0003676,GO:0015074
Eru01G008403.t1	GO:0005643,GO:0006810
Eru01G008405.t1	GO:0005515,GO:0006629,GO:0008270
Eru01G008412.t1	GO:0005506,GO:0016705,GO:0020037,GO:0055114
Eru01G008417.t1	GO:0004045
Eru01G008435.t1	GO:0000339,GO:0005488,GO:0005846,GO:0016070,GO:0045292,GO:0051028
Eru01G008440.t1	GO:0003677
Eru01G008442.t1	GO:0006812,GO:0008324,GO:0016021,GO:0055085
Eru01G008454.t1	GO:0030001,GO:0046872
Eru01G008459.t1	GO:0005515
Eru01G008460.t1	GO:0003735,GO:0005622,GO:0005840,GO:0006412
Eru01G008461.t1	GO:0000075,GO:0000077,GO:0006281,GO:0030896
Eru01G008465.t1	GO:0004252,GO:0006508
Eru01G008466.t1	GO:0005515,GO:0005524
Eru01G008470.t1	GO:0005506,GO:0016705,GO:0020037,GO:0055114
Eru01G008476.t1	GO:0006508,GO:0008234
Eru01G008477.t1	GO:0005515
Eru01G008478.t1	GO:0009058,GO:0016844
Eru01G008480.t1	GO:0009626
Eru01G008481.t1	GO:0000166,GO:0003676
Eru01G008491.t1	GO:0003735,GO:0005622,GO:0005840,GO:0006412
Eru01G008494.t1	GO:0003676,GO:0005524,GO:0008270
Eru01G008496.t1	GO:0006364,GO:0032040
Eru01G008498.t1	GO:0005515
Eru01G008512.t1	GO:0016021
Eru01G008513.t1	GO:0005488,GO:0006281
Eru01G008514.t1	GO:0003735,GO:0005622,GO:0005840,GO:0006412
Eru01G008515.t1	GO:0005515
Eru01G008516.t1	GO:0015969
Eru01G008518.t1	GO:0005515
Eru01G008519.t1	GO:0005985,GO:0016157
Eru01G008520.t1	GO:0005515,GO:0008270
Eru01G008527.t1	GO:0003824,GO:0004333,GO:0006099,GO:0006106,GO:0016829,GO:0045239
Eru01G008530.t1	GO:0003824,GO:0008483,GO:0030170
Eru01G008536.t1	GO:0001522,GO:0003723,GO:0009451,GO:0009982
Eru01G008537.t1	GO:0004601,GO:0006979,GO:0020037,GO:0055114
Eru01G008544.t1	GO:0004672,GO:0005524,GO:0006468,GO:0007165
Eru01G008546.t1	GO:0004853,GO:0006779
Eru01G008548.t1	GO:0005515
Eru01G008550.t1	GO:0015079,GO:0016020,GO:0071805
Eru01G008560.t1	GO:0003824,GO:0004222,GO:0006508,GO:0046872
Eru01G008563.t1	GO:0003700,GO:0006355,GO:0043565
Eru01G008566.t1	GO:0045735
Eru01G008567.t1	GO:0005515
Eru01G008568.t1	GO:0004672,GO:0005515,GO:0005524,GO:0006468
Eru01G008571.t2	GO:0005509
Eru01G008573.t1	GO:0003700,GO:0006355,GO:0043565
Eru01G008577.t1	GO:0016021
Eru01G008578.t2	GO:0000166,GO:0000287,GO:0004012,GO:0005524,GO:0015914,GO:0016021,GO:0046872
Eru01G008582.t1	GO:0004672,GO:0004674,GO:0005524,GO:0006468
Eru01G008583.t1	GO:0010207
Eru01G008586.t1	GO:0004672,GO:0005524,GO:0006468
Eru01G008587.t1	GO:0005634,GO:0042254
Eru01G008589.t1	GO:0004672,GO:0005524,GO:0006468
Eru01G008591.t1	GO:0003993,GO:0005524,GO:0006810,GO:0016887
Eru01G008592.t1	GO:0003735,GO:0005622,GO:0005840,GO:0006412
Eru01G008595.t1	GO:0006355
Eru01G008596.t1	GO:0006355,GO:0008270
Eru01G008598.t1	GO:0004416,GO:0019243
Eru01G008599.t1	GO:0005515
Eru01G008600.t1	GO:0016021,GO:0022857,GO:0055085
Eru01G008601.t1	GO:0005524,GO:0006810,GO:0016021,GO:0016887,GO:0042626,GO:0055085
Eru01G008602.t1	GO:0005506,GO:0016705,GO:0020037,GO:0055114
Eru01G008604.t1	GO:0005509
Eru01G008617.t1	GO:0003824,GO:0004619,GO:0005737,GO:0006007,GO:0008152,GO:0030145,GO:0046872
Eru01G008618.t1	GO:0016757,GO:0047262
Eru01G008624.t1	GO:0003677
Eru01G008626.t1	GO:0005789,GO:0016758
Eru01G008627.t1	GO:0004672,GO:0005524,GO:0006468
Eru01G008631.t1	GO:0003824,GO:0004553,GO:0005975
Eru01G008632.t1	GO:0005215,GO:0006810,GO:0016020
Eru01G008633.t1	GO:0003723,GO:0033897
Eru01G008638.t1	GO:0000166,GO:0003676,GO:0046872
Eru01G008646.t1	GO:0003676,GO:0008270
Eru01G008651.t1	GO:0005506,GO:0016705,GO:0016787,GO:0020037,GO:0055114
Eru01G008653.t1	GO:0043531
Eru01G008655.t1	GO:0006810,GO:0016021
Eru01G008666.t1	GO:0005085,GO:0005488,GO:0007264
Eru01G008671.t1	GO:0003677,GO:0006355
Eru01G008680.t1	GO:0003677,GO:0006355
Eru01G008685.t1	GO:0000166,GO:0003676
Eru01G008687.t1	GO:0006662,GO:0015035,GO:0045454
Eru01G008688.t1	GO:0005515,GO:0008270
Eru01G008689.t1	GO:0000166,GO:0000287,GO:0004012,GO:0005524,GO:0015914,GO:0016021,GO:0046872
Eru01G008699.t1	GO:0003677
Eru01G008719.t1	GO:0043531
Eru01G008720.t1	GO:0003700,GO:0005634
Eru01G008734.t1	GO:0005741,GO:0055085
Eru01G008740.t1	GO:0005096
Eru01G008751.t1	GO:0003700,GO:0006355,GO:0043565
Eru01G008753.t1	GO:0003824
Eru01G008756.t1	GO:0003824,GO:0008270,GO:0016787
Eru01G008757.t1	GO:0003700,GO:0006355,GO:0043565
Eru01G008765.t1	GO:0005515
Eru01G008770.t1	GO:0004385,GO:0006163
Eru01G008771.t1	GO:0004672,GO:0005515,GO:0005524,GO:0006468
Eru01G008778.t1	GO:0005215,GO:0006810,GO:0016020
Eru01G008784.t1	GO:0004672,GO:0005524,GO:0006468,GO:0007165
Eru01G008785.t1	GO:0005509
Eru01G008788.t1	GO:0005515
Eru01G008792.t1	GO:0003700,GO:0006351,GO:0006355,GO:0043565
Eru01G008793.t1	GO:0004190,GO:0006508
Eru01G008803.t1	GO:0006012,GO:0016757,GO:0047216
Eru01G008809.t1	GO:0003676
Eru01G008814.t1	GO:0003676,GO:0003677
Eru01G008815.t1	GO:0003677
Eru01G008820.t1	GO:0003824,GO:0033926
Eru01G008823.t1	GO:0005506,GO:0016226,GO:0051536
Eru01G008825.t1	GO:0005515
Eru01G008826.t1	GO:0005515
Eru01G008828.t1	GO:0004386
Eru01G008832.t1	GO:0003824,GO:0004018,GO:0006188,GO:0009152
Eru01G008837.t1	GO:0003677,GO:0003700,GO:0003723,GO:0004652,GO:0005634,GO:0006355,GO:0016779,GO:0031123,GO:0043631
Eru01G008838.t1	GO:0005743,GO:0016651,GO:0022904
Eru01G008839.t1	GO:0003924
Eru01G008849.t1	GO:0046983
Eru01G008853.t1	GO:0005515,GO:0008152,GO:0016787
Eru01G008855.t1	GO:0005509
Eru01G008864.t1	GO:0003824,GO:0008152
Eru01G008865.t1	GO:0016491,GO:0055114,GO:0071949
Eru01G008868.t1	GO:0000155,GO:0005515,GO:0006355,GO:0007165,GO:0009584,GO:0009585,GO:0009881,GO:0017006,GO:0018298,GO:0042803
Eru01G008871.t1	GO:0005515,GO:0006396,GO:0020037
Eru01G008874.t1	GO:0003676,GO:0005524
Eru01G008877.t1	GO:0005488
Eru01G008880.t1	GO:0004252,GO:0006508
Eru01G008882.t1	GO:0005515,GO:0031519
Eru01G008888.t1	GO:0006508,GO:0008236,GO:0030410,GO:0030418
Eru01G008892.t1	GO:0003700,GO:0006355,GO:0043565
Eru01G008895.t1	GO:0004176,GO:0004252,GO:0005524,GO:0006508,GO:0006515,GO:0030163
Eru01G008896.t1	GO:0008152,GO:0016787
[truncated: 14,279 more rows]
