# Supplementary material for: Bioinformatics Analysis of WRKY Family Genes in Erianthus fulvus Ness
Source: Genes (Basel). 2022 Nov 12;13(11):2102. doi: 10.3390/genes13112102 (PMC9690630; doi:10.3390/genes13112102)
Supplement: Supplementary file 1 [file genes-13-02102-s001.zip › Supplemental_Table_S12_Result_GO.xlsx]

## Sheet: Sheet1
Class	GO_Name	GO_ID	P_value	fg_num	bg_num
Molecular Function	sequence-specific DNA binding	GO:0043565	1.42871e-158	89	937
Molecular Function	nucleic acid binding transcription factor activity	GO:0001071	3.89418e-137	89	937
Molecular Function	transcription factor activity, sequence-specific DNA binding	GO:0003700	3.89418e-137	89	937
Biological Process	regulation of transcription, DNA-templated	GO:0006355	1.45754e-92	89	940
Biological Process	regulation of nucleic acid-templated transcription	GO:1903506	1.45754e-92	89	945
Biological Process	regulation of RNA biosynthetic process	GO:2001141	1.45754e-92	89	966
Biological Process	regulation of RNA metabolic process	GO:0051252	1.96499e-92	89	966
Biological Process	regulation of nucleobase-containing compound metabolic process	GO:0019219	3.22575e-92	89	966
Biological Process	regulation of biosynthetic process	GO:0009889	2.51122e-91	89	966
Biological Process	regulation of macromolecule biosynthetic process	GO:0010556	2.51122e-91	89	971
Biological Process	regulation of cellular biosynthetic process	GO:0031326	2.51122e-91	89	983
Biological Process	regulation of cellular macromolecule biosynthetic process	GO:2000112	2.51122e-91	89	997
Biological Process	regulation of nitrogen compound metabolic process	GO:0051171	4.06529e-91	89	998
Biological Process	regulation of gene expression	GO:0010468	1.27823e-90	89	1015
Molecular Function	DNA binding	GO:0003677	8.30992e-91	89	1029
Biological Process	regulation of primary metabolic process	GO:0080090	4.77599e-90	89	1054
Biological Process	regulation of cellular metabolic process	GO:0031323	5.2436e-90	89	1054
Biological Process	regulation of macromolecule metabolic process	GO:0060255	2.52827e-89	89	1055
Biological Process	regulation of metabolic process	GO:0019222	9.04728e-89	89	1162
Biological Process	transcription, DNA-templated	GO:0006351	8.43217e-88	89	1259
Biological Process	nucleic acid-templated transcription	GO:0097659	8.43217e-88	89	1283
Biological Process	RNA biosynthetic process	GO:0032774	9.20905e-88	89	1324
Biological Process	nucleobase-containing compound biosynthetic process	GO:0034654	7.16076e-84	89	1358
Biological Process	aromatic compound biosynthetic process	GO:0019438	1.18166e-80	89	1408
Biological Process	heterocycle biosynthetic process	GO:0018130	6.74346e-80	89	1408
Biological Process	organic cyclic compound biosynthetic process	GO:1901362	1.2239e-78	89	1464
Biological Process	regulation of cellular process	GO:0050794	1.26312e-77	89	1693
Biological Process	RNA metabolic process	GO:0016070	3.51131e-76	89	1700
Biological Process	regulation of biological process	GO:0050789	3.51131e-76	89	1706
Biological Process	biological regulation	GO:0065007	1.26236e-74	89	1707
Biological Process	cellular nitrogen compound biosynthetic process	GO:0044271	7.61719e-69	89	1741
Biological Process	nucleic acid metabolic process	GO:0090304	1.11062e-68	89	1934
Molecular Function	nucleic acid binding	GO:0003676	3.77876e-69	89	2077
Biological Process	cellular macromolecule biosynthetic process	GO:0034645	1.53246e-68	89	2093
Biological Process	macromolecule biosynthetic process	GO:0009059	1.61676e-68	89	2143
Biological Process	gene expression	GO:0010467	9.79721e-68	89	2197
Biological Process	nucleobase-containing compound metabolic process	GO:0006139	1.43014e-63	89	2225
Biological Process	heterocycle metabolic process	GO:0046483	9.44036e-61	89	2341
Biological Process	cellular aromatic compound metabolic process	GO:0006725	1.8969e-60	89	2441
Biological Process	organic cyclic compound metabolic process	GO:1901360	1.62203e-59	89	2659
Biological Process	cellular biosynthetic process	GO:0044249	1.55602e-58	89	3913
Biological Process	organic substance biosynthetic process	GO:1901576	4.91497e-58	89	4308
Biological Process	biosynthetic process	GO:0009058	4.95176e-56	89	4932
Biological Process	cellular nitrogen compound metabolic process	GO:0034641	2.19828e-54	89	5498
Biological Process	nitrogen compound metabolic process	GO:0006807	5.09288e-51	89	5742
Molecular Function	organic cyclic compound binding	GO:0097159	1.50052e-37	89	6406
Molecular Function	heterocyclic compound binding	GO:1901363	1.50052e-37	89	7516
Biological Process	cellular macromolecule metabolic process	GO:0044260	7.06778e-36	89	9650
Biological Process	macromolecule metabolic process	GO:0043170	4.04462e-32	1	715
Biological Process	cellular metabolic process	GO:0044237	7.69115e-27	1	1018
Biological Process	primary metabolic process	GO:0044238	1.3215e-22	1	1018
Biological Process	organic substance metabolic process	GO:0071704	6.4976e-21	1	1413
Biological Process	cellular process	GO:0009987	1.18405e-16	1	1413
Molecular Function	binding	GO:0005488	2.91137e-14	1	1929
Biological Process	metabolic process	GO:0008152	1.9476e-10	1	2091
Cellular Component	nucleus	GO:0005634	0.190261	1	2170
Cellular Component	membrane-bounded organelle	GO:0043227	0.270889	1	2170
Cellular Component	intracellular membrane-bounded organelle	GO:0043231	0.270889	1	3758
Cellular Component	organelle	GO:0043226	0.375998	89	293
Cellular Component	intracellular organelle	GO:0043229	0.375998	89	476
Cellular Component	intracellular part	GO:0044424	0.513305	89	476
Cellular Component	intracellular	GO:0005622	0.556413	89	1474
Cellular Component	cell	GO:0005623	0.577435	89	2548
Cellular Component	cell part	GO:0044464	0.577435	89	5715
Molecular Function	ADP binding	GO:0043531	0.263323	89	5715
Molecular Function	protein dimerization activity	GO:0046983	0.6278	89	10403
Molecular Function	adenyl ribonucleotide binding	GO:0032559	0.999977	3	295
Molecular Function	adenyl nucleotide binding	GO:0030554	0.999978	2	350
Molecular Function	purine nucleoside binding	GO:0001883	0.999994	3	2392
Molecular Function	purine ribonucleoside binding	GO:0032550	0.999994	3	2396
Molecular Function	purine ribonucleotide binding	GO:0032555	0.999994	3	2600
Molecular Function	purine nucleotide binding	GO:0017076	0.999994	3	2600
Molecular Function	ribonucleoside binding	GO:0032549	0.999994	3	2600
Molecular Function	nucleoside binding	GO:0001882	0.999994	3	2608
Molecular Function	ribonucleotide binding	GO:0032553	0.999995	3	2609
Molecular Function	carbohydrate derivative binding	GO:0097367	0.999996	3	2610
Molecular Function	anion binding	GO:0043168	0.999999	3	2644
Molecular Function	nucleotide binding	GO:0000166	1	3	2670
Molecular Function	nucleoside phosphate binding	GO:1901265	1	3	2935
Molecular Function	small molecule binding	GO:0036094	1	3	3159
Molecular Function	protein binding	GO:0005515	1	3	3159
Molecular Function	ion binding	GO:0043167	1	3	3216
Molecular Function	molecular_function	GO:0003674	1	2	4156
Cellular Component	cellular_component	GO:0005575	1	3	5113
Biological Process	biological_process	GO:0008150	1	89	14747
