# Supplementary material for: Bioinformatics Analysis of WRKY Family Genes in Erianthus fulvus Ness
Source: Genes (Basel). 2022 Nov 12;13(11):2102. doi: 10.3390/genes13112102 (PMC9690630; doi:10.3390/genes13112102)
Supplement: Supplementary file 1 [file genes-13-02102-s001.zip › Supplemental_Table_S1_Protein sequences of 89 EfWRKYs for Phylogenetic analysis.xlsx]

## Sheet: Sheet1
Protein sequences of 89 EfWRKYs for Phylogenetic analysis
Gene name	Gene ID	Protein Sequences
EfWRKY01	Eru03G008439.t1	MADSPNPSSGDLPAGAGGSPEKPVLADRRVAALAGAGARYKAMSPARLPISREPCLTIPA GFSPGALLESPVLLNNFKVEPSPTTGTLSMAAIINKSTHRDILPSPRDNSAGSGQEDGGF RDFEFKPHLNSQSAAPAVNNQNHHDTPMQNHSSNHASPSSNLMTENKPLCSRESSHTANV SSAPNQPVSIVCPSDNMPAEVGTSEMHQINSSENAAQETQTENVAEKSAEDGYNWRKYGQ KHVKGSENPRSYYKCTHPNCEVKKLLERSLDGQITEVVYKGRHNHPKPQPNRRLAAGAVP SSQGEERYDGVAPIEDKPSNIYSNLCNQVHSAGMIDTVPGPASDDDVDAGGGRPYPGDDA NDDDDLDSKRRKMESAGIDAALMGKPNREPRVV…
EfWRKY02	Eru07G003243.t1	MASSTGSLEHGGFTFTPPPFITSFTELLSGAGDMLGAGGADQERSPRGLFHRGARGGGGV GVPKFKSAQPPSLPISPPPMSPSSYFAIPAGLSPAELLDSPVLLHYSANTLASPTTGAIP AQRFDWKQAADLIASQQDDSRSAAIGGFNDFSFHTATSNAMPAQTTSFPSFKQEQQQQQV EAAATNKSAVVASRNKQASSGGGNSNTKLEDGYNWRKYGQKQVKGSENPRSYYKCTYHSC SMKKKVERSLADGRITQIVYKGAHNHPKPLSTRRNSSGGAAAAEEQQAAANSLSAAAAGC GPEHSGATAENSSVTFGDDEAENGSQRSDGGEPDAKRWKEDGENEGSSGGAGGKPVREPR LVVQTLSDIDILDDGFRWRKYGQKVVKGNPNPR…
EfWRKY03	Eru01G007565.t1	MAAREASAPAPAPAGDGPSRPPRPTLALPPRSAVESLFAAGASSSSAGAAETSPGSLTLA AALFPDAASPAFHGSFTQLLVGAIGSPAAVPSPPSPFAVPPGLSPATLLGSPGLFSPTGS FEMSHQQALAQVTAQAVHSQYNMINHADYAIPFSSTTTPALITAQHANSSANVTSAEEKP ALPSHTGNSNIESNEVSQGLKTSAPTFDKPADDGYNWRKYGQKAVKGGEYPRSYYKCTHA SCPVKKKVERSAEGHITQIIYRGQHNHQRPPKRRSKDGGGLLNETDDFHENEDTPTRSEH EGSNDGMAGPSVSRRGEGDEQLSGSSDSDEERDDEQRAGNGDPGYANANRRHVPTPAQRI IVQTNSEVDLLDDGYRWRKYGQKVVKGNPHPRS…
EfWRKY04	Eru10G002492.t1	MSARPPPPPRPRLALPPRSTAESLFTGAGDASPGPLTLASALFPSSDADGGGGGGASSSS ATGAATFTQLLTGSLAPQQHEAERGRGGGVARAGPALSVAPPASASAGASVFTVPPGLSP SGLLDSPGLLFSPAMGGFGMSHQQALAQVTAQATHSPLRMFDHLEQPSFSTAATTSGALQ HMNSAASMAGISDMTMATANNENATFRSAEASQRYQVNAPVDKPADDGYNWRKYGQKVVK GSDCPRSYYKCTHPNCPVKKKVEHAEDGQISEIIYKGKHNHQRPPNKRAKDGNSSAADQN EQSNDTTSGLSGAKRDQDNIYGMSEQASGLSDGDDMDDGESRPHEADDADNESKRRNIQI SSQRTLSEPKIIVQTTSEVDLLDDGYRWRKYGQ…
EfWRKY05	Eru04G002001.t1	MTTSSSGSIEAPAANSRPGSFSFSSTSFTDMLGGSADAAGGASRYKAMTPPSLPLTPSSF FSSIPGSLNPADFLDSPALLSSSIFPSPTTNAFASQQFSWLATPGAEQGGKDEQRQSYPD FSFQTAPTTEEAVRTTTTFQPPIRAAPLGEEAYRSQQQPWGYQQQQPAGMDAGSSQAAYG GPFQAASSDAGAMAPHVPASGGYSHQAQQQSQRRSSDDGYNWRKYGQKQVKGSENPRSYY KCTFPSCPTKKKVERSLDGQITEIVYKGTHNHAKPQNTRRNSSAAAQLLQGGDASEHSFG GTPVATPENSSASFGDDEVGLCSPRAANAGGDEFDEDEPDSKRWRKDGDGEGISMAGNRT VREPRVVVQTMSDIDILDDGYRWRKYGQKVVKG…
EfWRKY06	Eru08G003741.t1	MADGDPEPAPAPANEKLPAPAAADVDETRPPPLLEPSGGPDEEKRPPEEVEAEVETHPPL EPTGAPPVDRPGMEVVAEAVAEAEADMKANEVEKERGDRAKEKREKDKGKGKEEKEKVEE EAKGKVTAVVKVEGTEKEVKATRRPAVASAETPILAVPVVAVPCFIAPPGFAGQFAMTHQ AALASVTAQAQMHLQSPTSSACSEVPSSPFYMTPRSLVPLQQSPSVTEGNICKPIADKSF SSDSKSHHVVVNMVADGFNWRKYGQKQVKSSDNSRSYYRCTNSGCLAKKKVEHFPDGRVV EIIYRGAHNHEPPQKTRFAKERVTPISVPSGGETLRLVNTEIVESSTPTCKLEQSAISET SEQHLFCSSDCEGDAGNKSEDEHPSAEPLPKRR…
EfWRKY07	Eru08G000241.t1	MEDWMLPSPSPRTLMPSFFNEEFSSAPFSNIFGDDRNNKPLVEIEKSKSFIGSSAQETSQ DMKDHPQTESNLFGANQKSTSPGGLAERMAARAGFGVLKIDTSRVSSSGAPIRSPVTIPP GVSPRELLESPVFLPNAISQPSPTTGKLPFLMPNNFKSTMPSAPEKSEDHSHEDSAFSFQ PILRSKPSTLWTAEKGSSVVHQTQSLAKDSQELNLHANPTATKHETEENLVKPKTYDSMF DNDHPSPDVEPEQSEEIQNGEDSSAPVTGTAEDGYNWRKYGEKQVKNSQHPRSYYKCTQP NCPVKKMVERCLEGQITEIVYRGSHSHPLPLPNRRPSIPLSHFNDSEADGLENFSSKPGP GYNSATSQGIAPNGQFQDVHSGALETKLSGSLT…
EfWRKY08	Eru06G003334.t1	MEGHVAMEWKDPNPGPESLMGFQTRGVRPDTVGGHSKEDVKAGFEKHGLSVAISSPQEEG RSLPLTPHFGQKTSPGSSLAERMQARAGFKVPKLNMPFSTAAGADNSVPGAPSPYLTIPP GLSPATLLESPVFVSNAMGQPSPTTGKLFMLGGTNDNDPIRFGGPPVGDGTNDNAFSFKP LDLKSSHYTAEAMKEQNMPPSVKTETKTQPVQEANLLGQLNQQNHNEQTNMNSGGPHDSK LSRLASGTGAGKALGNEHVSPPDYGQTAEEGDAREDYPAMAATAPADDGYSWRKYGQKQV KHSEYPRSYFKCTHPNCQVKKKVERSLEGHITEIIYKGAHNHPKPMPSRRPGVQQPVHPS GDAVQADAADNLGSQQANTAEANHQPWRAGVQD…
EfWRKY09	Eru07G001769.t1	MGSSESLGGSVKTEQRQYTDFAFQTAASAPATSTMTGAAHTASFLPQSSVLMAPLGRAGD PYNGGEMQQQQPWTYQEPTAQFEAQPDNMLGNGGYRGAPGPVVSGFREQSQSNRPSSDDG YNWRKYGQKQMKGSENPRSYYKCSFPGCPTKKKVERSPDGQVTEIVYKGTHNHPKPQSTR GRSASSASAPVAAASYVLQSASDAVPEHSFGALSGTPVATPENSSGSFGGDDEINGVSSR LAGNFGTDDLDDDEPESKRWRKDGGDGDAGVSVAGNNRTVREPRVVVQTMSDIDVLDDGY RWRKYGQKVVKGNPNPRSYYKCTTAGCPVRKHVERACHDTRAVVTTYEGKHNHDVPPARG SASLYRAALAAHQMPQQAAGSYQRGGLVRTADG…
EfWRKY10	Eru02G003316.t3	MEKSLKNLNIEANRVGRVIKISRAIASGEARKLLAMATGGGGSGGGGGGSGDVHGPTFGK KIYFEQDAAAAGGSGSGSTAAGGRKRKGVATGGAAGGRSASASAASATEPPRCQVDGCGV DLSAVKQYYCRHKVCYMHSKEPCVVVAGIEQRFCQQCSRFHQLPEFDQDKRSCRQRLIGH HERRRKPPPGPTPRYGRLAASEMAGVLAGQPALPAAGLRNQTLGNPPCAEQISPEVQISS SSLGAMVPLLAKLCSLLVSAEDQLPEPLKSQKDKLELLRQDLEAINTFLVNLSWVEAPNM MVKHWMNEVRDLFYDIEDYIDKMMHPSHISREEPRSDSEVELSTLVKQAKDAHERHSRYD LGRWASNPRFLVDGGGQGCVPRLNWDATDLVGI…
EfWRKY11	Eru01G001566.t1	MRLIGRGNRRRINAALNLSRALGLPLYLSLVWSLVGRRPCHCHHQVFLGLSREARKVAAM DDRRGHGDAMGQRPFASAAQGQERVFDGGGGPGPAFGGEFDQGSSLMALLGAGAVSSQPL PPPWGVEEVTAAPAINLVPQSFSMANYAPPPPSYQQPTSFCRQPNSFTPSPLGGRVDHYP SYLLADQPAQWPPTRATAAVSPLPHPNFTVLFPRNPYDHDMELRATVLFGGSGGLHAHAL PPAAAAIEQPAKDGYSWRKYGQKQLKDGESPRSYYKCTRDGCPVKKVVERSFDGFIKEIT YKGRHNHPRPQERALAGGGNDALATAEEDMDGPSDDDDDDNALMHEDDVDGDPRMGADGV AGQRVVKKPKIILQTPSEVDLLDDGYRWRKYGQ…
EfWRKY12	Eru08G002866.t1	MADAVESGGRARLVSELGRVQDLVRQLELQLHAPADAASVDLCRRLVHQVVALTDRSIGM LHSSPDLAHSPLSATGTGSPISSDAASDHHPFRAASASPKKRKATARWTSQQVRVSAAGG GAEGPADDGHSWRKYGQKDILGAKHPRAYYRCTHRNSQNCPATKQVQRTDDHPALFDVVY HGEHTCRPGGAKRAQQQHNPHAQAALQGLAARLTVATTTTTDAAAAALPPMTPESCPVRG ASSPWSLASPVGSDSNGCLHQGISPCPVPGYRDWASEGDLQEVVSSAFAAVSSVAPLPVL DDEFMSLECFGFDQNFEIDTAMPSLYYP
EfWRKY13	Eru02G004480.t1	MENYHMLFGATTTHAQPSSATPNSYNFMATAAGTSGGGLRDHDRGQHSGHGGGSSSSFFA ELSNNTDSKDGGAPVAADSGRGESSAAAGEVDRPAATRRKGDKKERRPRYAFQTRSQVDI LDDGYRWRKYGQKAVKNNKFPRSYYRCTHQGCNVKKQVQRLSRDEGVVVTTYEGTHTHPI EKSNDNFEHILTQMQIYSGMGSTFSSSGHNMFH
EfWRKY14	Eru08G004093.t1	MAVDLMSCGGGAGAYEHLAFQEAAAAGLRSLELLASSLSSPCAAGRAESPPLGQIADQAV SRFRRVINLLDRTGHARFRRAPAAAVAAVVEPMETETTLQAASQAAAEPQPPQKKALLTL DFTKPVPVPPPAATKPAPAVSGTSTSFLSSVTAGGGEGSVSKGCSLAVSSGKPPLPKRKL PCPTSVPQQAHPHQQHQHPAESGGAGGRCHCSKKKRSRQGLSRRTVRVPAAAAAAPGSHV PASSDIPADDYSWRKYGQKPIKGSPYPRGYYRCSSAKGCPARKHVERAADDPAMLVVTYE GDHRHDAAGAGAVRARAA
EfWRKY15	Eru04G003877.t1	MSSGDFHFHDELASLFAQRPAPGEMMTQQQAPASWFADYLHAGAPGMGGMDYDLLCRALD LPLPGDDVVKRELLLVDTGGGGGGGFAAPTPTPSGGGTAPVTPNTTSSMSSSSSEAAGGA AGGGGSFGAGEEDSPRGRCKKEEGDGEESKALDKGEEDADKGKKGSAAGKGKGKGEKRQR QPRFAFMTKSEVDHLEDGYRWRKYGQKAVKNSPYPRSYYRCTTQKCPVKKRVERSYQDPA VVITTYEGKHTHPIPATLRGSTHLLAAQLHGGHHHLGAFPPPPPLPQMGAPFGRAAGGGG GGGVIDMLGLLPPRNNHAMPPAIGLASSRGMSGGGPMSTVAAGATTTAATTTTTSSSPPS LQMQHFMAQDFGLLQDMLPSFVHSNGGNIQP
EfWRKY16	Eru10G001318.t1	MEEVEVANRAAVESCHRVLALLSQQQDPALLKSIASETAEACAKFRKVAALLGSGSGSGC GHARGRFSRRVRPLGLVNQKSPMGTGGGNPLEMMPSTAAAAAAAPSPSPSTSYAQMRARL NGVPDSRGLDLACSSSKSGGPHPFGAPKLVQPLSVQFQIGNVAHRYPFHQQPASRQKLQA EMFKRSNSGISLKFESPSPSGGAAGTMSSARSFMSSLSMDGSVASLEGKRPFHLVGTPVA SDPADAHRAPKRRCTGRGEDGRGKCATTGRCHCSKRRKLRIKRSIKVPAISNKIADIPPD EYSWRKYGQKPIKGSPHPRGYYKCSSVRGCPARKHVERCVDDPAMLIVTYEGEHNHNQLP AQAAQT
EfWRKY17	Eru07G000618.t1	MERTSASGTKKPAQTLNKCCRGAAAGEIHPAPHTHAPRGSIGFTIHVAAAIAVVVEAAAR AIAPNRTFFRRGAKVARETGSPRVKSGETRTKPEATAATSAQQPSPGISRRRWWSPRAVA RGVSVAVRSGSGGGRLRLGTVGARLASAGAHTWVRGVGPVKAARTRGGEAAFERFDAARW FDLRDRVHPVAVADSPDAFVCDRGPSCNPHCCGVACFTVGTDPSPSMSGARHEHRLSGDF QFHDELASLFAHQRPDAPMAQQLQQPWFMDYLHATAAAASPLDCDAFVGDFVDVPAAAAD EVVKRELVMVDTAAAGSGGGTTTATTAPLTPNSMSMSSTSSEACGAGAGAGEESAAGKCK KEDGDGEGHESKDDGSAAGKGDGEGEEKNKKGA…
EfWRKY18	Eru03G004915.t1	MATTEMEMGMGVVDGGNNNGGGSSSGLVVTELSHIKELVRQLEVHLGGSPDLCKHLASQI FSLTERSIGLITSSNLDAAARRKRSAGDAGLTSPLSATPTSDVTDGPFKNTKKRKMMEQR RQRVSSAGGENPVDDGHSWRKYGQKEILGAKHPRGYYRCTHRHSQGCQATKQVQRTDEDA TMYDVIYHGEHTCVNRPAAVATAAPAEHNPDADAHLQTLSAGLKVKTEGLPAAATPLYLS ASTPPASGGCQLAPSTSENWGVSPATSDSNNHVAASYLPFEDAELQEVVSALVAASAPPP PPPAVDSFDDLLIDIDIASFFA
EfWRKY19	Eru07G000098.t1	MSGGGGYGGLYRGDDPADQLITAFDHGGGGFFLQDTVSPCAGGGTTPYASIADYLKGFLD PAGLAAHFGSDDAPPLPPSCGADDDAVVAVKQEMVVQQLSGGSRRDDDVDGRLVVGAAPV TPANSSVLSSSSSEAGAGADDDEEPPRRRCGKKGRIEGEEEQEGGEADDDVPDRNCKRSK KQRGEKKAREPRVAFMTKSEVDHLEDGYRWRKYGQKAVKNSTYPRSYYRCTAARCGVKKR VERSQQDPSTVITTYEGQHTHPSPVGLLSGGAGGFRRPDLLGAAACATIDDYAGTPSGFL PLLPAGGIGGGGDLLHPSMRLLLQEPQHHRARSSQLAAVDAYGGVPDFIPSIPRLAMANE HIYDVAHFCRPAS
EfWRKY20	Eru06G001519.t1	MAVDLMGCYAPRRADDQLAIQEAAAESLRSLELLVSSLSTQAAAPHKAAHHLQHQQPFGE IADQAVSKFRKVISILDRTGHARFRRGPVESPPRAAAAPPVVAAPAPAPALTLAPLAHVA PVSVAQPPQSLTLDFTKPNLTMSGATSVTSTSFFSSVTAGEGSVSKGRSLMSSGKPPLSG HKRKPCAGAHSEATTNGSRCHCSKRRKNRVKRTIRVPAISSKIADIPTDEYSWRKYGQKP IKGSPYPRGYYKCSTVRGCPARKHVERATDDPAMLVVTYEGEHRHTPGAAGPSPLATASP VAAAVSVSAGNGHV
EfWRKY21	Eru01G003259.t2	MEEVEEANREAVQSCHRVLALLSQPHDPAQVRSIALGTDEACAKFRKVVSLLSNGGVGVG EAGPSGALASASASGSHPRAKLVSRRQNPGFLTQKGFLDSNTSVVVLNSAHPSPTSAQVY PRTAVALDAQGVHPLGGPPKLVQPLSAHFQFGNVSSRYQFPNQQQQQQKLQAEMFKRSNS GINLKFESTSGTGTMSSARSFLSSLSMDGSVASLDGKSSSFHLIGGPAMSDPVNAQQASR RRCTGRGEDGTGKCAVTGRCHCSKRSRKLRVKRSIKVPAISNKIADIPPDEYSWRKYGQK PIKGSPHPRGYYKCSSVRGCPARKHVERCVDDSSMLIVTYEGEHNHTRMPTQSAQV
EfWRKY22	Eru04G003117.t1	MDSMENQKLQGDESSSSHALPSFPYFAVPSPPYAPPPSLPLPPSDDQHSTLITALQQQLS SACNNDDLPLQLGPEQLAAAAATAVAPMVLPPMVDWSALLQQASLMGPLAPGLLQQVPPL ESLLDQSGENDGGDAGSSSSSKEKATKGGGGAAGGRSGKKKASRPRFAFQTRSVNDILDD GYRWRKYGQKAVKNSEHPRSYYRCTHHTCNVKKQVQRLAKDTSIVVTTYEGVHNHPCEKL MEALSPILKQLQFLSQF
EfWRKY23	Eru01G001580.t1	MDIKLFIEEKGKGNVGGERHPVGRAGVRPAWSRLTSTAVPGPGPAMIGRPISLSYLPLPC SVRIESCTPAYAALTACWHGWSKHTVPVIAAHRSAHYHYELPPVHDMLIYTGRKPAAKKG QKRPRQPRFAFMTKSEIDHLEDGYRWRKYGQKAVKNSPFPRSYYRCTNSKCTVKKRVERS SNDPSVVITTYEGQHCHHIGPFQRGGGGRGAAAARYHSAAAVALGEQMSSSSSSFIPARQ LYSLPPLHPQSSPSSETPAATTSFHQHVNDVDELRRASYSSRVSMAQSPSTPSSVPPATI SVEKAGLLNDMVPHGVRHGTP
EfWRKY24	Eru03G000225.t1	MAGAGGGGEAAGVVGGGEWPFVTADDAYYADSSAMFAELAGCWAAAGGTTTEELMMSMML PPLDPPEDHRGTPPPPPCLLSEEQAAVLATTPTPAVSVDGGASSASSTDDGAAAAQEEDD DDGAPAAAAATEAASKPPAPGRTTKSSSAGQKRARQPRFAFMTKSDVDHLEDGYRWRKYG QKAVKNSPFPRSYYRCTNSKCTVKKRVERSSDDPSVVITTYEGQHCHHTVAFPRAHHLHA AAALAAAAASHHHMPFQFSASAHHLYGGTSTTSGVTDHGHLPPLLLPMTPAPPQQNALDT SNNDACRPSASTTTSLLRAPLHCNHQELLLAAAASYPLLSSSSDAMSSMPVASVSTTTSL PPPTVSSAAAPAAVDKGLLDDMVPPAMRHG
EfWRKY25	Eru06G001613.t1	MCDYFLPRMEGGDQAGGGDLTDIVRSGGAIPGNAADMPSTAAADEWQLQGDPMLFPSLPS STTSEAGCAAAGGTGADVFVGADPFSGFVDPFSTDYSSGADFLDAMPDAMAKVGFDTAIG GGSGSGCGGGQLIDMSRKQPFLPRGVQMPALGVLAPRMVLPSPLSSPREIRPYPPLTGDM VKLGITAGQVAGCAIDAAVVGMQMSSPRAAGGIKRRKNQARKVVCIPAPTAAGGRPTGEV VPSDLWAWRKYGQKPIKGSPYPRGYYRCSSSKGCSARKQVERSRNDPNMLVITYTSEHNH PWPTQRNALAGSTRNHHGKNSSGSSGSKTSSQNEKQQQSNNVKEEPKDPAATTTTTSTIT TTTTSTSPAAVVKEETLAAGSSEALGQVMDTAA…
EfWRKY26	Eru01G006596.t1	MCDFFWLSPADQGDLSDVVRASLQPPPHHHRLPPAATPASTVCSLGSHHLPEEDGLLLLQ AGRVNFGGDDHDEARSQRRQQLVHSNGSMGLMLGSNGSGGCACDHAAGLCPQHHPEAEGL IPQPPMSGTQPQLCASSFVERDDDAPVLEEHVLDMAMAPHPHTSAIKRRKSQTKKVVCIP APVAAPPGVGGRPSTSGEVVPSDLWAWRKYGQKPIKGSPYPRGYYRCSSSKGCSARKQVE RSRTDPSMLVITYTSEHNHPWPTQRNALAGSTRPALSSTSSARSHHHHHHHHSAAAVPDT TPAHRHASNVAVADNATPGSIIGASGVHHQLLKQEVVDMDNPSKQPAQDAAADHDCLGMF ADMDGALDVLCASDFHPKKQQQQATAQHLEKLP…
EfWRKY27	Eru05G006275.t1	MCDYFLQRMEGDQHHQAGDLTDVVRAGGAMHQQAGIAELSSSTATGWQLPAEPTAGPGLF PPPQPSSSDGAGPSGDDFADAFAGLPDPFASDFVRASSSGGGPGPADFFDFEAPAAVGGA RRGVLVDSGGGVVERGVQMPALSPREIRPYPPVTMMGGDAVKIGVPAMMPGLAVGPACAF DAIAGMQMPSPHGGGIKRRKNQARKVVCIPAPAASAGGRTTGEVVPSDLWAWRKYGQKPI KGSPYPRGYYRCSSSKGCPARKQVERSRTDPSLLVITYNSEHNHPWPTQRNALAGSTRSH NAKNSKNNPSHSLQKPNLKAEPEHQASAAVPTSCATTATAATSTTTTATTSTTSNSTPPA TMAVKEETMVGSEMEKGTDHDASVLLDHGDLMQ…
EfWRKY28	Eru03G004909.t1	MASVVDGNGGSALVVTELGHVKELARQLEVHLGGSSPDLCKHLASQISTIAEHSISLLIT TSNLVGARKRSAVASPLSDASDAPFIKATKKRKTMDKKRHEVRVSSAGDHPADDGHSWRK YGQKEILGARHPRGYYRCTHRHSQGCAATKQVQRTDEDPTFFDVVYLGDHTCVQRAVAAG AAGQAAADALAPEYNDKPVTNLTVKTEGPTVEPEQQLQAWDAPTLFGFSSTPATASGCLV PERSPFSAPSTSENWGVSPATSDSNHVISFPPFEVAGDDVQFAFQEVMSAIDRADGDGFV DDLDIDVSSFFA
EfWRKY29	Eru01G001010.t1	MEVVEEANRAAVESCKKLVAVLSLSGGDAFRPMPVAAETDEAVARFAKVVAVLSDGLGHA RARVGKRSPPAPPVDASCLLEYHPSLVPRHTPNGGHLLVSGMSPPPPPPPTRSAVAPMTM RSQEAEMAPAVLVSPCASNVTLAPAPAKKFDRSMFLETSLLELNSCSVPPSPSPAMAVQK SSPKLAAAIAAPNPCTSTPHIQFQPTTNQFQPPQQQATKKQKSFQFDQTPSGEQFHIEVP VPLPLPRAAPAGAKEVISFSFDNNSVCTSSAATSFFTSISSQLISMSDAATSSAARPATA KKACGKGGEDGSGVRCHCPKKKKPREKRVVRVPAISDKNADIPADNYSWRKYGQKPIKGS PHPRGYYRCSSKKDCPARKHVERCRSDAAMLIV…
EfWRKY30	Eru01G001793.t1	MLDPSPTQADVYGSDESHLASCRACCSLLFVSIACCAAGGDRPTVTVAAPRARHCACASQ QLAWSCSPHAPGVATSPADHYRLDPHHERLKQTSASSTWKLDGHAQGTDEQWRRAGPWLA RQLGRDGSHRKATVAVGVGHDRGCAAPARACVRGAQRDETRRGKGRDDGGWPRRGPTWRW ARREEAMDPHAPRRTPFPARGRPGPRLFCLVRVARSFAVALQRLHGRMRGFSAAGASPLA SSSSSNALLQWLTHSAPHRGGQVAGESEGGGASPTPYAHEEQEERERECERNRGPHKTTT VHYGPRAGAAAAAPSLGTRLPAEGESVAVLLQQASTLPELVVATPGEAGLRSARFATFAC SSFSGFACAEGGMGPSMEGMEEANRTAVQSCHR…
EfWRKY31	Eru02G000513.t1	MALDSAPPYPCDLGSSSRAATSRTQQRIRKDERTWTSDTYAPYDDGHQWRKYGEKKLSNS NFPRFYYRCTYKNDMKCPATKQVQQKDTSDPPLFSVTYFNHHTCSTSSSAIGSARDIASQ SSSKKAVSICFSPHATSEQPSFLTSPGTPQSPIVHSYSANQQPDRSAYAYQQLQWTGGVP SHASNGPAKMEVDESAQPSPSSSSTSALSRTLLPIGQSRCIEYFHFL
EfWRKY32	Eru04G001781.t1	MGDGDGDYVLHPQPGAADVAVWPGELDEQLITELLSDDSLLLGALEQVPAGDSEQHCSRD TGASSAPAAPCISGGGTAAEHQELLPQPEAVNRALCSVYTGPTIQDIEKALSTSRPYPWS SRRYSPTMHLFGAASRAPEKHTTKVRSCGGKTPSDGYKWRKYGQKSIKNNPHPRSYYKCT SSRCGAKKHVEKSTDDPELLIVTYEGPHLHGPQPLFPRRQWLSIDLSGAGAATSKTKQAS SPAASAALASDDGGGGWPPSQQVMTRGRDDADAQGGPTAAAGEMATPGPPRIGRAGGAVS TQPRLVLTADSCDDGSTASVPPPRAAASFPHCDSLPTTTWSCPDFPFAWSPEAPLLL
EfWRKY33	Eru04G002904.t1	MSSAEEGYCSSDSPRAESPDEPLLPAAGAGAGADADAESPRAGAAGLNKRERDLSDLPAS PSSPLPPAKRSRRTVEKRVVSVPRAECGDRPRGATGEGPPPSDSWAWRKYGQKPIKGSPY PRGYYRCSSSKGCPARKQVERSRADPTVLLVTYTFDHNHEAPQPKSSGSSCHQQGKPSPR PPAPKPEPVVEQDELGPERELTETEVAEQEQEPEEEREQKIVPSLAGPEAEAEATATVAP AAEEDESFDFGWFDQYPTWHRSALYAPLLPPEEWERELQGEDALFAGLGELPECAVVFGR RRELSLAATAPCS
EfWRKY34	Eru09G001396.t1	MQDGAGAEAGSIQTLLTLLADGEEQARQLGEMVADDPWSRAEHYRGAALRLQCTLGKAAA AARAIEAAAPGSSRGTDRSDSPRSADESSGGTTVATEVQERQSMCKRRKGLPRWTAKLRV PDASLEATPDDGFSWRKYGQKDILGAKFPRGYYRCTYRTAQECAATKQVQRSDTDLCVFD VTYQGEHTCHQKQRANVAAATAHGGSQSPPPPAPLEQQQDPSMQLLGMGFKRVLKVETAG LHDHDHDHNRDRGPASAPAASFSFPFPSVPFAGEATDNPAAAFSPPSSSYFPAPHPVVVH GSCYADVYDYEAQGARMRGPESSELGEVVTRAITTAPATFDYSSLFHHQAELDDPHLPFP PFGGPPHGPYQ
EfWRKY35	Eru04G003152.t1	MDGEWSDGAAASTPTVSGGESKAGAAGGVSSSADCPGSPVSPAPPSTSPAAATGTGRRRS ANKRVVTVPLADVSGPRPKGVGEGNTPTDSWAWRKYGQKPIKGSPFPRAYYRCSSSKGCP ARKQVERSRAEPDKVIVTYSFEHSHSDAVARAQNRPAPKPKAAQLPVPAPEPAAESPSSG SHDVAAATAVCGGAPAAAAETEVVGAAAAVEVHDEFRWLYDGVSVTSSASPSDVEAADEM LYGAMSFFGAAAPPAAPLTDEFGDVGGLFDYGEGGEEDAMFAGLGELPECAMVFRRHAGD GLPVAGGVK
EfWRKY36	Eru05G002664.t1	MEEERCFNNWDLDAVVRLGCRRRLSPPRQPDPFASFLPPPPPSPPQKEKPVVPAPAKEPE PEPYAGWRFPDLGAGGGQDGDELLRALLAAQPPPPQPQPLPTPTPTLPPPPPPQQHRQPA DVPLPQARPAPARVQPSGRQVPGGVPRSKRRKNQVKKVVCQVPADGSSSDVWAWRKYGQK PIKGSPYPRGYYRCSSSKGCAARKQVERSRADPNTFILTYTGEHNHAAPTHRNSLAGTTR HKFPSSAAPQPPPPSVVVGGASAVPGDAHHQHQQPSPSPTSTSTAGLSPTTPLRTPSMEE EEEEEDELLVEDMEMAGEDELLFLNTDADAGAPMSSLFDVIDEPFLSSPWVTATSSAGEP ATGAAGAGS
EfWRKY37	Eru03G006356.t2	MAGASNHGSLIDEWLPPPTPSPRTLMSSFLNEEFSSEPFSGFFSEHGTNKPHDQSEKSRE VVNSSEEVPAHAVSDPFQKGFSLKPNLFSANHKSNSNGGLAERRAARAGFSVAKIDTSRV GSSAVIRSPVSIPPGLSPTTLLESPVFLYNKMAQPSPTTGTLPFLMATNDKSTMPPAAKI TEDSQFDNDVFSFQPHLGSEQTGFSTAEKDYGAYQQKQSLSNIHQQESSLQSSFTAVKDN TSATIVKAKTSSSMFSDSHYSADQQQADETNIKVQGKGVEARSAAFLPVSAHSDASLLES QDAVDVSSTLSNEEEERATHGTVSIECDGDEDETESKRRKLELDALGATAIATTSTTSTI DMGPAASRAVREPRVVVQTTSEVDILDDGYRWR…
EfWRKY38	Eru01G000120.t1	MDIAEEAVAGTAAEGDLAEVVARAGAMAMAAAASHHRRPPSPSPSPAAADHSHIVSSAAR AAGQTMVVPACYDEEPRPAAGCGDAVMFDVPSSMVVDPYHHQLSSSAATAPPHGHGGYWL PPQQISQHACYGLDVPMGGAAAADADGDEPMMMRISPVTPPPPSHHQIMKSRKNEVKKVV CIPALPPASSRPGGGEAIPSDLWAWRKYGQKPIKGSPYPRGYYRCSSSKGCMARKQVERS RSDPNMLVITYTAEHNHPWPMQRNVLAGYSRPHTHMSNCKKKNCRVEPTSSWPTSSSSSS SKNANYSEHNAVPSSNIECQQQMTNMMEDNAAGYVAYAIDTLDEGVAMHQPINCNSIQPS DEVFAELEELEPSNNPVNANIYSRGVSYEWQKF
EfWRKY39	Eru07G003563.t1	MSLSVTTLDTDSVRQWPTKFRNRPPRGRAVASVRRPRAHRSGPRGPLEHHDAAFAFTLAS ASLSRSLQAQGGRFEPPLPPLLRRARTRSPPHHRASSPANSSAWNPSTPSSTPRHQPYNG RATLPFPPPRCLAGVHPRDGSPWPGVSGSPTARCTTTAPSSCHARWRAPSSSSALVSFRS TGAVLGADGDGAIGLAGITTGGELRPPPLLPCLLSLCLAGPACQARARAGADSGRAVLCR SGVGWASPVAVGFVFIFLRHSAKKFALPSAKVQHSAKLDAVGGLGRHLTPFLPSVALGKG LCRVPQAYFAECRSLPSATLGKLGLCRVPVFQHSAKAPALGKMSISRSARAHPAEAPPLA LLAGVLDHRYSTKELRRQTMDDVLRQIDEGFRL…
EfWRKY40	Eru07G000993.t1	MAAVGACPVLYHHPAPAGDAASMSSYFSHGGSSTTSSSASSFSAALAPTTTALAEQFDIS EFLFDDAGVAGAPGVFADGAAPVVVSDAAAAAGGGGAISSAAGTAAAAAEAVPERPRTER IAFRTRSEIEILDDGYKWRKYGKKSVKNSPNPRNYYRCSTEGCNVKKRVERDKDDPSYVV TTYEGTHNHVSPSTVYYASQDAASGRFFVAGTQPPGSLN
EfWRKY41	Eru04G009227.t1	MRGFFLFLVVVLHRLLLMGGHAGRRPERARSSRGPPSGKESNYGLRANKTSSWVTKFLAN NATRGEKLRGGQDSRRVAHARGRARIDGMRRMARHGRRGVEIRDRDGDGEREAIRSDDDD PNRSSCHLHSVAGHGQQASQEAPRSTDAAPDVIMSLYGQRLLPPFSFFHPRHTPFLLRLR SVSSPLFTVDGWLHLHLHLQAADDESDRTWDDLITPTCCMDKAHLGVGGGLLALDASPRP LGFLSLLPPTTSPPFHRTRAATMEAADDGNGTPPGRGRRSIEVDFFSDGKDKKTAAANKK TCRTVSPEPGPPAGSGSAASCLAIKKEDLTINLLPGTGSNADDDEAATRLRLLDQDKQSR NTNELSAMQAELARMNDENQRLRGMLTQVTSSY…
EfWRKY42	Eru06G002330.t1	MLETCLPASLYALSPCAPPHPPLLAPLPNQHKLLQMPLVQEPAANNHHGVMLSSDHHGGG GLLYPLLLPGIPFFPSAAAATCEKTTTTGFAALDAGEAGRTSAAKAAAEIASTTTTTCNG PSSCNWWKGPAAAGEKGRMKVRRKMREPRFCFQTRSDVDVLDDGYKWRKYGQKVVKNSLH PRSYYRCTHSNCRVKKRVERLSEDCRMVITTYEGRHTHSPCSDDADAAAGDHTGSCAFTS L
EfWRKY43	Eru04G008295.t1	MFPSPGRAVMALGHGGQHMTSSSTGGAAGMAVSSSSTPTITFAFQPSPPPTSALALAHHG VLGYGSSLLLDHHPTTTTSSASSSHAASSTTLHHHLHGHAAAAAPHASLSPPTTRASPPP PPHPWSTTTACEEGPAAPHDRQAGQGGRPPRGKGAAVISEGSEALGVGAVRMKKAGGGGK ARRKVREPRFCFKTMSDVDVLDDGYKWRKYGQKVVKNTQHPRSYYRCTQDNCRVKKRVER LAEDPRMVITTYEGRHVHSPSRDDDDAAARANAEMSFIWSSFASHHQQLDPELYPSMHRR THRGLGIAILIDLYMCE
EfWRKY44	Eru09G001158.t1	MVRGEKQSGRHEEQLTSKIKDDDHILDGNLFKSLHESSSRKEASSPSLRERSEMDEAPNQ TSTNHNKVDKDKLASTRAEMGEVREENKRLKTILSRIVEDYRSLQLHFHDVLQKGQAKKL ADPSTIMPTGIEEPEFVSLSLGTSTSMHRKEQKNSAAEGNGKENFMSIKEEGLSLGLSAC KDGATNSIAKIQPDVMTLSPEVSSEDAKDDAMEAADQQWLPSKTQKNLRNVGTEPEDDIG PLPQAKKARVSVRARCDAPTMNDGCQWRKYGQKIAKGNPCPRAYYRCTVAAGCPVRKQVQ RCADDMSILITTYEGTHNHPLSASATAMASTTSAAASMLTSGSSTSLRFPAASPAAAGLS FGFPPAAHDASKHFFLPTGGAASITSTPSYPTI…
EfWRKY45	Eru01G008757.t1	MSCVPMPYLSRRQQPIGWPPTAGLRARVRLKLAAAGMIDDGPGPAIQSPVGRGHLYAPPA PAVLSWGGLRRRRTEISQVAPLRAVGEPGARDSDTPGGQDNLCIVLGLGSAEFLYCRERF WPAASLLPRPPACPRLLPHPSPPVGPVPAFLDSFLHRNQAMSPAPSSHHSQINSRKEKRM RKVDTFAPHNDGHQWRKYGEKKINNTNFPRYYYRCTYKDNMNCPATKQVQQKDHSDPPLY AVTYYNEHSCNSAFLPLSPSEFQLQTSSGKAVSICFDSSSGAAPQEPPATNASGGGSPSS SAAAARRGTPPEISNPPVLALRRSETYPWGAGAVEQKPASCSTECHDAFSGAAGAVPEEV VDAGRFGSIRFFHFL
EfWRKY46	Eru03G005555.t1	MDSNGECSSPTASVGLLPLFGPSPPPQLLISPVWFDRQAEESLEEKLRRVSEENRRLAAA LDAILAADRSTPRALATPPPAQHQQGNAALTQQAVTAEPRPSLRTVRARAEAADADANHL KDGYQWRKYGQKVTRDNPYPRAYFRCAYAPSCPVKKKVQRSADDNLMLVATYEGEHNHEQ RAQSEYSYVNDASTSQKHHQAGSSPSLPCSIISINSLGQTITLGLAADQRQPGSSSNAEA VVVGEIVTPEFRKVLVDELANLLKNDSEFIEALASAVADRVMERIPTAGHIF
EfWRKY47	Eru04G003993.t1	MEGVPEEKCALVAELVQVLAMARKLEAHMIAVQQQQQQGGGGAGGGGDQGCRALVSTMRA SIDRAVHMAVSCCAEGRPGAGQPESPPSGGDGSPRSGGSDQAGEFRSRGNAAGQCKKRKT LPKWSTQVRVSTVQDVSPLDDGLSWRKYGQKDILGAKYPRSYFRCTHRHTKSCQASKQVQ RTDGDPLLFDVVYHGAHTCAQGAAAHPSNQPAVQEQTTSPGLEAGPTVLPFSLRPASNKP AGADDAGGAATSSRFVSAGCTVTASPFVVSPATTPESQLVSSSSSSSAYAVGGGSGVTMA GVRNMPDVELASTTNSPMAMGEMDFMFPLDAADFLELGNPTSYF
EfWRKY48	Eru03G003750.t1	MHNTPLRIEMAGGSGGATTEQLIFRAQKSTNHLKALLAKLLPPAAGGGYGTGAECSGGDV DALLSDITDSLSQAITSLRIPTVGQPAAASTAARRSPADAGGRRSAAPRRTSQRARCQPI TYHQMDGASRMIVLQNGVHDSYTWRKYGQKEILGARFPRSYYKCGRRPGCPAKKHVQQCD ADPSKLEITYFEAHTCDDPPPSSSHAVPDPTIGSDALLVPVTTVPFTSAQCYVGRPSSPA LHQVPYVATTIGSNALTTTDRLLPAAAVPGALLGSRYDPVPDVTDCTPSLEQEQAHDLLH IPSPACSQSELLPVEVAKVDCDFAVPEL
EfWRKY49	Eru01G008573.t1	MGVKEVSPSSAASAGRKDVVLWWQHVLIKRSRGSIWAVGVEEVGSGWRRDQKIDTSASAS RSLQFKMKLVGLRVLVPIIHVYACRSPKTSQSPVGPRNGRSSEKLPRHCLIARPDWWYPF PPLGIHRRRPEANPPAPGSTDSHALLPSMQLPPLTLFNLSIPPFPSQITNHGDRSMASSS GISDVPAARAAVAVNHLTEARDGVARLRAFLLHLDDQRAAWAQLEIDGVLTKLSSAMSAL DVSAGSDGARPQQSGSSCGNKRKQSSSKSRSQRPSDKKITATLEDGHVWRKYGQKEIQDS PYPRSYYRCTHKSDQGCSAKRQVQRCETDTSKYVVTYYGEHTCRDPSTIPLIDHAAGALA ELDHANNLISFGPSSTNNNANAAAASSNGAGAA…
EfWRKY50	Eru10G004692.t1	MALESVPTYLSDLGSHQAARAQQQRIRKDERIWTSDTYAPYDDGHQWRKYGEKKLSNSNF PRFYYRCTYKNDMKCPATKQVQQKDTSDPPLFSVTYFNHHTCSSISNPIGSTRDTAAQSA SSKAVSICFSPHYSFRDEPQSPITHSFRGNQQSAERSAYATSRFQWTAASPPSLTSNDSP VKMEVDTFSGASASSSSSSMVSLPRTRTLLPIGQSRCIDTVGRAAAAPMMNSGEIILNLS KKKTKVNSEYRCRVMNSAGRRVMNSVRGALRPQNNSWLRDTYICTNIWVQKNFSNAWPRW SSHSDAAPHSARCYSLLPLCPPPCIACSSLPPIERPTCVARSSLLSLLPVALPIRASLLS LAHRAPHLRLAPHFGRAPRCPFPPVAHAARPAE…
EfWRKY51	Eru08G004331.t1	MITKLSRVFRSGKMQPHEKVVVLKPVASRPFSRFRPFPKVLQDFNATCSPTITIPEETEL IRPKATRLASLPGNLPTQIAATIDAGAGSDAISEEVEVNAEHFTCCDHVTAYQAARRNGV RSRLSLDGYNWRKYGQKKVKGSEFPRSYYKCTHPSCPVKRKVETTIDGRIAEIVYSGEHN HLKPGKPCPPRKPLSSTSTEVVMCDMHVLAPELPDGCPRLHSASPAHLHPAPATQGLCHL TCLIARGESSLARPPLFTRMHAASRWLRQHPEEGEGATDAQPTPGGGDTEVDGGAWTSLC GNGTDNSPAGAASHESRPPRLLPRASVVRLAGSVEAPATRQLGGGGCGERADCGEEVARW RQARQTGPGGKCSAEEATGDGGTAVRRTGGGEA…
EfWRKY52	Eru03G009624.t1	MASSAGGGGSGRRSPPATAAPRVVMDSLIEVHEGATKLQTMLEESPTPSIAAAAGTTSEV RLTLDGMMSSLSSAMSALDTTGAGQGPGQGRRRRRGGAAAGSGPQRRSSTRRRSHSPFVK TVTARTLDDVYSWRKYGQKRIHESPNPRSYYRCTHRPDQGCRATRQVQASDANPSEFIIS YFGQHTCRDPSTIPLVIPDTAPPPDCGNLISFGGSTIGGASTMLLSRFGYSSSLPTQGQD YRCSSEEALSSSSPATQLAAVVVGSAGTMTSSATVGSAPAEYWPGGTSDMACGPGSFPSS PSSLGFMTGSPFGSFGNAGDDDLFGFDP
EfWRKY53	Eru04G003326.t1	MHMALSSRSSFAAADGLLPAGMAYRQPCSGGSATSSSYFGSRPAAPFPFGTAAQLDVFEC LSDEGGGAVPAAVPGAFAPPPPPLMPAERVVPDAAGYSSHARSAAAAAAGDGPARRTDRI AFRVRSDDEEVLDDGYKWRKYGKKSVKNSPNPRNYYRCSTEGCNVKKRVERDKDDPRYVV TMYEGVHNHVSPGTIYYATQDAASGRFFVAGMHQPGH
EfWRKY54	Eru02G000509.t1	MACVADREAAVWEVAQVYELIKLQQPLLLLHSQKPPPTTATTQLAQSLLSKALRALNVAL SVMKQQQQQPPVVAVKAEPHLSPPSPVSADSEAIAPSTATRGAKRRRCVMCACSTVVLDR HKLFSVQLISSTRSLTVLPIETAASACRSSIAMEGKKKTSSSWTTVTAVPYDDGYEWRKY GEKKINGTLFTRSYFRCTYKDDAGCLATKHVQQMDNNSHPPMFHVTYNNDHTCSAKAAAK ANTSSSSSNLAALLAGCNGSGNGLTTMATTNARPTEHAAAAAAAAMNMKQEPPLLLPALI DLQPSACFPYEQIPQCQQEPLFPTSMEQQFVCGALRDHGSPVDGEIPSATGSCISGETSW WDGYSGDMAAQMAAEDDPLHDLDRFLQCDSFMDY
EfWRKY55	Eru03G005553.t1	MLLMDSARRAGCSPVCLDLSVGLSPSSPGSGPETTADAERLDRPAAGCRVTSSLSDEQAK TLEARLTQVSEENRRLTEMIAYLYASQVARQSPDSSRKRSRDSLEPSNSSDGNGNSNSNS NSNGNTKAEPGDHAVESVLSDEGTCRRIKVTRVCTRIDPADTTLTVKDGYQWRKYGQKVT RDNPSPRAYFRCAYAPSCPVKKKVQRSAEDSSLLVATYEGEHNHPSPTSAGELPSSASAT ASGPVPCSISINSSGPTITLDLTKNGGGGVRVLDAAEAPDLKRLCQEIASPDFRTALVEQ MARSLTKDPKFTDALAAAILQQLPEY
EfWRKY56	Eru07G000602.t1	MDSDRRAQGQASPRVRPPLLLIRPRPAVPVPPLHRSPSVPVPVPVPVPVPVHPRSLARRR RRYVIMESSYLGKRRLNGGAERETPRAPAAFLPAASMGYEYAAAAEADHLPRRVAAGEMD FFKKEKRERNAAFAAFVPSDEHGIKEDDLTINMGLHHVGGKKSSIRSEESTVDDGISSDN VDHRETKAELALAKSELGRLNEENKQLKDFVSRLTLKHNAFQMQMPVYTTLLQQQQRTNN HRALLRGAPGHELMNVDPETKDQEGSGGGGHLLPRQFISSIGTAPDDPLRSMGSDAVRGG GDSSGSTSNAEPPPPQPLDYCPGNGLMVSSKDMMPLPAFEHGHQQQHLAHEMGSSSRADE PHHLAAQQGWLSNKVHKFLPAKGPEPVPEAATM…
EfWRKY57	Eru04G004864.t1	MDFHVNCGGSGSPGTLEKLTVLRTLGRRRRSQPKLPPIVNTTHTDTPFHPLVKVLGRSTA TSTVLPRASQPCTTARKPAACHTHTLLAQPLSAQWAPARHPSSPSELDRQQGPARVQLGL AWRLHLLPLTACPGPLGQDKRHLLRLLVSCLPCRLLASCDMDTADRMSSYSSLLSPSHAH ADDHWVLGGDADDDMAAVSSYLLLDDVVDDVAGEECYRPLGEEEAAAAAELQSVQQGHQE PLFFATLQAEDGYCISGGGVAQSRPGVSSVLSSAALTSDNHDMINLTQDGGSRRLLRSEH GKIAFKTRSELDVLDDGYRWRKYGKKLVKNSPNPRNYYRCSSEGCRVKKRVERERDDARF VITTYDGVHNHPAAAPPRSPAYRLGDMPHGHHV
EfWRKY58	Eru05G007254.t1	MSSKKKRAAIDLSLEAERSDDDHGGGGGGKGDRRRDKDDGEVDKKEEQFKEQGEAPKEET GEEEKVVVEVVVDQGGNGTSTNTNTKEIKYRTQQGEEMEDDKQSAADAHGDGESDGGETR AQDKHVVEAAGNGDGDDSYTTMVQDEVSAMQEEMEKMKEENRMLRRAVDRTMRDYYELQK KVDAACYQQQQADEPKEPEVFLSLGATAAGTGGGFPEPKRKERQAARRPSLGSDDTDDDA KEDLGLSLSLRASSYEDEKLEAGHAHDLEGASVVGADGKAKGYALLESSKLGAPPAAGGD LAAAGITSQSVNPANRKTRVSVRVRCQGPTMNDGCQWRKYGQKVAKGNPCPRAYYRCTVA PGCPVRKQVQRCLEDMSILVTTYEGTHNHPLPV…
EfWRKY59	Eru05G005755.t1	MQAYMEGGQLSACLPSFLVPDHYAGFPLPLPLQLPSQPNNKLFQMPFIVDQEETENHGGM LSSDHCGGLYPLPALPFGSCSGPAAAATACGGKPTAGFMPSAIGAEEVCTSVATKLGCNE SNSTWWKGSAATIAERGKMKVRRKMREPRFCFQTRSDVDVLDDGYKWRKYGQKVVKNSLH PRSYFRCTHSNCRVKKRVERLSTDCRMVMTTYEGRHTHSPCSDDASSADHTDCFSSF
EfWRKY60	Eru09G005032.t1	MDPWVGQPSLSLDLNVGPPTARPAVPAKTKVLVEENFLAVKKDREVEALEAELRRVGEEN KRLSEMLRAVVAKYTELQGQVNDMVAAAAANRQQSSTSEGGSAASPSRKRIRSGGDSFDT AAQHHQSRKPSPSLAAAVAAHDQMECTSAAVSVTAAAFRRAVREECKPKVSRRFVHADPA DLSLVVKDGYQWRKYGQKVTKDNPCPRAYFRCSFAPSCPVKKKVQRSADDTTILVATYEG EHNHGQPPQHDGGRAARSTAAQAPAPAPAGEAVVRPAAPPLPLQHQHQHQRQQQKQAEAA TGPSSVVARKNLAEHMAVTLTGIPGFKAALVSALSGRILEHSPTRD
EfWRKY61	Eru09G005042.t1	MDPWVGQPSLSLDLNVGPPTARPAVPAKTKVLVVENFLAVKKDREVEALQAELRRVGEEN KRLSEMLRAVVAKYTELQGPVNEMVAATANRGSSTTSEGGTAASPSRKRIRSGDNSLDTA QHHHSRKPSSPSPSSAADVAAHEQTECTSAAVSVTAAAFRRAVREKCKPEVSRRYVHADP ADLSLVVKDGYQWRKYGQKVTKDNPCPRAYFRCSFAPSCPVKKKVQRSADDTTILVATYE GEHNHGQPPQHDGGRAARSTAPAPAQAAGEAVAVRPAAAPLPQQQQQKQKQEAATTGPSS EAARKNLAEHMAVTLTGIPGFKAALVSALSGRILELSPTRD
EfWRKY62	Eru07G005625.t1	MDLVPKQQQSKEKQEEAQEEEMMMVLAEHGDRPAFGHGGGGGGGRRSEIKEVDFFSTAGG SARRRTDDDDGGRDEAAGALARGCHNTTVNTALDLLTRAAAATPAVDGGEGTMASGRDKE VDAAAAVEGELRQAGEENRRLRRMLEELTRSYGALYHQLIQAQQAQQHQQASGGAANPML PASTTGVQFMDPGRVAPAIAGAAAVAPPAFSADRADSDGGSGGSGGEADQNDGMRTPERG ENAERAPAPAAEAPLRRARVSVRARSEAPMINDGCQWRKYGQKMAKGNPCPRAYYRCTMA TGCPVRKQVQRCAEDKAVLITTYEGTHNHQLPPAAAAMAKTTSAAAAMLLSGPAVSRDAG ALFAGHHVAAPALPLFQYHHPYASAMGGATLSA…
EfWRKY63	Eru07G000527.t1	MDGGEKSALASELAQVLAMVRELEARMDQDPLPAAARELCAELASSVDRSIRIARSCCVD SPASRAGSPRSDGGNATAAQSKRRKGTPCVRRQLRAASVQDAAALDDGLSWRKYGQKDIL GAKYPRAYFRCTHRHSQGCLATKHVQRADGDPLLHDVVYHGAHTCAQAAHPSAQQLRQEL QLQPGHEHGAQEDQDQGASLLALDTEGLRAGLLEPMTPYSFASTAGAGAAADFAGCFPLL SPTGLGVGIGMEFETQFEELFTTNATEPFQWDLYEAN
EfWRKY64	Eru04G008353.t1	MEVAVERPPPPPPQVKEEKRPDAKPEIAAAAPIIGSALPIVFESFPSTQRDAAGINIKQE ERRLEAARAEMGEVREENERLKSMLSRIVSQYQSLQMHFLDVVKVQEQASSAAKAENKLP VAPAPTTDDDGPDDLVSLSLGTRANSAGGGAASRRKGHERSSSSSGTADEMTTAGADDEG QHQLSLGLGFARGSGLSASTAPMDDDKASHASATPVLNLSSDSSGSADDDNARPAMQAAA ATARKSPIAGAGDGADDEVQQQPKKARVSVRVKCDTPTMPDGCQWRKYGQKISKGNPCPR AYYRCTVAPHCPVRKQVQRCAEDTSILITTYEGAHNHPLPPAATAMASTTSAAAAMLTSG STTSAASASLIHGHHHQLAAAAGLLGPTTMVST…
EfWRKY65	Eru06G004797.t1	MRLARQEASTRRISDSHDPGSIRSTPPLSITYSLTKAFNATADYFYLRDYRAASMEAVPV SNPAFYYPYRDGRSKVATIHTMSSTVRPSRPGISRARLYPVLVDPPQLRPDLASIAIGQQ RSDARTSTTGNRTSSTAPRMSHHPVTNITTTLQGWPACTETRRYSNIYSARPAFSSKAPL GCFVDLYPPLESIKGEGKELSRGGGGRRRDRRLQGGASGWGGGRLDFGPARPLPPPSSRR RCLSFVLGCRYASSSTASPLLRLGVDSLQVDSAMEGVQAECSLGCWAAMEGMQEECSLGV VAKLEKINDAVEVMQDQCSLGLVAEVEPVNYAVEGRQEERFVRVAAEMTKAKDMAKQLEA LFAAQQQEGGGGDAAAGGYQRVRALTSTICASI…
EfWRKY66	Eru09G003724.t1	MEGDLRWCCGSSSNDWDLHAVVRFASCSGGSRVTSPRDSDESFSCLPLPPQSQKDELTDA AAFQQPPIGPAVDDFCLQQAFFATPQPRNEAPPQQPPAKTRTSYRNNGVGGPTRSKRKKK KSQVSNKEVKRVPVGASPDPWAWRKYGQKPIKGSPYPRGYYRCSTDKDCRARKQVERCRT DPSTLIVSYTGEHSHPVPLHRNALAGTTRNKPQPAPSTSPAEQPPAASPIDTTATTLLCP SVGVEYEEDNTVAASLLLEDAEMEGEEDVLLFLKPAPSPTNGSGSKDVMLFPEPHRPAPG ADNGRGSQKVVPLSKLHELPLPATTSSSRTSDGSGAAPAAMNVTHEKCPFSAATNWG
EfWRKY67	Eru04G008354.t1	MAASLGLAHEACYAAYPPAAAASSSYFPSPPPPPGDLVAEFPPPAAATAMVDDYYFQFGE EMGGARAPGCGGYCSPPAPVFDNGMNLLSYGSADGDGRRLMSGPAGGTGGNGGGRPASRI GFRTRSEVDVLDDGFKWRKYGKKAVKSSPNPRNYYRCSAEGCGVKKRVERDRDDPRYVIT TYDGVHNHAAPGAAYVCPPPRGASTTPCFSPPCSASSAPLVAAPSWSAAFDAWKAQLHAA AAHSSESSY
EfWRKY68	Eru07G001707.t1	MAMAMASMPACAATELVAKGRESAAVLKAMLGQLPAVVGAEAMPHSLRDLAEQILRCCDR ALAALHRGTGTEEAASSSRKRKPEREVGLAAAAPPAATGSKRMRMSRGERGTRVEKKGTM EDGFIWRKYGQKDIHGSNYPRLYFRCTYKDDRGCMARRQVQQSDTDPGVYLITYFDEHTC CRDDSVEPPPPAPFVINFGLSTASSDDQPSGRSPWSSSCDDDGPVETHTSSALCSSPEEK FQAGTSCNAAEFIVEQSTPVPELMGMMHLPEWEWDPMDGCLDWEFGKGESSFDIDGFVTY DFHYIDLL
EfWRKY69	Eru05G001494.t1	MDPWISSQPSLSLDLHVGLPPLSLHQAPVAVALARPKVLVEENFLPPKKEPEVAALETEL QRMSEENRRLTEALAAAASKYEALRCQYTEMVATAGGNGNPSSTSEGGSVSPSRKRKSES MDTAPAPAPAPPAAAAQHPGPHPHLHHPADQTECTSGEPCKRIREECKPKVSKLYVHADP ADLSLVVKDGYQWRKYGQKVTKDNPCPRAYFRCSFAPACPVKKKVQRSADDTSILVATYE GEHNHGQPPPAPSQQAQAAHDGSAAPAASKNAAVAKPPSPPRPAAAVAPALHRPQLQLQL QLHQQQQQQQDAVAMNGEPPVGAAAAAASEMIRRNLAEQMAMTLTRDPSFKAALRNSDNR TRRHEDLQFGGTRKRNKQSPRGLTWRDPAGWWG…
EfWRKY70	Eru04G006442.t1	MLLFDLPLRIERGREGEGAHIRLLLRPSGARLGSTTGKPGRGRGAGVSRDHRRRAASLTP NHKAQTFSVLSMETRPERHRHDHVQEQEAQEGREEDAAVMEHGAALSLQRGATLFGRRHD EEADGRRRGEIREVDFFSRDSGARGQDDGGGRGVPRGGRDDVNIGLDLLTTATAATTSAG EEMMAAKNQKIEASAVEVELRRVVEENRRLRGMLEELTRSYGALYQQLLQVTQNRQHPAD LMINRSSLAHTHLTTAASHNTSSTLQLLEGRASSTTTAQPDAVAGVEDEASDGAGEASPS LSNGGNNNDADGKRKTSPDGMAPPRENNGGEQASSELPGRKARVSVRARSEAPMISDGCQ WRKYGQKMAKGNPCPRAYYRCTMAVACPVRKQV…
EfWRKY71	Eru10G004703.t1	MALVGREEELLAQLRALLFLPSPAPAPATPAAPAVMSSGGGRGRGPAAASSAMSTADSSS CGGGGRRRRRQGNKRNRDDDSKAEDEQHDEDEPAAAQPHYSLPPCKRRKKQQQSSKSLVT SVPDFDGYQWRKYGQKQIEGAMYPRSYYRCTRSAEQGCAAKRTVQRNDDGGEYTVVYVAE HTCTANDSLEAPVILETTTVVVPAANTTSTTTKGPRDDYHHTYTDSIVPTTSAGSCSTTT VTTGTESPAISDEITCWSSTSGASNDYSYADDYYCGGFLAAAAYGGGWATEPVDASSSSL QEMEDLTGPIRSPVHVPAPGWTIDQLLLQLVNEPVCHL
EfWRKY72	Eru10G003851.t1	MAAAAAPFAQVMEDMVKGQEYATQLQALLRDSPEAGRLVDRILHAMSRTIDTAKAAAAEE EASEVQSDVTCAGTAGSGKRKAAAGGGDKRATCRKRGQQSSVVTKNTKDLDDGHAWRKYG QKEIQNSKHPKAYFRCTHKYDQQCLAQRQVQRRDDDPDVYTVTYIGVHTCRDPATAVAPL VVHAAAEELHHAGSRLISFAANASAATTSTTTTGNTNQQLAVPRPLKLEGGGEQEEVLSS LTPAGSSAAVRNAAATTPCGPDQGDVTSVLQLQQHCYGGELADMAAHFGYDDTFDLEDIL VFGFDHGHIC
EfWRKY73	Eru10G004707.t1	MALAVGREEELLAQLRALLFLPSPAPAATTPAAPPVKVESAGGRPLAAIMSSSGGRRPAA VSSSAMAAADADASSCGGGGRRRRRPRQSSKRDRDDEGKAKDEQHEEEPAAAQPYYSPPC KRRKKKQQSSKSLVTSVPDFDGYQWRKYGQKQIEGAMYPRSYYRCTRSAEQGCAAKRTVQ RNDDGGEYTVVYVAEHTCTANDSLEAPVILETTTIVVPAANTTSTTTKGPRDDYHHTYTD SIVPTTSAGSCSTTTAASTSITTGTESPAISGDDITCWSTTSGASSSDYNYADDYYCGGL FAAAHGSGWTTGPMDASSSSLQEMEDLTGPIRSPVHVPAAGWTIDQLLLQLVNEPAVCHF
EfWRKY74	Eru04G004824.t1	MELKTFVFKELMRGATEKINLGDEPAGPFLSLSLGPANAIGASLLTRGGEAINASQVRPH ASNAAADGIGLALGLRCDSDGGGEPVRAVVGSAGTKRQRVVIVSDDSGGGGDRGSKKQAL LPALAPPQPQQQRPAGRVTFRARCSAATVNDGCQWRKYGQKVAKGNPCPRAYYRCTGAPD CPVRKKVQRCAHDTAVLVTTYDGVHNHPLSPYAAAIASAVLASASSSSSRDAAAGTAATA AARRASCDDAPRLAFPISVLPPAPQRYSSSRDVAIAGPPLTAALSHNVFPIANIMQKAVG DPNFRAAMIAAVASYVSEQCGRRNIDDIFTFPC
EfWRKY75	Eru10G004698.t1	MKLAEMKHHHYHHDNCRCLPQSSAYSGHHSLACDCDHRSAMKEISREQSLVTQLRAIVLP ALQQADERYELVAQMFQSILDCSSKAMAELQRHQSDDDAQPDDVLVDDKKRVKRSICDDC ISWKEGVSREADVVKPRHQQQLKRGRFDESMSLETPVPHYDGRQWRKYGQKPINKSKHPR NYYRCAYRQEQGCKATKTVQQQDDDSTGTDHPVMFTVVYHAQHTCKDNNGINSGTDDSET NSQSSISTICTDPYVPETSLDGNKPLDKSADLITRNSMYEPFDMTVFEPLDLDAFLRFGA
EfWRKY76	Eru02G000538.t1	MTPPGRQGELLAQLRELLTLPSSSPPANKLESAVGPLAGAAGPGPGPSPPPQAAAPSTAM ASGGRRRQRGSSKRGRDDEVTNGEHHGEDPAAGAAAVRPRRQYCKRRRKKQQISGTSMVV TSAPDLFDGYQWRKYGQKLIEGAMYPRSYYRCTRSAEQGCAAKRTVQRNDDGTAAAAPKY TVVCVGEHTCTVNDSPDAPVILETTAAAVVPAASCTSNSSTAPTSSSAAASCSTTTAATE SPAISDNSWSTITSSVVSDCYIDDYYGGLFATVHDNDWVPALAASSPSSLPTIEDFAGPI RSPVHISAADGWTIDHQFLLQLVNEPTISQHV
EfWRKY77	Eru02G000533.t1	MTPPGRQGELVAQLRELLTLPSSPPAKLESAVGPLAGASGPGPSPPPQAAAPSTAMASGG RRRRRGSSKRGRDDEVTNGEHHGEDPAAGAAAVRPRRQYCKRRRKKKQQSGTSMVVTSAP DLFDGYHWRKYGQKLIEGAMYPRSYYRCTRSAEQGCAAKRTVQRNDDGAAAAAPKYTVVC VGEHTCTANDSPDSPVILETAAAAVVPAASCTSNSSTAPTSSSAAASCSTTTAATESPAI SDNSWSTITSSVVSDCYIDDYYGGLFSTVHDNDWVPALAASSPSSLPTIEDFAGPIRSPV HISAADGWTIDHQFLLQLVNEPTISQHL
EfWRKY78	Eru04G002094.t1	MNSRNSNSATATAAEESCAWTGQACCPGYHRTDISIRNEGKETSGRSSTRRLGIVATSKN AYLEAACFRGYDRGGSISSRLYGKRPPVATNRICSSVRLADQLGIHNFPDYSLAIVLAFW GSDSIHSLLLPRDFFPRFPASLTGLPFFFYIKAAPKHNELAQSGCCCCTNSGLPQPGGRL AAMQTQSRLAVSGGGSGSNSSSASEDEHEAVIRELTRGHELTAQLRAEALRALRGQGQAE ATAAFILQEVSRAFTVCLSIMSSPARAPPSQPPSATMEMPAPPALAPPRRCRDDSMPRKQ RTTSSPHSDGYQWRKYGQKRITKTQFPRCYFKCSFHRERNCRATKQVQQCSSGDPPQYVV MYFNEHTCDTAAWEPPAAAASSGMMPLDDLSAL…
EfWRKY79	Eru07G000104.t1	MDCSNDWDLQALVRSCGGGTAPAACNSGATTTARREDDAPPREAAADASVGGGGGRAVAT APPAQEFLGQPVARRDLDYLDLVDPELLRMPFSITPSSSAGAGQQLRHDVLLSFPANAAA VSTSGQMIQPRGQPGRKLGVRTPRAKRSKKRQVKKVVCEVPAAGGGVSSDLWAWRKYGQK PIKGSPYPRGYYKCSSLKSCMARKLVERSPAKPGVLVVTYIADHCHAVPTMLNALAGTTR NRPGAASPDDGDRRHHQDQLETSDGAAASADNKQLDDDGADGASTMTVDENDAWLVDHMA LEDVDGNCPFDDFLWPFDDDLDGFFDDSGGVLGRRLSL
EfWRKY80	Eru10G004697.t1	MNILESSTHSGCQVVINEIEHQRALVMELHNLILPTLDPCSGQDKLAQQLFQDIFSSSSK VISFLELGDNSKKQADLIKYRRKGGKNNVDSHMLGEEAKQIGNKRRKNAQHTGSVVTQAP YFDGYQWRKYGQKWISKAKHSRSYYRCANSKDQGCLATKTVQQKESDGSAGTVRLFDVDY YGQHICKKDDIIHPYVVETTQYSAPIVNHNQSISGSTVVHNDVLGIQDESFENLFMVPST PEYLIGFTDIEMAGALEVTSMMIPEDIWA
EfWRKY81	Eru04G002096.t1	MAFDHDAKLFDVLANGYQLNTQLQALLGGRPLDSLGQQKAMAFSQQLSRVLEVSMSMLNS NSVTRVRTAPEIRTGNSSGVIIQAAKDKRARSDSGEVVTPVKKSREDGVTRKEITASPHK DGYEWRKYGQKNIRNCNYVRYYFRCCRDRRCEAKKKVQQQDGSQGQLSPPMFEVTYVNEH TCHLLRAIANCDAARMASPRATNRYRDLGVVDTARDDGGVLFDDLSSSFPRIGGGGGGSP QENETIVSCLATVISGAAPSASPWLPAAEAGASDPAAASYVPPPMQASAGHSASVGVAED GGATMTMMIDTDTDFCWDPSSFCAVGEADQDQLMDHRDMHVEVARLADTHAAWKLQQAES LMVTVTAITDDNIRPTRAMADGADRQTNGRPLT…
EfWRKY82	Eru04G002092.t1	MTLDTPAAVVLELMTMGQQSAAHLGDLLRAASPAAAAAPHQELAAEILRCCGRVIDALRA TAAATSGRKRKAAAEYHQDAAAAGGAASWSPPPPGPPLKRRARGAEATREVTSGTTVDGF IWRKYGQKDINGHKHPRQVVVFRSLRLYYRCAHKDQGCNATRRVQQTQDQPAAYEIAYYG DHTCRGAATAWQQLGAAAAPPAVVDFGSNSWGSADTNRGSPASMSQGGWSPSASSEVGFE ALHEWHDTAAPDPVMEFLDGCFGWESVLQDRFDFGGLLHDRATFQ
EfWRKY83	Eru07G001708.t1	MTLSPPQPPPSSSPRHAAIQELRRGTQLAELLRQQVELIPEPNRRHAAVVNVGEISMAME SSLSILQSEMEQPPFSESEVMAAPTAYSDGGTSRERNGPVARTRRVRHRRGRAGAELPIK EILTEAPENDCFHWRKYGEKNILYAEYPRLYYKCACSDDDHKCPAKKYVQQQSNSYPPLF LVTLINEHTCDTLFRDEPSSGSSGSQVLDFTKASLSPPLMADASGLKKDEEDSSMPVSMH RYSYSYDEY
EfWRKY84	Eru04G004335.t1	MRGVLLLMAEHFNDWDLQAVVRSCGSVAHPEPAAAAAPRAEADAAAPEPPTTTPPAAPWG DDPAPAARATPPPVAVRGQERAPPPVAKASAALLYDLEYLDLDHKPFLLPVVAPSPRPRA GDDGRGEREVMISFPAGAASTSGMQQRASPPGRKPGARTPRPKRSKKSQLKKVVREMPVA DGGSSSSDPWAWRKYGQKPIKGSPYPRIKLGRTARHVYICSTTGQFDSRTACSQLTLWLL AADPQAQRTNVPLRWESVCDRRGYYKCSSMKGCMARKLVERSPAKPGVLIVTYMAEHCHP VPTQLNALAGTTRHKTSSSGAAAEHSTASSPKSHHEQGQAVDKATGRGAGDREHGNNETS TMAGEFGGEEVAAVDDDNEFWPAGMDLDELLAP…
EfWRKY85	Eru03G003229.t1	MQRSYTSNDVYCSFQAGRRSLGAVGDGARACPLGNGVRTRHVSASPCHQRCAPAGGPCFK RCQGGKAWGATAAAPTAKSRCMRRTVVSRGARRRGQCHQRRVLGRRGHTVASSRGAGAGG HCCSLARCSRGRGNGHSTRRLPFRQALLPMDATASDPSSPPRSRTLQGKRPPRLAVNAES LKIKKPAVTPRPKKSHHLQQTPARAPVIIYDASPQVIGVKPADFVMAMARVQRCIGPLAA APDCVEYAGPSASVVSSSPPVQFPPRDCLLSLLPTTAAVSASARLAATERAVRPPPLALL RPPTDYGADADSLAAVLSLPRRPGILSPAALPPASSRRRCRLTRAASRGSMSRAPSFLPA ASRCVGELGCLTLLNRSTLLPGMPCPATVSTPE…
EfWRKY86	Eru08G004471.t1	MENESDHPQHEHGVADQASRPFTSLLLSVPPVAAQQDTSSSDNKSPSLLHGSSLLPPDDG YIWKACAQNTVPGCGYPTMYYKCAQEHCDANKLVVCSADGHQVLETVLSGCHNHPRQQDC DPLVPKVSEAETSMRGSGEGDDKQLSSSSDSDEDDDDQARVKEEEIAGDDSVTERHVPHP AEMITAQTGTANSHRRAGGKRRSKPKVWGEFTAVLRGDKIQWAECKHCKMCLGGTSTGRT THLRRHLKICPAWPATGRMQHRSSPHPGSIVENIWKFDQEKSLELLIKVLVSNLFSSPLT SSTTFRQFWAGISPTNDTVSQAAIEEKFLSIFQNEKLKLQEEIALAPGGVFLTAASSSLE TKSFIFLTVHFIDKEWNLNRKIIRCCFTGCEDF…
EfWRKY87	Eru08G004468.t1	MLEARACRMGSSDCHQFMANRQEEEIRLQMFTCTTTFNPQQRPHPVTRPKKVNPRDEPAY NNLRRRFALAHPQHDMVDQGFRPFTTTPLGSSVNAAPIMMPIWAQIQMPAFPSNSADDGY IWKNLGLAEITGSGPLITYECSQEDCTAKKSVTLSADGKISEIVYKGGHSHPRPSEMCPR GVPTGYIPDSQYLSYVPTEMYIPGTSIPQTEEGGEQEQLGSSSDSNEEDDDEQRADGHFA SASAAKRHVVPAERRTRSRTSHRKRPKSKVWEEFTKVFRDGKLQAAVCKHCESSLSAKTT GGTSHLKRHLQSCPGRPATGRVQLQRPSSHPNPSVEKNSNLDQNKSLEFLTKALVSNLCS FSLTSSTNYRQFLAGICPTYDVVSQSAIQEKFL…
EfWRKY88	Eru04G004324.t1	MSSGGGGSGGGGDHHGVYHQHGYGHLARADADAGAEYVFHSSNDMESFFFNQPASSAGVD GSGSRAGAADELMPPYSSITDYLQGFLQDPSGLARHLDAPCPAEDAPIKHELSVDVSHDS QGTSGAPGEGAAMLTPNSSVSLSSSDREGEGGQPRRCKKGRPKAEDAEGDEKEQEDGENS TKANKSKKKAEKRQRQPRVAFLTKSEVDHLEDGYRWRKYGQKAVKNSPYPRSDTFFFSQF HLFVPPSMVIIIAC
EfWRKY89	Eru03G007868.t1	MDHAAEHLDPTAPTTASSSDVAGLNEPFTCSLCTSAPVSVLAVFLASRLRAAAPAVALPH AELARAAHGGRARARALAVRGDRSTAGPELSSSRHLHARCGSSTARTGCGSSTRAAFWLS PPPLGTRLPPCALGPSPPPSRRASMSGEPGPRGRRPRRVRSAGVQPRGASRTFKALDLFA AGRRVVDAHLLQDLLQSAAVERVLLRVDPALADAVEAERRKNVVLSIDSDKNDEAELHAA VNGAVQHLAPFGASRGGVHELRGRGDHPGPLRAVLGRTRPRRRPCRVAVRGLLLPVEEAL NSVYRQGRAADRSIGPLEIRVVPDGTFDKLMDYPRSWRLHQPDDDTYDRSNVLAGLGLNA WQDSLAAEAGCGALGRGGGGGTVSELSLGTDST…
