# Supplementary material for: Bioinformatics Analysis of WRKY Family Genes in Erianthus fulvus Ness
Source: Genes (Basel). 2022 Nov 12;13(11):2102. doi: 10.3390/genes13112102 (PMC9690630; doi:10.3390/genes13112102)
Supplement: Supplementary file 1 [file genes-13-02102-s001.zip › Supplemental_Table_S2_Detailed physiochemical properties of 89 EfWRKY proteins.xlsx]

## Sheet: Sheet1
Detailed physiochemical properties of 89 EfWRKY proteins
Gene name	Gene ID	Protein length (amino acids)	Isoelectric point (pI)	Molecular weight	Instability coefficient	Fat coefficient	GRAVY	Predicted subcellular localization	Signal peptide
EfWRKY01	Eru03G008439.t1	612	6.2	65758.9	53.79	57.25	-0.744	Nucleus.	NO
EfWRKY02	Eru07G003243.t1	501	8.37	52587.9	51.44	54.49	-0.639	Nucleus.	NO
EfWRKY03	Eru01G007565.t1	487	6.68	51650.5	63.46	56.63	-0.745	Nucleus.	NO
EfWRKY04	Eru10G002492.t1	491	7.71	51969.2	54.73	54.2	-0.765	Nucleus.	NO
EfWRKY05	Eru04G002001.t1	550	6.37	58952.2	63.63	40.62	-0.816	Nucleus.	NO
EfWRKY06	Eru08G003741.t1	571	5.69	61947.2	55.33	61.31	-0.757	Nucleus.	NO
EfWRKY07	Eru08G000241.t1	681	5.99	73978.1	61.51	54.98	-0.741	Nucleus.	NO
EfWRKY08	Eru06G003334.t1	725	6.57	76866.7	48.28	57.78	-0.658	Nucleus.	NO
EfWRKY09	Eru07G001769.t1	463	6.5	49635.2	45.11	43.5	-0.805	Nucleus.	NO
EfWRKY10	Eru02G003316.t3	1472	6.31	164319	55.22	86.78	-0.324	Nucleus.	NO
EfWRKY11	Eru01G001566.t1	488	8.43	52825.1	55.77	61.66	-0.656	Nucleus.	NO
EfWRKY12	Eru08G002866.t1	328	6.42	34842.8	54.11	69.15	-0.392	Nucleus.	NO
EfWRKY13	Eru02G004480.t1	213	9.34	23389.5	42.82	38.54	-0.983	Nucleus.	NO
EfWRKY14	Eru08G004093.t1	318	9.8	32861.2	54.52	65.28	-0.392	Nucleus.	NO
EfWRKY15	Eru04G003877.t1	391	7.76	40538.3	57.02	51.79	-0.562	Nucleus.	NO
EfWRKY16	Eru10G001318.t1	366	10.06	39017.4	57.68	61.69	-0.537	Nucleus.	NO
EfWRKY17	Eru07G000618.t1	654	9.05	68628.7	42.32	56.74	-0.465	Nucleus.	NO
EfWRKY18	Eru03G004915.t1	322	5.72	34012.8	50.37	70.99	-0.416	Nucleus.	NO
EfWRKY19	Eru07G000098.t1	373	5.61	39387.6	58.62	63.11	-0.57	Nucleus.	NO
EfWRKY20	Eru06G001519.t1	314	10.02	33078.7	50.1	70.67	-0.342	Nucleus.	NO
EfWRKY21	Eru01G003259.t2	356	9.84	38252.2	47.54	65.48	-0.536	Nucleus.	NO
EfWRKY22	Eru04G003117.t1	257	7.05	27692.2	62.16	71.44	-0.521	Nucleus.	NO
EfWRKY23	Eru01G001580.t1	321	9.93	35063.8	70.36	62.34	-0.547	Nucleus.	NO
EfWRKY24	Eru03G000225.t1	390	5.71	40271.7	53.49	59.05	-0.336	Nucleus.	NO
EfWRKY25	Eru06G001613.t1	490	5.4	51496.4	47.13	56.84	-0.48	Nucleus.	NO
EfWRKY26	Eru01G006596.t1	432	6.15	46310.5	48.31	63.54	-0.568	Nucleus.	NO
EfWRKY27	Eru05G006275.t1	484	5.63	50509.2	49.46	54.36	-0.461	Nucleus.	NO
EfWRKY28	Eru03G004909.t1	312	5.51	33320	42.42	71.03	-0.352	Nucleus.	NO
EfWRKY29	Eru01G001010.t1	417	9.27	44292.6	61.65	65.85	-0.38	Nucleus.	NO
EfWRKY30	Eru01G001793.t1	771	9.86	82381.1	57.66	64.4	-0.501	Nucleus.	NO
EfWRKY31	Eru02G000513.t1	227	8.85	25130.7	62.52	44.8	-0.813	Nucleus.	NO
EfWRKY32	Eru04G001781.t1	357	5.8	37489.6	51.79	60.56	-0.542	Nucleus.	NO
EfWRKY33	Eru04G002904.t1	313	4.85	33881.2	81.3	52.52	-0.888	Nucleus.	NO
EfWRKY34	Eru09G001396.t1	371	5.86	39935.1	56.5	54.37	-0.632	Nucleus.	NO
EfWRKY35	Eru04G003152.t1	309	5.14	31272.5	57.62	55.44	-0.34	Nucleus.	NO
EfWRKY36	Eru05G002664.t1	369	5.95	39498.1	79.26	54.01	-0.776	Nucleus.	NO
EfWRKY37	Eru03G006356.t2	584	6.15	62470.2	61.93	56.34	-0.585	Nucleus.	NO
EfWRKY38	Eru01G000120.t1	393	6.18	42317.3	62.01	55.98	-0.545	Nucleus.	NO
EfWRKY39	Eru07G003563.t1	757	10.05	80389	61.35	67.91	-0.369	Nucleus.	NO
EfWRKY40	Eru07G000993.t1	219	5.94	22614.8	50.63	58.13	-0.286	Nucleus.	NO
EfWRKY41	Eru04G009227.t1	810	9.56	86123.3	53.64	63.65	-0.561	Nucleus.	YES
EfWRKY42	Eru06G002330.t1	241	8.86	26095.7	42	62.49	-0.434	Nucleus.	NO
EfWRKY43	Eru04G008295.t1	317	9.53	33923.1	50.68	56.15	-0.57	Nucleus.	NO
EfWRKY44	Eru09G001158.t1	623	8.46	65259.5	47.09	63.13	-0.507	Nucleus.	NO
EfWRKY45	Eru01G008757.t1	375	9.32	40592.8	74.11	61.25	-0.506	Nucleus.	NO
EfWRKY46	Eru03G005555.t1	292	6.01	31823.6	51.4	77.98	-0.496	Nucleus.	NO
EfWRKY47	Eru04G003993.t1	344	6.65	35627.8	52.05	58.78	-0.361	Nucleus.	NO
EfWRKY48	Eru03G003750.t1	328	6.78	34718.2	64.91	76.25	-0.292	Nucleus.	NO
EfWRKY49	Eru01G008573.t1	502	9.12	53277.6	56.61	71.77	-0.389	Nucleus.	NO
EfWRKY50	Eru10G004692.t1	487	9.64	54257.8	57.01	66.53	-0.403	Nucleus.	NO
EfWRKY51	Eru08G004331.t1	559	9.43	60159.1	55.36	65.87	-0.542	Nucleus.	NO
EfWRKY52	Eru03G009624.t1	328	8.56	33968.6	68.26	52.16	-0.425	Nucleus.	NO
EfWRKY53	Eru04G003326.t1	217	8.64	23123.8	62.24	50.97	-0.503	Nucleus.	NO
EfWRKY54	Eru02G000509.t1	394	6.21	42536.2	52.69	71.95	-0.265	Nucleus.	NO
EfWRKY55	Eru03G005553.t1	326	6.36	34812.6	57.65	68.01	-0.599	Nucleus.	NO
EfWRKY56	Eru07G000602.t1	672	9.09	71055.3	67.95	67.25	-0.443	Nucleus.	NO
EfWRKY57	Eru04G004864.t1	393	8.27	42958.4	63.09	76.49	-0.494	Nucleus.	NO
EfWRKY58	Eru05G007254.t1	588	5.23	62162.4	47.52	53.18	-0.771	Nucleus.	NO
EfWRKY59	Eru05G005755.t1	237	8.43	26103.6	56.39	53.54	-0.473	Nucleus.	NO
EfWRKY60	Eru09G005032.t1	346	9.58	37190.9	56.71	68.93	-0.563	Nucleus.	NO
EfWRKY61	Eru09G005042.t1	341	9.55	36472.1	55.36	68.21	-0.579	Nucleus.	NO
EfWRKY62	Eru07G005625.t1	639	6.18	65758.3	53.4	60.64	-0.447	Nucleus.	NO
EfWRKY63	Eru07G000527.t1	277	5.59	29693.1	42.91	71.05	-0.418	Nucleus.	NO
EfWRKY64	Eru04G008353.t1	535	6.6	54966.3	46.75	68.84	-0.328	Nucleus.	NO
EfWRKY65	Eru06G004797.t1	1441	6.17	158770	54.78	82.71	-0.285	Nucleus.	NO
EfWRKY66	Eru09G003724.t1	357	8.28	38441.9	55.94	53.89	-0.745	Nucleus.	NO
EfWRKY67	Eru04G008354.t1	249	7.56	25881.8	54.38	47.27	-0.413	Nucleus.	NO
EfWRKY68	Eru07G001707.t1	308	5.05	33830	58.82	57.76	-0.481	Nucleus.	NO
EfWRKY69	Eru05G001494.t1	842	9.24	90319.2	60.57	67.3	-0.508	Nucleus.	NO
EfWRKY70	Eru04G006442.t1	638	8.89	66631.3	50.76	65.08	-0.492	Nucleus.	NO
EfWRKY71	Eru10G004703.t1	338	5.23	36100.7	79.74	57.54	-0.611	Nucleus.	NO
EfWRKY72	Eru10G003851.t1	310	5.83	33085.7	44.53	67.84	-0.469	Nucleus.	NO
EfWRKY73	Eru10G004707.t1	360	5.85	38251.2	74.1	57.61	-0.555	Nucleus.	NO
EfWRKY74	Eru04G004824.t1	333	9.48	34519.2	45.53	76.67	-0.159	Nucleus.	NO
EfWRKY75	Eru10G004698.t1	300	6	34343.2	56.2	59.17	-0.904	Nucleus.	NO
EfWRKY76	Eru02G000538.t1	332	6.65	34814.6	67.27	63.92	-0.427	Nucleus.	NO
EfWRKY77	Eru02G000533.t1	328	7.61	34471.2	72.54	62.62	-0.457	Nucleus.	NO
EfWRKY78	Eru04G002094.t1	501	8.07	54342.9	59.15	62.65	-0.475	Nucleus.	NO
EfWRKY79	Eru07G000104.t1	338	5.57	35893	54.45	67.07	-0.496	Nucleus.	NO
EfWRKY80	Eru10G004697.t1	269	6.2	30268.1	41.68	78.25	-0.497	Nucleus.	NO
EfWRKY81	Eru04G002096.t1	411	6.47	44856.3	40.97	67.25	-0.512	Nucleus.	NO
EfWRKY82	Eru04G002092.t1	285	6.79	30488	45.79	63.26	-0.402	Nucleus.	NO
EfWRKY83	Eru07G001708.t1	249	5.85	28012.4	79.54	64.3	-0.727	Nucleus.	NO
EfWRKY84	Eru04G004335.t1	416	7.19	44649.2	50.77	63.22	-0.568	Nucleus.	NO
EfWRKY85	Eru03G003229.t1	2738	8.13	303622	50.45	91.98	-0.181	Cell membrane.	NO
EfWRKY86	Eru08G004471.t1	836	5.94	94670.1	52.39	80.51	-0.417	Nucleus.	NO
EfWRKY87	Eru08G004468.t1	899	6.55	102240	53.7	78.26	-0.453	Nucleus.	NO
EfWRKY88	Eru04G004324.t1	254	5.76	27235.7	49.67	48.11	-0.825	Nucleus.	NO
EfWRKY89	Eru03G007868.t1	673	9.75	72352.1	52.16	78.6	-0.431	Nucleus.	NO
