# Supplementary material for: Bioinformatics Analysis of WRKY Family Genes in Erianthus fulvus Ness
Source: Genes (Basel). 2022 Nov 12;13(11):2102. doi: 10.3390/genes13112102 (PMC9690630; doi:10.3390/genes13112102)
Supplement: Supplementary file 1 [file genes-13-02102-s001.zip › Supplemental_Table_S3_Secondary structure of 89 EfWRKY proteins.xlsx]

## Sheet: Sheet1
Secondary structure of 89 EfWRKY proteins
Gene name	Gene ID	α-Helix (%)	Extension chain (%)	β-Turn angle (%)	Irregular curl (%)
EfWRKY01	Eru03G008439.t1	11.6	12.42	3.59	72.39
EfWRKY02	Eru07G003243.t1	12.77	11.58	4.99	70.66
EfWRKY03	Eru01G007565.t1	14.78	10.88	4.72	69.61
EfWRKY04	Eru10G002492.t1	15.07	12.83	3.05	69.04
EfWRKY05	Eru04G002001.t1	11.82	9.64	3.64	74.91
EfWRKY06	Eru08G003741.t1	20.84	10.51	3.5	65.15
EfWRKY07	Eru08G000241.t1	11.89	9.69	2.94	74.48
EfWRKY08	Eru06G003334.t1	16.14	9.38	3.31	71.17
EfWRKY09	Eru07G001769.t1	9.94	11.02	2.38	76.67
EfWRKY10	Eru02G003316.t3	41.64	12.64	3.4	42.32
EfWRKY11	Eru01G001566.t1	23.57	12.7	6.97	56.76
EfWRKY12	Eru08G002866.t1	27.13	8.84	3.66	60.37
EfWRKY13	Eru02G004480.t1	19.72	15.96	10.8	53.52
EfWRKY14	Eru08G004093.t1	31.13	8.49	8.49	51.89
EfWRKY15	Eru04G003877.t1	24.3	11	6.91	57.8
EfWRKY16	Eru10G001318.t1	25.68	9.56	4.1	60.66
EfWRKY17	Eru07G000618.t1	31.65	12.54	9.79	46.02
EfWRKY18	Eru03G004915.t1	25.78	12.11	6.21	55.9
EfWRKY19	Eru07G000098.t1	32.17	13.14	8.85	45.84
EfWRKY20	Eru06G001519.t1	21.02	9.55	7.64	61.78
EfWRKY21	Eru01G003259.t2	27.25	10.39	5.06	57.3
EfWRKY22	Eru04G003117.t1	38.91	7.39	4.28	49.42
EfWRKY23	Eru01G001580.t1	22.74	17.45	8.1	51.71
EfWRKY24	Eru03G000225.t1	30.51	13.33	5.13	51.03
EfWRKY25	Eru06G001613.t1	20.2	6.94	2.65	70.2
EfWRKY26	Eru01G006596.t1	24.07	12.04	6.94	56.94
EfWRKY27	Eru05G006275.t1	25	9.71	5.17	60.12
EfWRKY28	Eru03G004909.t1	26.6	17.63	4.49	51.28
EfWRKY29	Eru01G001010.t1	25.66	14.15	3.84	56.35
EfWRKY30	Eru01G001793.t1	32.68	13.62	6.23	47.47
EfWRKY31	Eru02G000513.t1	12.78	15.42	0.88	70.93
EfWRKY32	Eru04G001781.t1	17.37	12.61	5.04	64.99
EfWRKY33	Eru04G002904.t1	27.48	8.31	3.19	61.02
EfWRKY34	Eru09G001396.t1	31.27	10.78	3.5	54.45
EfWRKY35	Eru04G003152.t1	13.3	9.71	5.5	61.49
EfWRKY36	Eru05G002664.t1	15.45	10.03	3.79	70.73
EfWRKY37	Eru03G006356.t2	19.69	10.96	3.08	66.27
EfWRKY38	Eru01G000120.t1	29.26	10.18	6.11	54.45
EfWRKY39	Eru07G003563.t1	25.5	12.81	5.28	56.41
EfWRKY40	Eru07G000993.t1	21.46	20.55	7.31	50.68
EfWRKY41	Eru04G009227.t1	28.52	13.7	5.43	52.35
EfWRKY42	Eru06G002330.t1	23.24	20.33	9.13	47.3
EfWRKY43	Eru04G008295.t1	24.61	19.56	7.26	48.58
EfWRKY44	Eru09G001158.t1	28.73	10.75	4.98	55.54
EfWRKY45	Eru01G008757.t1	15.73	15.73	5.87	62.67
EfWRKY46	Eru03G005555.t1	33.56	17.12	6.51	42.81
EfWRKY47	Eru04G003993.t1	21.8	13.08	5.81	59.3
EfWRKY48	Eru03G003750.t1	28.96	8.84	2.74	59.45
EfWRKY49	Eru01G008573.t1	23.71	18.33	3.39	54.58
EfWRKY50	Eru10G004692.t1	26.69	17.25	6.16	49.9
EfWRKY51	Eru08G004331.t1	23.61	13.06	7.69	55.64
EfWRKY52	Eru03G009624.t1	25.91	14.02	1.83	58.23
EfWRKY53	Eru04G003326.t1	21.66	12.9	8.76	56.68
EfWRKY54	Eru02G000509.t1	31.73	13.96	6.6	47.72
EfWRKY55	Eru03G005553.t1	28.83	14.42	3.99	52.76
EfWRKY56	Eru07G000602.t1	28.12	9.82	4.02	58.04
EfWRKY57	Eru04G004864.t1	26.97	18.83	6.62	47.58
EfWRKY58	Eru05G007254.t1	30.61	12.41	5.78	51.19
EfWRKY59	Eru05G005755.t1	27.85	12.66	5.49	54.01
EfWRKY60	Eru09G005032.t1	32.37	12.43	3.47	51.73
EfWRKY61	Eru09G005042.t1	29.62	11.44	2.64	56.3
EfWRKY62	Eru07G005625.t1	38.5	8.45	5.95	47.1
EfWRKY63	Eru07G000527.t1	35.38	8.3	2.89	53.43
EfWRKY64	Eru04G008353.t1	35.14	10.28	3.36	51.21
EfWRKY65	Eru06G004797.t1	40.32	12.84	4.37	42.47
EfWRKY66	Eru09G003724.t1	15.13	10.08	4.2	70.59
EfWRKY67	Eru04G008354.t1	20.88	16.47	7.63	55.02
EfWRKY68	Eru07G001707.t1	31.49	10.39	3.57	54.55
EfWRKY69	Eru05G001494.t1	23.63	15.2	4.51	56.65
EfWRKY70	Eru04G006442.t1	26.65	12.23	3.61	57.52
EfWRKY71	Eru10G004703.t1	21.6	14.2	5.62	58.58
EfWRKY72	Eru10G003851.t1	41.94	12.26	4.19	41.61
EfWRKY73	Eru10G004707.t1	23.61	16.11	7.22	53.06
EfWRKY74	Eru04G004824.t1	30.33	18.92	6.91	43.84
EfWRKY75	Eru10G004698.t1	13.33	10	2	64.67
EfWRKY76	Eru02G000538.t1	21.69	14.76	8.13	55.42
EfWRKY77	Eru02G000533.t1	20.43	11.89	8.84	58.84
EfWRKY78	Eru04G002094.t1	28.94	12.57	7.78	50.7
EfWRKY79	Eru07G000104.t1	27.81	8.58	6.51	57.1
EfWRKY80	Eru10G004697.t1	30.86	14.13	3.72	51.3
EfWRKY81	Eru04G002096.t1	27.74	14.36	5.6	52.31
EfWRKY82	Eru04G002092.t1	40.7	10.53	5.26	43.51
EfWRKY83	Eru07G001708.t1	32.53	12.45	3.21	51.81
EfWRKY84	Eru04G004335.t1	29.57	10.34	6.49	53.61
EfWRKY85	Eru03G003229.t1	40.5	15.7	7.96	35.83
EfWRKY86	Eru08G004471.t1	43.9	10.65	4.19	41.27
EfWRKY87	Eru08G004468.t1	41.94	10.57	3.56	43.94
EfWRKY88	Eru04G004324.t1	22.05	12.99	2.76	62.2
EfWRKY89	Eru03G007868.t1	48.29	9.06	5.65	37
