# Supplementary material for: Bioinformatics Analysis of WRKY Family Genes in Erianthus fulvus Ness
Source: Genes (Basel). 2022 Nov 12;13(11):2102. doi: 10.3390/genes13112102 (PMC9690630; doi:10.3390/genes13112102)
Supplement: Supplementary file 1 [file genes-13-02102-s001.zip › Supplemental_Table_S4_Detailed information of motifs found in 89 EfWRKYs.xlsx]

## Sheet: Sheet1
Detailed information of motifs found in 89 EfWRKYs
Pattern	Sequence	Motif width	Site-count	E-value
Motif 1	YQWRKYGQKVIKGSPYPRSYY	21	86	2.5E-1372
Motif 2	VZRSSDDPSVLITTYEGEHNH	21	79	4.1E-788
Motif 3	DGYNWRKYGQKQVKGSENPRSYYKCTHPNCPVKKKVERSLD	41	11	2.2e-276
Motif 4	CTAQGCPARKQ	11	88	7.1e-261
Motif 5	RVREPRVAFQTRSEVDILDDG	21	33	6.3e-243
Motif 6	GQITEIVYKGAHNHPKPQETR	21	12	2.4e-98
Motif 7	EVEALEAELRRVSEENRRLREMLSRLVAKYQALQMQL	37	12	2.7e-80
Motif 8	EYTVVYVAEHTCTANDSLDAPVILETT	27	5	3.1e-34
Motif 9	KKRRKNQVKKVVCVP	15	15	1.5e-36
Motif 10	PLPPAATAMASTTSAAAAMLLSGSTTS	27	7	1.3e-33
