# Supplementary material for: Bioinformatics Analysis of WRKY Family Genes in Erianthus fulvus Ness
Source: Genes (Basel). 2022 Nov 12;13(11):2102. doi: 10.3390/genes13112102 (PMC9690630; doi:10.3390/genes13112102)
Supplement: Supplementary file 1 [file genes-13-02102-s001.zip › Supplemental_Table_S5_Protein sequences of 83 OsWRKY for Phylogenetic analysis.xlsx]

## Sheet: Sheet1
Protein sequences of 83 OsWRKY for Phylogenetic analysis
Gene name	Protein Sequences
OsWRKY1	MEADDSGGGGGRARRSVEVDFFSDEKKNMKKSRVSGGVAAEADDAKGPAAAGLAIKKEDL TINVSRRRLLRSSIARHLFNSRRSNACARPCSLQLLPAGNNARSDRSMVVDDDAASRPDH EEKSRSSNELAAMQAELGRMNEENQRLRGMLTQVTTSYQALQMHLVALMQQRPQMMQPPT QPEPPPPHQDGKAEGAVVPRQFLDLGPSSGAGGEAAEEPSNSSTEAGSPRRSSSTGNKDQ ERGDSPDAPSTAAAWLPGRAMAPQMGAAGAAGKSHDQQAQDANMRKARVSVRARSEAPII ADGCQWRKYGQKMAKGNPCPRAYYRCTMATGCPVRKQVQRCAEDRSILITTYEGTHNHPL PPAAMAMASTTSAAASMLLSGSMPSADGAAGLM…
OsWRKY10	MAASLGLCHETSYAYSYPASNTSSSLCFPPLMADHIVDGGGGGGCSFGEFLELGHSVYSL PLPPPPSQPVVVAGGNNDQYGVSSSSSAAATTSRIGFRTRSEVEVLDDGFKWRKYGKKAV KSSPNPRNYYRCSAAGCGVKKRVERDGDDPRYVVTTYDGVHNHATPGCVGGGGHLPYPTS AAPPWSVPAAAASPPPAHAQAWGAPLHAAAAAHSSESSF
OsWRKY108	MQAQSRLAAAASGGSGSGISGSGGISRLGGGAGEEHEAVVRELTRGHELTARLRAEALRA LRGQGQAEATATFILGEVSRAFTVCLSIMASASPSASPPQPDETPPADSAVSPPPPRAAR EDNVPRKRLLTASPYDDGYQWRKYGQKKINNTNFPRSYYRCSYHRERRCPAQKHVQQRDG DDVPALHVVVYTHEHTCLQGAPAELPDAATNGGAAAAASPDYFPAGGETPSSLRRLRGVG GGGLQPQFVDHRAAMEERERQVLVSSLARVLQGRQCYDDDDDDDTDVASLGAVHARAPAA AAPVAASSSSSGPVDAAGEELDVMDYDMTDALFWGPFGTDSNSYDGNLTSTRCFDLIN
OsWRKY11	MSSGGGGGGGGDRHGPYHQHGHLGRGEGADYVYSSSDMESFFFSQPGGVGIGGGGGGVVG AGGADEIMPYSSITDYLQGLLDPSGLARHLDVACPSSQDTVVKQELSVDVTSHDSQGTGG VAGEGVAQATPNSSASFSSSDGEAEGGKSSRRCKKGQAKAEEEDDKDEEDGENSKKPNKP KKKAEKRQRQPRVAFLTKSEVDHLEDGYRWRKYGQKAVKNSPYPRSYYRCTTPKCGVKKR VERSYQDPSTVITTYEGQHTHHSPASLRGGGGGVGIVGGHHHHHLFMPGVHGLPPSHLMP AGFHPELMGLMHHHPAMAAAAANPSMYFPGVAASAPPPPAVAGGGAMPPNDHPPLQQHHF TDYALLQDLFPSTMPSSNP
OsWRKY12	MRGPLLLRAVVVVAMEHFNDWDLQAVVRSCSFPQSEPPRVGVGVPAAPGAGGAPVVVAPP ARAPDGPDQMARASASALYDLEYLDLDHKPFLLPGSSSSSSSSRAVARARGEDDGKGRHE VMISFPAAAAASTSGAQPRSPSGRKPGIRTPRPKRRSSKKSQLKKVVYEVPVADGGVSSD LWAWRKYGQKPIKGSPYPRGYYKCSSMKGCMARKMVERSPAKPGMLVVTYMAEHCHPVPT QLNALAGTTRHKSAPTGDDDKPTSPGPAAGRAAAGEGVVKCEDVDGNELSAMAADGGAED TAAAADDDGELWPEGMGLELDEFLGPMDDDVFEFDHVLEDDGVLGRRLSL
OsWRKY13	MAAGEEVMDRSTSAEDGYCSAGTDSPRAESVDEQGAAEESSPRGGQKRELPSPSASPSSP LPPAAKRSRRSVEKRVVSVPIAECGDRPKGAGEGPPPSDSWAWRKYGQKPIKGSPYPRGY YRCSSSKGCPARKQVERSRADPTVLLVTYSFEHNHPWPQPKSSSCHASKSSPRSTAPKPE PVADGQHPEPAENESSASAELEVPEPEPEQESEPVVKQEEEQKEEQKAVVEPAAVTTTVA PAPAVEEEDENFDFGWIDQYHPTWHRSYAPLLPPEEWERELQGDDALFAGLGELPECAVV FGRRRELGLAATAPCS
OsWRKY14	MDGEWSDGAAVSSPTMSGGGGREQMKGGEDVAAADCPGSPVSPSPAAAQRSAAGAAASPS GRSRRSAQKRVVTVPLADVTGPRPKGVGEGNTPTDSWAWRKYGQKPIKGSPFPRAYYRCS SSKGCPARKQVERSRNDPDTVIVTYSFEHNHSATVPRAQNRQAAPQKPKAQACSPPEPVV EVEPEETHQYGVTAGPATGGGGGAAAIEVRDEFRWLYDVVSVPATSTSPSDIDAADEMQL YDQPMFFGGAVVGTAALLPDEFGDVGGLGGEGLGEEEALFEGLGELPECAMVFRRRAGDG LEMGGGVKIEQPAESTAMT
OsWRKY15	MAAGADERCRALVSGLLSSIDRSISIARSCCTEAAAAGRLTQQAGAAPESPPSADGSAGS DLGADSRCRANAAGPCKKRKTLPKWSKQVKVRSVQDVGPLDDGFSWRKYGQKDILGAKYP RAYFRCTHRHTQGCHASKQVQRADGDPLLFDVVYHGDHTCAHGVRSAAAAIDGQAAASAE QKHQPTPPQEQNAVSVAFTSMAVVNASTSSPFVSPAMSDCQISYELGGGSMAGVRNVPDV ELASKTNSSMGDDMEFMFSLDSDFLDTYKYSSYF
OsWRKY16	MGVAVHWRRAGDSLHMGGEPRARAEAAWAAALPAALVALVRDTATYTRMMHRLRMETPRG PTCQLDPCCCCCTAHVIPPPPPVSRTHATRRDAEASVPPPPASAAVSSRSDGTGQMAAGV TLACAAPPPLRAPRASDGGRRRGVVKGGAGTDTCRSPQRLNVRPRERERVRACVRARAKN HEHGQRRREAAVDPAMSGEYQFQDELAPLFARPGGGAGEMQMLPSSWFADYLQAGTPMQM DYDLMCRALELPVGEDVKREVGVVDVVAAGGGGAPPLTPNTTSSMSTSSSEGVGGGGGGG AGAGAGEEESPARCKKEEDENKEEGKGEEDEGHKNKKGSAAKGGKAGKGEKRARQPRFAF MTKSEVDHLEDGYRWRKYGQKAVKNSPYPRSYY…
OsWRKY17	MDGAMQESREYWRDGGDVVGEELLREILDETAAVHSNSNSNSNSNSNSKEAEEEDEREYF AAAAADEQLQVEAPCGRRRRESMVNKLISTVYSGPTISDIESALSFTAAGDHQLLADGHN FAASSCSPVVFSPEKTLSKTMENKYTLKMKSCGNNGGLADDGYKWRKYGQKSIKNSPNPR SYYRCTNPRCNAKKQVERAVDEPDTLIVTYEGLHLHYTYSHFLHSTSSSSSSTTTQQQLQ PQPQMMTNCKKKPKLHLHPLLHDDPPPPPPPPEMTTMMIMQSFSIQQQQHDDDQLLQPAA DDHLMVQAPPDDCYNINGSSSSGLMMSLDDDEQAAGAGGLLEDVVPLLVRRPPPPICNNN NYYYSPATTCTSDNEYGSSASASPSSSVSVSSW…
OsWRKY18	MASRHQLQTMQFTDPASRSPRPVGGGVHGQPPPTPMSSPFSSRKPRMQEGHPTCVNLTPI PHTDGHLWRKYGEKKIKNSSFPRLYYRCSYRDDRNCMATKVVQQENDADPPLYRVTYIHP HTCNPSPPAPTPAHVFTEPPPAKAEVHHAVLFRFSSTAGGHTANNAVHRQQWQPAAATMA AGAQAQLSMTMSDDEREQPPAAIRSAPPARRLSMFRAVVDGLRQMRSSAPPTPSSSMVVD DGWDTFSSFDLDTCEFSVDDELLCGDHMYFPDSMQQ
OsWRKY19	MVELCGGEGEGQIMLATELAQLRAMARELEAKMDPDRVAARELCRALASSVDRSIRLAAS CFPPPEHPPPAAGNAGRDAAFKKRKGMAKVRRQVRVTSVQDTASLDDGLSWRKYGQKDIL GAKYPRAYFRCTHRHTQGCNATKQVQRADGDPLLFDVVYLGDHTCGQAAVAAAAQSAPPE HAGQEQQRQSSLLAAGTEGIHQQVVAEPMAAPFLFTSTAAGGVDDGYFSFISPANSDCQF SSDFSAGSVGVDMDHEARFEDLFSSTLEFFQSEIQNL
OsWRKY2	MCDSLFWQSSADQGDLSDVVRASLQLQTAPRHQAASPPYVHLLGGGGGGGEDQLAAVSQH AEQQQQSMVDASAACDLLHALLPPPPVVQVQQQGASRTRTTIEEDTTGDGEELFAGAHYV VPPIKRRKSQTKKVVCIPAGASGGGGGEVVPSDLWAWRKYGQKPIKGSPYPRGYYRCSSS KGCSARKQVERSRADPTMLVVTYTSDHNHPWPTHRNALAGSTRPSSSNSSNIRLQDSTPV HHQSQTGHDRLTTTHLKQEDVIISPSLLQPDHHQLCTIIDTKHHLLFHQDYPHSFGLFD
OsWRKY20	MAFGQDTIEQLYRELAGGRRLSAKLQALLEGPLDSRGQKEAVDVSRELGRVFMVSLYMLK PCSNSSRRPEGVTRTAPETRTDDSICLHTPARVKRVRSEEVLVRNGREEVVTRTEIITPS PYKDGYQWRKYGQKNIQDSNYLRLYFKCTFSRERSCAAKKQVQQRDAGEPPMFLVTYLNE HTCQQPQAVPGTPNTAGSSPTTTSRQRQSSSSPPAEMLDLTMNGAGLFSRLLLPHAVGGG GSAAEEEAAIVTCLAAVISGGGAAAAPPPLIWPTSAPEAAFVASAAGHSPSAADESVADE AAAAQMADMDYCFGQYDQSTFGAAAAADHRVLIGDDGDVQRIVAARIADTVWPRYTRDTS AWETAGTSSMRGSID
OsWRKY21	MAMLGSSSAVVLELMTMGYQSAAYLGELLRAASPAQAGDEQQELAAEILRCCDRVIAKLN RGGATGATTGKKRKAAESAAAAAVTSPSLPVTPTKRRARGAEAVREVRSGTTTDGFIWRK YGQKEINGCKHPRLYYRCAFRGQGCLATRRVQQSQSQDDPAAAFVIAYYGEHTCGGDAAA AAACRDGELMPPAVINSGASSFAAAWNMASREPASSLAVERRSCDGDAPSETSQGWSPSF SSEVELDVVGFDLAGADSSASPVWEFLNGSFDWEFVINSL
OsWRKY22	MVKRSDNMDSSSECSRGAHKRLLQDSRSYDQENAMKKVCIGTRTEYTYAPYHDGYQWRKY GQKMIRGNSFPRCYYRCTYHQDHGCPASKHVEQHNSEDPPLFRVIYTNEHTCGTSNSASD YMASSMQIQQIADASLRKAQAAERLRKAEVETPRLMHSPPPRCSGGYNMAMKEEKDVIVS SLLTVIRGCHIAESAGNNSAAALPVNRPPPAVARSDHYSCSYAISPELLPASDDLTLDFM LDSVLDPHWVEPLDLAWLKESTHTG
OsWRKY23	MENLQLQGDDHDDEALPHFPYFAVPSPPPLAVAPAASATTSDGHQHGPLEVLEQPPCSNN LHPDGLVDGPQLAATTAVPMMLPAMTSLDWQSLLQTCLQVPPPVLEQQQPAAAAQADQYS GENDHGDLQAAESSGAGNKEKQVMAKGGAGRPSGTKKKASRPRFAFQTRSDNDILDDGYR WRKYGQKAVKNSKHPRSYYRCTHHTCNVKKQVQRLAKDTSIVVTTYEGVHNHPCEKLMEA LTPILKQLQFLSQF
OsWRKY24	MTTSSSGSVETSANSRLGTFSFASASFTDLLGGNAGAGGGGVSRYKAMTPPSLPLSPPPV SPSSFFNSPIGMNQADFLGSPVLLTSSIFPSPTTGAFASQHFDWRPEVAAAQSADQGGKD EQRNSYSDFSFQTAPASEEAVRTTTFQPPVPPAPLGDEAYRSQQQQQPWGYQQQPAGMDA GANAASFGAAPFQATSSEMAPQVQGGGGYSQPQSQRRSSDDGYNWRKYGQKQVKGSENPR SYYKCTFPNCPTKKKVERSLDGQITEIVYKGTHNHAKPQNTRRNSGSSAAQVLQSGGDMS EHSFGGMSGTAATPENSSASFGDDEIRVGSPRAGNGGGDEFDDDEPDSKRWRKDGDGEGI SMAGNRTVREPRVVVQTMSDIDILDDGYRWRKY…
OsWRKY25	MAVDLMGFSPRGGCRPSVETEQLAFQEAAAAGLRSLELLVSSLSAGGEHHHRRRPQEKQS SPPLGEIADQAVSRFRKVISILDRTGHARFRRGPVVGAAAAEAAAAAASASPSSSPVSPP LPPVTTQPAAAVKSLTLDFTNPAKVAAASVTSTSFFSSVTAGGDGSVSKGRSLVSSGKPP LAGGVKRKHPHPPCAAAGDGHGHGAGHAHAHGGCHCSKKRKQRVRRTVRVAAASARVADI PADEYSWRKYGQKPIKGSPYPRGYYRCSTVKGCPARKHVERAADDPATLVVTYEGDHRHS PPPPPLV
OsWRKY26	MYMAAAAAGASTPFNFCRHGSHAEYDAVFSGSWMARRPSAAPHGGGASGSGSGSGYGAAS YVAPTFGAAFRQQHLDLLDYLSDDQGVPAPPPAAVPSASYVTPAPAMAPAEPVVPDAVAA AGGYPRSVAAAAAAVAGEGRDRTTTDKIAFRTRSDDEILDDGYKWRKYGKKSVKNSPNPR NYYRCSTEGCNVKKRVERDKNDPRYVVTMYEGIHNHVCPGTVYYAAQDAASGRFFVAGIS HPDLN
OsWRKY27	MNTFTLFRDEVQKASEKVHRHHANDDEAGLFLSLGLSLGSSPDACQCHASKKDEADAGNG GGDGYLALALRCAPAAGEPMVHPKRQRATTNSSSSSSICGEYGGGAAAAAVPAGHDDDDR SCMITAASTANRPGRVVLRTRCSAPTVKDGCQWRKYGQKTAKGNPWPRGYYRCTGAPGCP VKKQVQRCNHDTSVLVTTYDGVHNHPITPYAAALPPSSSSSSSAAVAMLASSSSSSTWSE LQRAMPAAQSSWSQRNYPIQADVVAKAIWDPKFQATVAAAVASYVRDREQSARVAGGKGA GELFNLAPPC
OsWRKY28	MAKMLPPPSQSVPSRPPSWLYIPPRRRHGTFTSSCAFRLSPSSPSSPPPPVLDFQYIQFM DSWIEQTSLSLDLNVGLPSTARRSSAPAAPIKVLVEENFLSFKKDHEVEALEAELRRASE ENKKLTEMLRAVVAKYTELQGQVNDMMSAAAAAAVNAGNHQSSTSEGGSVSPSRKRIRSV DSLDDAAHHRKPSPPFVAAAAAAAYASPDQMECTSAAAAAAAKRVVREDCKPKVSKRFVH ADPSDLSLVVKDGYQWRKYGQKVTKDNPCPRAYFRCSFAPACPVKKKVQRSADDNTVLVA TYEGEHNHAQPPHHDAGSKTAAAAKHSQHQPPPSAAAAVVRQQQEQAAAAGPSTEVAARK NLAEQMAATLTRDPGFKAALVTALSGRILELSP…
OsWRKY29	MAMAGAGDWPFAADEAYADSSAIFAELGWANGLAVVDAVGELLPPLDPPGELATPPPPPL DLPETPAGSSADGAASSCSTDDADGGKPAAASTEAASKSLTPGKKRARQPRFAFMTKSEI DHLEDGYRWRKYGQKAVKNSPFPRSYYRCTNSKCTVKKRVERSSDDPSVVITTYEGQHSH HTVTFPRAAATAAGFSHIHAMAALAAAPFSAHQQLYSNLQPPPPTMPLAATTPASSSSLL QLPLHCNHELQVVASCGGYPSSSSSPPASVLPVDKGLLDDMVPRAMRHDG
OsWRKY3	MAGAEWSPFDGDAAFAEYSSAVLAELGGWAAPGEEGGAGMMVPAALDLPVDVVGAAAREE EEEEEEAPARSGDGAAAAASSSSSGEPAAPDKRPAAAEAAPAAAATATATAKKGQKRARQ PRFAFMTKSEIDHLEDGYRWRKYGQKAVKNSPFPRSYYRCTNSKCTVKKRVERSSDDPSV VITTYEGQHCHHTASFQRGVGGAAVAAHIHGAAAVALAEQMSAFVSPPPQPHMLYGLPRL HPPSSETAVSCSMPTTTSLQELNNSEGLQRPGYNNSPQAAVTIAQRPPSPSVPPAVSFDK GLLDDIVPPGVRLG
OsWRKY30	MDGTNNHGALMDDWMLPSPSPRTLMSSFLNEEFSSGPFSDIFCDNGSNKHQDGLGKSKAF IDSSREETAQLAKKFESNLFGANQKSSSNGCLSERMAARTGFGVLKIDTSRVGYSTPIRS PVTIPPGVSPRELLESPVFLPNAIAQPSPTTGKLPFLMHSNVKPSIPKKTEDETRHDRVF FFQPILGSKPPTCPVAEKGFSVNHQNQPSVTDNHQELSLQSSSTAAKDFTSATIVKPKTS DSMLDNDDHPSPANDQEENATNKNEEYSSDLIITPAEDGYNWRKYGQKQVKNSEHPRSYY KCTFTNCAVKKVERSQDGQITEIVYKGSHNHPLPPSNRRPNVPFSHFNDLRDDHSEKFGS KSGQATATSWENAANGHLQDVGSEVLTKLSASL…
OsWRKY31	MDGDAWWYPGGGGGGGSNNWDLGAVVRFGCGGGRVSPAAALLGEAWEYDDDPFSSFLAPP MTAQQAALPAVWEEGDDGDAAWMAPLPGLQTGGGWGDQAPMVVDELCGALVVAPPPPPKQ QEVLQVQQQPPPADNTQPTTYQQGSGGDGESTRAGGSRKKQTRKEVVRVAASGPAPDLWA WRKYGQKPIKGSPYPRGYYRCSSNKNCAARKQVERCRFDPSFLLLTYTGAHSGHDVPLHR NSLAGTTRHKPPPPPPLPSAADKSPATAAEAATASQSPGLSPTTPLRASSMELHGEDDAE AELQVEEDDMAIDDEDDDDVADETISTVPWGTPISDAIIAASYEWR
OsWRKY32	MSSKKKRAAIDLSLEAERRRPEERGGGSDREASDGAAAAAEEDGDVKQREGPKEETGGEE EKVVEVVVDQGEDGSNEEIKYRTQQAEMIEEDKQPAAAANVDDDGGDSDGVGASAEEKHM VTEATGGEGDDGGDSRTPMAQDELSEMQEEMERMKEENRMLRRVVDKTVRDYYELQMKLA AYQQQPAAADEPKETEVFLSLGATAAASAGCGGGFPEAKSKEQAAWRRRSVGSDDSDCGK EDLGLSLSLGASSSYDDDQKAVEARPHDVDGAAAAAMIGGDGSRPAPRGYALLESSKVQG GAAPAAGELAAAGGITSQSVNPANRKTRVSVRVRCQGPTMNDGCQWRKYGQKVAKGNPCP RAYYRCTVAPGCPVRKQVQRCLEDMSILVTTYE…
OsWRKY34	MHTCMEGGGQLGTCLPNFYLLPDHHGMPLPPPLQLPCHPKLLQMPFDQEDQPGIHGVMLS SDHCGLYPLPALPLSNSAAAAAATVALGKHSAAAGSMPNIGGAEEVATTVTKAGNESTTC NGSTTWWRGSTMAAMGEKGKMKIRRKMREPRFCFQTRSEVDVLDDGYKWRKYGQKVVKNS LHPRYICST
OsWRKY35	MEGDIAMEEWKDSNHRGADYLMTMPMQNFLADAFPPPELLEGEGGFEKHGLSVAVGSPPP TPPPPEDGCSPLPLTPQFGQKFGSGGGGGGSLADRRARGGFSNVARISVPYNQPAADVSS AGAPSPYVTIPPGLSPTTLLESPVFSNAMGQASPTTGKLHMLGGANDSNPIRFESPRIEE GSGAFSFKPLNLASSHYAAEEKTKSLPNNQHQSLPISVKTEATSIQTAQDEAAANQLMQP QFNGGKRSRAAPDNGGDGEGQPAEGDAKADSSSGAAAVAVVAAAAAAVAEDGYSWRKYGQ KQVKHSEYPRSYYKCTHASCAVKKKVERSHEGHVTEIIYKGTHNHPKPAASRRPPVHPPP PSPATTTTTPLPPGDAQADHAPDGGGGSTPVGA…
OsWRKY36	MYACMEGSQLETACLPAALYAPLCPYTPPSPPSFLAPLPSLQHKLPQLPQLVHDHAAATG TNHGVMFSSDHGCLYPLLPGIPFCLDSGCGAAACDDDKPAGFAHLGSAEADTSAAAARVD SEIAAAATATTCHGPNSWWKGTEKGKMKVRRKMREPRFCFQTRSDVDVLDDGYKWRKYGQ KVVKNSLHPRSYYRCTHNNCRVKKRVERLSEDCRMVITTYEGRHTHTPCSDDATTGAAGD HTASCAFTSF
OsWRKY37	MPPCVWGSHTPLSLLSPPAAWAGERMEGDQAGGDLTDIVRAGGGAMPGSVVVDLPSTAAE WQLPAEPMLFPPPPSLSSTTDGCGAGGAAGADIFGGGGGDLFSGLVDPFSSDYSSGADFL DAMPDAMAKVGFDTAVGGGCGGGGGGGGGSGGHLLDMSRKPLLPRGMPMAAVGGLAAPRV MPSPLSPRAIRPYPPISAGDMMKLGITAGQAAGCAIDAAVAGMQMSSPRSGGIKRRKNQA RKVVCIPAPTAAGGRPSGEVVPSDLWAWRKYGQKPIKGSPYPRGYYRCSSSKGCSARKQV ERSRTDPNMLVITYTSEHNHPWPTQRNALAGSTRSHHSKNSGGGGGSGSKGSQNDKSQQQ PSVKEEQKDQATTATTTTTSTITTTNSASPVVV…
OsWRKY39	MEEELCGNNWDLDAVVRLGCCRRRISPAAVAQQVDPFASFLQQGVAMEVAAEKEVGVEAA WSFPELTVRDGGGGGLGRDADELLKAFCAAFPSSSSSKSSPLPTPPPPPPTQPQPEQQKP VTVQENLPAPTTAPARASQPAAARQVPAGGVPRSKRRKNQQKKVVRHVPADGVSADVWAW RKYGQKPIKGSPYPRGYYRCSSSKGCPARKQVERSRSDPNTFILTYTGEHNHSAPTHRNS LAGTTRNKLPSSSAASAASAQPQPPPPSVVVVGAGGGGAEAAGLSPTTPLRTPSMEEDEE EEEEEELLVEDMEMAGEDELLFLNGGDDNAALDGTPMSSLFDIADEPFLPSPWTEPTAAG S
OsWRKY4	MADRRRSDGGGGMQQQPFTSPGQERVFDGGGVPGQVAAPYGSDFDQSSYMALLAAGAVGV GVGVQPTAAPWAVEEDVAAAPPGISLAPQFSMANYAPPPSYQHPATLVSPPLAAGLHPYP PYLHGVDAPPPQWPPRPAPPPSFSVLDLAAAAAPHEQRHSMQQLLLRAAAFGGGMHAAAA PAPAAAAAIEQPAKDGYNWRKYGQKQLKDAESPRSYYKCTRDGCPVKKIVERSSDGCIKE ITYKGRHSHPRPVEPRRGGAASSSSSAMAAGTDHNAGAAADDAAAADEDDPSDDDDTLLH EDDDDGEEGHDRGVDGEVGQRVVRKPKIILQTRSEVDLLDDGYRWRKYGQKVVKGNPRPR SYYKCTADGCNVRKQIERASADPKCVLTTYTGR…
OsWRKY40	MKNSSNKRSLVADQWHPSSVCCDHRAALREIAKGQSLVTQLRAIVLPALHSDERCDLAAQ MLEGILDCSRKAVSQLQLLLSSPHDDDDHHHVDDKRRVRKIISSSDDDDHCSSKAAEDDN AKPLRQHKRRRFGDSVSLETPVPHYDGHQWRKYGQKHINNSKHPRSYYRCTYRQEEKCKA TKTVQQREDLHHANSYNGDHPIMYTVVYYGQHTCCKGPAALADDHVVVEASQISTDSHCQ SPSSSSDLQAAEVHAGNSSQCSNISVTCSPSVVVEDCNKLLDMMPAADELTADVLLFDMT AYAPLDLDINWEMDTNALWV
OsWRKY42	MADPFPAAARGGEQGGGTAGQLVSTPSRLRTAVASMLNRTGHARFRRAAPVVVQEEEDEA AAAARDAVVRCDGLSASASSSFPSSVTGVTGDGSVSNARAVLPAAGDGDKPPPMQSASDY ASDGRLKRSSDDDGERCHCSKKKRKASWRARRRIRVPAISSRNADIPADDYSWRKYGQKP IKGSPYPRGYYKCSTVRGCPARKHVERDPGEPAMLIVTYDGDHRHGEPGHRRPDEAATTT EHRTTDQTTGRLL
OsWRKY43	MESYVGVKGKNVVGGGDVGREMPVAPPSSSSAAVGMVEFPAAAAGLGYAGMTAKEAGGGY QERRVVVGEMDFFKTAEKRGERKEPPPATATAAASGHAGASPDDLSLNKDDLTINMGLLV GRRRNSGSEESIVDDGGVSSNDEEHREAKAALAVTKAEIGRLSEENKRLKNMLSNVTTKY NSLQMQFVTLMQQRRSVLAAPIHQQELLDPEKKEQEGSQQQQQQLIPRQFISLGSASLQP DVEAPHSVVVVGGDVCAPSSSNPDAAVPAMMPLPHFDHHNHHHPIHGGRERGSSPAEADH HRHHQQEQPPPPPQQQQQLPPSWLPADKVPRFLPGKGPEPVPEAATMRKARVSVRARSDA PMISDGCQWRKYGQKMAKGNPCPRAYYRCTMAA…
OsWRKY45	MTSSMSPAPAPAYAQVMEDMEKGKELAAQLQGLLRDSPEAGRFVDQILHTFSRAMRALDK AAVSAAGGEGSEVQSEVTCGGGASAGGKRKAPAADRKANCRRRTQQSSGNSVVVKNLDDG QAWRKYGQKEIQNSKHPKAYFRCTHKYDQLCTAQRQVQRCDDDPASYRVTYIGEHTCRDP ATAPIIAAHVIHQVAAGDNDDGCGGLQAGSRLISFVAAPAAPVDAAAAPTTSTITTVTAP GPLLQPLKVEGGVGSSDQEEVLSSLTPGSSAARGGGGGGGVAGPFGPDQGDVTSSLHWSY DAVAGMEFFKNDEVVFDLDDIMGLSF
OsWRKY46	MALDSVPSYPSDLGSSRARTPQQQRVSPRKEERTWTTDTYAPYDDGHQWRKYGEKKLSNS NFPRFYYRCTYKNDMKCPATKQVQQKDTNDPPLFSVTYFNHHTCNSSSKIVGSTPDSTVQ SRKAISICFNSHGQTGEQPTFLSSSASLLSPSMQSYSSNQQPDMNTYSRQFQWADTSSST SNAPVKMEADDYAEASASPSTTGALSRTLLPIGQSRCIEYFHFL
OsWRKY47	MASPDGGVGDGGAEPHEVMDDLLEMREQAAMLHSMLHGTSPSSCAAAASTRQLNQLIDGV MSRLQSSSLSVMSPGGGGGRRGSGGRKKKGAKAVAGPHRRSSSGRRRSKSPFVRMVTTKE LEDGRQWRKYGQKHIQDSPNNPRSYYRCTHRPDQGCMATKQVQTSESNSSEFVISYYGEH TCSDPSTIPFVVEAEAPAADYANLISFGSSGGASTSRVDPLRQSRHRLMAEAVDPTPSCS FANCHSPVLSSECASEAAALSSSLPLSAVVGSAVTTPSTSIVGSAPADYDWPSGLAGGDM AGSFPSSPSSLGFMTGSFGNLPGDDDDMFGFDP
OsWRKY48	MALIATGATATATAAPVASPAASSMASELMAQGRESAAVLEALLHGASLPPAHGGAHALA AEILRCCDRALAALRAGGDAESSSADTKRKPATAQPSTRRRRRATASGGGAAAAAEPARV EKARTSEDGFLWRKYGQKEIKNSKHPRLYYRCSYKDDHGCTATKQVQQSEEDPSLYVITY FGDHTCSCQTAAAAAMDDDDDDENSQHFVINFGPATASRSGSPPLLYDDGDDGDVWRETA ATPPSSRQSRCSPEGDGEESGVKMSKEEPVDSCPGPSAVSSPADVVSCSSPAMEPDLLGC LNWDDDFGDSSFVDADEFMNFDEIDLFQIYS
OsWRKY49	MSGGGGGGEGFPFHDELASLFAERPPNGAMPGMLQQQQPWSFIDYHHHLMQESAPTTPPL DYEAFAGEFDDDVAPLEEVKRELVVDGVGLFPGGGASAAAAAAAVAGPMTPNSMSVSSTS SEACGVGGGAGGDEESAGKCKKEEEGDGGDDDGKEGSSTTKGDGDGEDKNKKGGKGKGKG EKRPRQPRFAFMTKSEVDHLEDGYRWRKYGQKAVKNSPFPRSYYRCTTQKCPVKKRVERS YQDAAVVITTYEGKHTHPIPATLRGTAHLLGAAAAAHHHGGLQYHHPGHFAAAVGHRLPP QPHDALGGGLLAPPHAQHLHAMQHQMQLAAAAAASGGSLHAAAMQQMPQPDHAGLVAIIA STTGASTTPPPPPATGSAAAATTPLRMQHFMAQ…
OsWRKY5	MEMMVQKQRHEEGEEERGGLCAREIKELDFFSAAGAGAGRRDDDDVLRADGISSSHAGFM VSTALDLLTAVNDGDHHEEKKGQSNIHQSKQMDAAATTVEGELRQAGEENRRLRRRLEEL TSSYGALYHQLVQAQQLHTKHQQQAPIAGVQLLDALAAASPASHRRRAAAAVDGDRTADS DGGEGDENVSPSLGSKRPAAAATLTRLTPESGSGGENNGGGEQAPAAEMAPCRKARVSVR ARSEAPMISDGCQWRKYGQKMAKGNPCPRAYYRCTMASQCPVRKQVQRCAEDKSILITTY EGTHSHPLPPAAAAMAKTTSAAAAMLLSGPAVSRDALFAAHHHVVAPPPFFHHPYAGSTM ATLSASAPFPTITLDLTQPPPTTTTTAAAAMLQ…
OsWRKY50	MEEAYCMMMVGRERELVAELRHLLFPSPSPTPTTPASHSTTALAGDGECCLPPGLTTTTT VSGGGRRRGRKRVNRDNDNVKLLLQADDDQEAVIADHGDANAKPLPNFTKTRRRKQQATT STMVTTVPDFDGYQWRKYGQKQIEGALYPRSYYRCTNSTNQGCLAKKTVQRNGGGGAAGY TVAYISEHTCKSIEPSLPPVILDTTVRTTNNHQQPAAAESPAATSSSSSNMVMTSSETGN WSGQHGAYACRQMIAADEEYCCWDTPATTTTTSGSNGGNSTCAEDIELLSRPIRSPMHIA AEGNWMDDLLLVTDGLIVISNSSITHFLT
OsWRKY51	MITMDLMGGYGRVDEQVAIQEAAAAGLRGMEHLILQLSQTGTSERSPAPAQEQQQQVDCR EITDMTVSKFKKVISMLNRTGHARFRRGPVVAQSSGPAASEPAPVRSSPSAVSRPMTLDF TKAASGYGKDAGFSVSGISAASSSFLSSVTGDGSVSNGRGGGSSSLMLPPPPATSCGKPP LSSAAAAMSAGAGHKRKCHDHAHSENVAGGKYGSTGGRCHCSKRRKHRVKRTIRVPAISS KVADIPADDFSWRKYGQKPIKGSPFPRGYYKCSTLRGCPARKHVERDPTDPSMLIVTYEG EHRHSPSAAGQDHPPAPPPPLALPLA
OsWRKY52	MAVTESACLSYEQEAVAVREVAQVYELIKTQQPLLLVHQQPQQLAHGLLNHALRALNVAL SVMNQPHASSSAAAAAVPVMSLIKAEAATPANSSSPAADVAADNHVVGKPRRSSSAAKRR RINGEEYKSSSWSQFTPVPHEDGFQWRKYGEKKIQGTHFTRSYFRCTYRDDRGCQATKQI QQKDKNDPPMFQVTYSNEHTCTTTRLINNINNPAALHNLTANPNGHHDSDDDDTIFTKMI KQEEQAAWLPPPPPADLATISNNFDETPGLHVCQEVPPSSSNSSVISHYADEFDHHQMLE TTVMEEALGLGADLDDPYFYDPNLLLIYESLMNCY
OsWRKY53	MASSTGGLDHGFTFTPPPFITSFTELLSGGGGDLLGAGGEERSPRGFSRGGARVGGGVPK FKSAQPPSLPLSPPPVSPSSYFAIPPGLSPTELLDSPVLLSSSHILASPTTGAIPAQRYD WKASADLIASQQDDSRGDFSFHTNSDAMAAQPASFPSFKEQEQQVVESSKNGAAAASSNK SGGGGNNKLEDGYNWRKYGQKQVKGSENPRSYYKCTYNGCSMKKKVERSLADGRITQIVY KGAHNHPKPLSTRRNASSCATAAACADDLAAPGAGADQYSAATPENSSVTFGDDEADNAS HRSEGDEPEAKRWKEDADNEGSSGGMGGGAGGKPVREPRLVVQTLSDIDILDDGFRWRKY GQKVVKGNPNPRSYYKCTTVGCPVRKHVERASH…
OsWRKY54	MALTMVSLAAIAGKPTAASAQLVAEGRESAARLYALLVGSSALHGPVGLAEQILLCFDRA LAKLHGVNLAGAEDDDDAAGNGNGRKRKPGRGRGLTAASAAASSKRMRVSNAGGNGARIE RKATMDDKFLWRKYGQKEIKNSKHPRFYYRCSYKDDHGCTATKQVQQSETADDDTASPVY IITYFGEHTCRHGDDAAAMVVDGGEEEDQLSPAQMVISFASSNGGDASVSWPCSGDDAQN NSETSHESSPPEAPAGEEERLRPCTAAGVSDEPIMESTPPAPELLADLKPMDGCLLDGES LFGMDELVYFHELSAALGLLDRDWGAPV
OsWRKY55	MSPVPSPHQSHHLGHGSRKEKRMRKVDTFAPHNDGHQWRKYGEKKINNCNFPRYYYRCTY KDNMNCPATKQIQQKDYSDPPLYSVTYYNEHTCNSAFLPLSPSEFQLQTASGKAVSICFE SSGAQEPMTNASSPSSSAARRSTPSENKNQPLPRHSEAYSWGVGVVEQKPSCTELQSCST ECQDAFSAGTIPEETVDAGRFGSIRFFHFL
OsWRKY56	MYGQSPHKQRRRFPGPYLMGDVLRAQATASAEEVAGGVWPCELDDHLIGELLGDDGLFVP AAEHPTLYYSFGAGSSAAAAAAPCNGGGSADHERRPRPAPAVSRDLCSVYSGPTIRDIEK ALSSSASPRPPYPSGRRYSSLYFRRVEAESKYTSKVRSCGGKMPADGYKWRKYGQKSIKN NPHPRCATRSIIDPI
OsWRKY57	MAHGGGEEEEERVLSHGDVVLLRCDLTILRGPHFLNDRIIAFYLAHLAADHHDDDLLLLP PSVPYLLSNLPDPASVAAVADPLRLASRRLVLLPVNDNPDVSHAEGGSHWTLLVLDNSNA VSGPRFVHHDSLPPTNLPSARRLAAVLRPLLPASAIPLIEGPTPRQTNGYDCGVFVLAVA RAICNWWPTRARHSNSDSDWLEAVKREVNADSVKAMRTQLLQLIHTLIQNNTTTNQHSPS TQLPSHPSIASTSLPVTAQDFGTWLEDSGTHTAYDQKKADTGKGACWDNLTVSQSVRKPN VSAKNSLSYDGYSWRKYGQKQVKGSEFPRSYYKCTHPTCPVKRKVEMTPDGRIAEIVYNG EHNHPKPHPPRKPTLSTSVETLVATNDAGLENK…
OsWRKY58	MDGLEAAAGDQQHGRLLIPQLPAAYLASSSMAALSPAGDDWAASLILPDGGSAAAGVGED DLGGGVMAAAAAESSCGGSSTVTSSGVTEAAAAAATTTRRGRGNGKKAGGGGRTPRFAFH TRSENDILDDGYRWRKYGQKAVKNSDFPSDDELLLFSDVDNTQTATENLRFIPLGRVYIT G
OsWRKY6	MDGVEEANMAAVESSKKLVAILSKSGDPFRLMAAVAETDEAVSRFGKVVTILSNRVGHAR ARLGKRRSSPPVDPGCLMDHPLAAAASSPAPSNGRLHFSSSAATASPSPATAAAASSAAN VTPAVVDRSLFLETTLLDLNSRGAPAPAASMAAAAKNSSKLAPAPMVNSSSSANHIQFQQ PMKSFQFEQTPISDKFHIEMPRGVGGGGGKEVISFSFDNSVCTSSAATSFFTSISSQLIS MSDAATNSAAAAAAPTTKKPSSCARKATADDDAGGKCHCPKKKKPREKKVVTVPAISDKV ADIPSDNYSWRKYGQKPIKGSPHPRGYYRCSSKKDCPARKHVERCRSDPAMLLVTYENEH NHAQPLDLSVVQQATANPQT
OsWRKY60	MASNSQTTTTGAGGGRGQGDDEEPTPTPPPAPPPETAPSTVGGGGDGVQLVMPEDGYEWK KYGQKFIKNIQKNRSYFRCRDQRCGAKKKVEWHPHDPGLNLRVVYDGAHHHGSPSSAAGE GGTSAAAAANQYDLSTQYFGGAGGPRSQ
OsWRKY61	MGVLKVGAYINLCILHNRKEPQMERRKVIRMSYTEDDGFSWRKYGQKDVEGAMHPTTQSN YFRCAHKMTTGCKARKKVQRTDGDPLMVDVVYKGVHSCAGVHSDSQRSSAASSKSNLRPT KSMQVRASSKDVGPPDDGYSWKRYGQKNIFGANYPRCYYRCIHKTTTGCTATKNAQATDG DPLLFDVVYHGEHTCDLQSTHSNDVEPIRPQSGLDDDMCTDDTTTVSTRHDSNTDASSIS FQLDWTNCKDESDGPPTTL
OsWRKY62	MDDDGDGSSSPTDDSAAAGLLPLFSRSPAEDLEEKLRRAMEENARLTRALDAILAGHHAH QRALLAPSLSPPPPSATARAPSVSTSCAAREDAAPAVAAAAASTACPSRQQPPTAEPRPK VRTVRVRADAADATDANSMAETVKDGYQWRKYGQKVTRDNPYPRAYFRCAFAPSCPVKKK LQRCAEDRSMLVATYEGEHNHALSTQTTEFVASGCTTSQHAGGSSSSPLPCSISINSSGR TITLDLTNQAGSGSIASCGVEAAAVSGELVTVLSPELRRHLVEEVVQVLKNDAEFVEAVT NAVAARVVDQIPHIPVHL
OsWRKY64	MKNSSNKRPLVADQWHPSSVCCDHRAALREIARGQSLVTQLRAIVLPALHSDERGDLAAQ MLEGILDCSRKAISELQLQLSSDSPHDDDGHLDDKRRVRKIVSSSSDDDDHSSSKAAEDH NAKPLRQHKRRRFGDSVSLETPVPHYDGHQWRKYGQKHINNSKHPRSYYRCTYRQEEKCK ATKTVQQREDLHHANSYNGDHPVMYTVVYYGQHTCCKGPAASADDHVVVEASQISTDSHC QSPGSSSSELQAAAHAGDSSQCSNISVTCSSSVVVEDCNKLLDMLPAADELTTDVLLFDM TAYAPLDLDINWEMDTNALWA
OsWRKY65	MEEAYCMMMVGRERELVAELRHLLFPSPSPTTPASHSTTALTGDDECLPPGLTTTTTVSG GGGRRRGRKRVRRDNDNLKLLQADDDQEVLAAAVHGDANAKPLPNFTKTSRRKLQTTTST MVTTVPDFDGYQWRKYGQKQIEGAMYPRSYYRCTNSTNQGCLAKKTVQRNGGGGAAGYTV AYISEHTCKSIEPSLPPVILDTTVRATNNHHPPAASSSCAAQSPAAAATSSSSDMMMTST SSTSSETGNWSGQHGAYACRRQMIAADEEYCCWDTPATTTTSGSDGGNSSTCADQVIDLM SGPIRSPLHIAADGNWVDDLLLVGDGLIDISSANITHLFSF
OsWRKY66	MCDYFLQRMEGEQAAGDLADIVLRAGGAAAAAVAGGGIPSTEWQLPPAEEEEEEPGLFPL PPSSSDGSGMSGADAFGDPFAGLPDPFGGDYPSSGGAAAAADFFDAVVAKAGFVDVGVLG GGGGGGCDGGGVDGGGGGSSLLGMSKPILPRAAMQLPSVSPRAIRPYPVMAGDTVKLGAP MAGGPCAFDGAAAAGLHMSSSPRGAVGGIKRRKNQARKVVCIPAPAAAGGRTSGEVVPSD LWAWRKYGQKPIKGSPYPRGYYRCSSSKGCSARKQVERSRTDPNMLVITYTSEHNHPWPT QRNALAGSTRSHHAKNSSSNSSSSGASSASKNNSSHSGYHHHHHQKPLVKAEPNDQSAAA TTAATVPVKEEAAMVGTSSEALAKTTQKSMEDA…
OsWRKY67	MAASVGLNPEAFFFSNSYSYSSSPFMASYTPEFSAAAIDANLFSGELDFDCSLPAPAQEY PENENTMMRYESEEKMRARVNGRIGFRTRSEVEILDDGFKWRKYGKKAVKNSPNPRNYYR CSTEGCNVKKRVERDREDHRYVITTYDGVHNHASPAAAAAALQYAAAAGDYYSPPLSSAG SPPAAYSAGGSLLF
OsWRKY68	MAVDLMGCYAPRRADDQLAIQEAATAGLRSLEMLVSSLSSSSQAAGAHKASPQQQPFGEI ADQAVSKFRKVISILDRTGHARFRRGPVESSAPAAPVAAAPPPPPPPPAPVAAALAPTSS QPQTLTLDFTKPNLTMSAATSVTSTSFFSSVTAGEGSVSKGRSLLSSGKPPLSGHKRKPC AGGHSEATANGGRCHCSKRRKNRVKRTIRVPAISSKIADIPPDEYSWRKYGQKPIKGSPY PRGYYKCSTVRGCPARKHVERATDDPAMLVVTYEGEHRHTPGPLPAPPAAAAVAAMPVSV AVSTGNGHV
OsWRKY69	MEGVVDGSGAQLVVAELVRVQGLLRQLEAHLSAPCSVELCRGLVAQIVALTDRSIGIATR SFSSASGGGAHFADTAPPMPALTSCTPSPLSDGSDHQPFRTTNAKKRKTTARWTSQVRVS AAGGAEGPADDGHSWRKYGQKDILGAKHPRGYYRCTHRNTQGCTATKQVQRTDDDASLFD VVYHGEHTCRPGAASAAAAKRPHAQTLLQSLSASLTVNTDTNTPLTPENRAPAPPLQQQQ QQQSVSASPVASDSYGLGGAGYGDWRCCDGDLQEVVSALATVTSAPDHAAMDAADFMSYC FDFDPAVYGGIVGTPSFFL
OsWRKY7	MAAVGAHAAVYHHPVSGLSAPAGDAAYSMSSYFSHGGSSTSSSASSFSAALAAATTPPLP DPSGSQFDISEFFFDDAPPAAVFNGAPTAALPDGAAANATRSAAEAVPAPAPAAVERPRT ERIAFRTKSEIEILDDGYKWRKYGKKSVKNSPNPRNYYRCSTEGCNVKKRVERDKDDPSY VVTTYEGTHNHVSPSTVYYASQDAASGRFFVAGTQPPGSLN
OsWRKY70	MTAAPGSLPLVNSRPVSLSLAASRSSFSSLLSGGAGSSLNLMTPPSSLPPSSPSSYFGGV SSSGFLDSPILLTPSLFPSPTTTGALFSWITTATATAAIAPESQVQGGVKDEQQQYSDFT FLPTASTAPATTMAGATATTSNSFMQDSMLMAPLGGDPYNGEQQQPWSYQEPTMDADTRP AEFTSSAAAGDVAGNGSYSQVAAPAAAGGFRQQSRRSSDDGYNWRKYGQKQMKGSENPRS YYKCTFPGCPTKKKVEQSPDGQVTEIVYKGAHSHPKPPQNGRGRGGSGYALHGGAASDAY SSADALSGTPVATPENSSASFGDDEAVNGVSSSLRVASSVGGGEDLDDDEPDSKRWRRDG GDGEGVSLVAGNRTVREPRVVVQTMSDIDILDD…
OsWRKY71	MDPWISTQPSLSLDLRVGLPATAAVAMVKPKVLVEEDFFHQQPLKKDPEVAALEAELKRM GAENRQLSEMLAAVAAKYEALQSQFSDMVTASANNGGGGGNNPSSTSEGGSVSPSRKRKS ESLDDSPPPPPPPHPHAAPHHMHVMPGAAAAGYADQTECTSGEPCKRIREECKPKISKLY VHADPSDLSLVVKDGYQWRKYGQKVTKDNPCPRAYFRCSFAPACPVKKKVT
OsWRKY72	MENFPILFATQPTSSSTSSSYHFMSSSSGSHDHRHHHGLQAGGNGGGGGGSLSHGLFMGS SSSSIRMEELSNSKQAGDVVVDGGATRSPHGGDGDGAAGDDGGDAQAAAAGGRKKGEKKE RRPRFAFQTRSQVDILDDGYRWRKYGQKAVKNNKFPRSYYRCTHQGCNVKKQVQRLSRDE TVVVTTYEGTHTHPIEKSNDNFEHILTQMHIYSGLTPSSAAHASSSSPLFPSAAAAASHM FQ
OsWRKY73	MGEVREENERLKTLLSRISHDYRSLQTHFYDVLQQGRAKKLPDSPATDIEEPELVSLRLG TSTSKCKKEDKSTTSSEVKGSTEDFLKIKGGLSLGLSDCRVDANNSEKVQPDVMTLSPEG SFEDARDDTAETTEQWPPSKMLKNLRSVGAEAEDDIAPQPQVKKARVSVRARCDAPTMND GCQWRKYGQKIAKGNPCPRAYYRCTVAAGCPVRKQVQRCADDMSILITTYEGTHNHPLSV SATAMASTTSAAASMLISGSSSTSLAAYPAAAASPALAFDASSKPPLIGGRPFFLPTAAA AAITSTPSYPTITLDLTSPAAAATSSHAAFSLSNRFSHTRYPSTGFTFSGSGPSSAPWPG YLSYGASLSAHPYNAGGGKSSSSFEAALSSING…
OsWRKY74	MESMEGNGGGRLVVTELSHIKELVRQLEGHLGGSGSPDLCKHLASQIFSVTERSIGMIRS GHFDGHRKRSAAAVAAGDLDSATPSPLSDVSDLPFKATKKRKTSTEKKRHQIRVSSTGGV ENPPVDDGHSWRKYGQKEILGAKHPRGYYRCTHRHSQGCMATKQVQRTDEDATVFDVIYH GEHTCVHKAVAAGAGKPETETDTNAAAESRLHDLSSGLTVKIEGLTAPPQQQQGGGGWNA MPPFCLSSPVSGLAPPDQHNPFSAPSTPENRLAAAASSAASPATSDSMAAAPFHQAAAGG GDEAWRDAELQEVVSALVAATTTTATAQPAPATAMVDADLSALDAFEFDPGFTIDITSFF A
OsWRKY76	MDAAWRGGVGCSPVCLDLCVGLSPVREPSAARHELLDRPAGCRGGGDSKSMTNDEAKIVE AKVTQMSEENRRLTEVIARLYGGQIPRLGLDGSASPPRPVSPLSGKKRSRESMETANSCD ANSNRHQGGDADHAESFAADDGTCRRIKVSRVCRRIDPSDTSLVVKDGYQWRKYGQKVTR DNPSPRAYFRCAFAPSCPVKKKVQRSAEDSSLLVATYEGEHNHPHPSPRAGELPAAAGGA GGSLPCSISINSSGPTITLDLTKNGGAVQVVEAAHPPPPPDLKEVCREVASPEFRTALVE QMASALTSDPKFTGALAAAILQKLPEF
OsWRKY77	MSSLYPSLLSLSESPAEYRQVGGGRYAGEDVVDDDDDMAAVADAVSSYLSFDMDDVEYYT PEVGFHSKQHNPPPVAAAPLEAGGGREQSRREAAVNLGKMDRGPAPVSGGAATGGVPRSK NGSKIAFKTRSEVDVLDDGYRWRKYGKKMVKNSPNPRNYYRCSSEGCRVKKRVERARDDA RFVVTTYDGVHNHPAPLHLRPQLPPPGGYSIAGAPAVVAPHGRLGLEEAEVIALFRGTTA TSLLLP
OsWRKY79	MAFSSEGGVPAERVAAAVNDLVEVRDGLVRLRGFLPPPPQAEQSSSRPPCAAELMDATMS KLMSAMATLGGSGDIAGEVDAAGRWTSVAESADPMVVRREGESSAGRTRRRRGGGSRSGR GRSSNKRVAATLEDGHVWRKYGQKDIQNSPYPRSYYRCTHKLDQGCGARRQTQRCEADPS NYDITYYGEHTCRDPSTIIPTAIANAAGAASDGPNNNIISFATGGVVVANSSRLAREGTT ATTTSAATQLSSSWGTSGGGGGGDDVFSSSGERFMQWDELAAAVGHVSSVGVTSSTVGSA PAAENDGGNGDTAAGGGGDGGGAGSFPSSPSAGSLGFVVGPLGSIEDVDDFFPFDP
OsWRKY8	MSGPGGGGHGLYEDHPAAAGFLPFDHDDDVVASFFFGRSAASGGGAGAGAGAGDDDGVGL ITPYSSITDYLQGFLQDPVYASSPLGGDAAVKHETVVDHPSQAGGVAAAPATPNSSVLSS SSEAAGGDDLRRCKKGRRPEDEEEEEIDDEGSAVQSCKTNKMKNKKGAKKEREPRVAFMT KSEVDHLEDGYRWRKYGQKAVKNSSYPRSYYRCTAPRCGVKKRVERSEQDPSMVITTYEG QHTHPSPVSYHMHRQQGLMHVSARGVMPGAAGAYQFGAPPPPLLGFDEALAARVRMTMNQ QQQQQQLGFVPSIHAAAARPTMPPLHLYTAQQDLFLP
OsWRKY80	MDMMEEEAANAATAQAAAAGDLADVVARANARAFLVSTPHHHPSPLHPLPPPPMPQAPHQ YYPAPQITIPYHHHHHGELRRPTTIAYTDAPVPFETAGPPSTVVDSYHHLTPGDAGYGMP RPLALQISQHALCGGGDVVMGGGGAGAADDGEEAIRISPLTPSAHHQMMKRKNEVKKVVC IPAPPATSSRGGGGEVIPSDLWAWRKYGQKPIKGSPYPRGYYRCSSSKGCMARKQVERSR SDPNMLVITYAAEHNHPWPMQRNVLAGYARSHHSTHATASSSRHKQQQQQQTNQLQPALI TSSSSSSSSPFNLYADVVLGGQQANMMMTTEGAGAGLGIQPSAADEVFAELEELEPDNPT MINANMQVYSTTSRPGVSSYDHQWHKF
OsWRKY81	MAAHEGGGNGARRPPAPPLLPTLSLPPRSAAGSLFSAESSPGALTLAASLFPDAPSPAFQ GSFTQLLVGAMGYPAASAPAPPSPFPVPHGLSPTAFLGGSPGLFSPTGNFEMSHQQALAQ VTAEAVHSPYSMINQSDFSLPFSSTTTSVLASQHVNSSANVSSPREIPTLPSHTDNSNIE STEVSHGFQTTALTEDKPADDGYNWRKYGQKAVKGGEYPRSYYKCTHLSCPVKKKVERSS DGQITQILYRGQHNHQRPPKRRSKDGGALLNEADVSPEKEDASTRSEQGSQDYSGKFKAS NDGGPSSSRRGDRGEQISGSSDSNDQGEEEVKVEGRATSDGNANKRHVPAPAQRIIVQTT SEVDLLDDGYRWRKYGQKVVKGNPHPRSYYKCT…
OsWRKY82	MKNKGSSCRYLPHSSAPCATDGARCFRCDHRPAIDEIVREQSLVTQLRAVVLPALETKAD DGRAEIVAQLFGSILDCSRKVISALNSRYVGESPPDDDEIVDKRRAKRKNSEGKKGDDQV KVKPHEHKRSRRYTNSTSQITAVPHYDGHQWRKYGQKNINNSNHQRSYYRCSYKHEQNCK ATKTVQQLDSAGETIMYTVVYYGQHTCKTNMSNAPLHVVETSTTQSISTTCCSDDLGDYS QKMENMHTPELAEVCSDELGSYHAIIGAEHSALGLEDEHMHKLLDTFACGALDLDSWEID AIVRSGFC
OsWRKY87	MADSPNPSSGDHPAGVGGSPEKQPPVDRRVAALAAGAAGAGARYKAMSPARLPISREPCL TIPAGFSPSALLESPVLLTNFKVEPSPTTGTLSMAAIMNKSANPDILPSPRDKTSGSTHE DGGSRDFEFKPHLNSSSQSTASAINDPKKHETSMKNESLNTALSSDDMMIDNIPLCSRES TLAVNISSAPSQLVGMVGLTDSSPAEVGTSELHQMNSSGNAMQESQPESVAEKSAEDGYN WRKYGQKHVKGSENPRSYYKCTHPNCDVKKLLERSLDGQITEVVYKGRHNHPKPQPNRRL SAGAVPPIQGEERYDGVATTDDKSSNVLSILGNAVHTAGMIEPVPGSASDDDNDAGGGRP YPGDDAVEDDDLESKRRKMESAAIDAALMGKPN…
OsWRKY88	MAAARRVAGGGGGSLWGPPQPPPSTGGGIPQLPAAAAAPVEGLLDAPFSSSSGGGGGGWP PPPPPLSGTAVLIGYPQGNFETFPQQDLVPLTAQEVHSKCITFGRAENLPFIPLATSALV SQHTGSSSVNVTPLQEILTSPSQISNVNTESIGVLQGLPASSIVLDRPTDDGYNWRKYGQ KAVKGGEYPKSYYKCTHLNCLVRKNVEHSADGRIVQIIYRGQHTHERPSKRRFKDCGGIS DDLDDFSGTTGTSVRSQPDYDDYCRKPIIPSGTMVAPLVKKIEDGDDQLSGSSDNQDEHD DEVRTSDGASGDASANERNVPAPGQKIIVSTTSEIDLLDDGYRWRKYGQKVVKGNPYPRS YYKCTYLGCDVKKQVERSVEEPNAVITTYEGKH…
OsWRKY89	MPDGYPAAPPGMERPAPEAAAAAAEPPGAKAEEEEEGPKDVGVKGTGKEKETEKVEAEKE MEGKGKGKESMEVEEGKEKEGKGKAKEKEKETKVKVKEEGGEEKEKGKVEVVEAKRRPAG VGAETPILAVPMVAVPCFLASPAFAGHFSMSHQAALASVTAQAQIQLQSPTTPYSEGLPS PFPITPKAVMPLQRSPSGTEGSVRRSVLEKSASFQSRPHNHVSVNMVGDGFNWRKYGQKQ VKSSENSRSYYRCTNSNCLAKKKVEHCPDGRVVEIIYRGTHNHEPPQKTRFVKERVAHIT ASSGDDETLGLVNNEIIESPSPGCKLEPGAVSEASEQQLFCSSDCEGDAGNKSEDDHPST EPQPKRSRIIETSTPLTPVLRTVREQKIIVQAG…
OsWRKY9	MELRPPPPKHHHHRRRRGGGGEDGGEEEEEETGRLSLRGGGFWRRHDGEEEEEKGGGRRG EIKEVDFFLGASGRDVVVASRRHDDGFRGTTHGGGGGGDVNIGLDLLTTTTAGAAAGGAA AGAGEEDTGKNHRKEATTAAVDVELRRVVEENRRLRGMLDELNRSYSALYHQYLQVTQQQ NHRHPDHHLIMNNNNNRPSLAQTHRTAATTTATTQQFLEPRASSTAQATADADMAASDDE AGRGGGDGDASSPSLSNAAGGGGGGNKMRRVGGQDETAAAAPARENGEQQAAAAAELPCR KPRVSVRARSEAPMISDGCQWRKYGQKMAKGNPCPRAYYRCTMAIGCPVRKQVQRCAEDK TVLITTYEGNHNHQLPPAATTMANTTSAAAAML…
OsWRKY90	MASSSDHGSLMEDWMPPPTPSPRTLMSSFLNEDFVSGSFSNIFSDHESNKPQDQFERNRE LVDLSKEVPSQFARPAFQRDASLDHSLVSPTQRSNSHGGLAERRAARAGFSVPKIDTSRG GSSTVIRSPVAIPPGLSPTTLLESPVFLYNAMAQPSPTTGTLPFLMASNAKSTIPSATKM DEDCTFGNDTFSFQPHVGSRRPNFSAAEKGPNACHQNQSLSNIHQRESSLQSSFTAVKDI TDEKNIKTKTSDSMFGDNHSSDEQDDETNQNGENSMPPPNHRSGVPLSHTNDPEVNVLEN RGSQTCHNSASLWDNAKNDCLQDVQSEVIETRTAACLPVSTNCDTSIMESQDAVDVSSTL SNEEDDRATHGTASIECNGDGDETDSKRRKLDA…
OsWRKY94	MEEEVEAANRAAVESCHRVLALLSQQQDPALLRSIASETGEACAKFRKVVSLLGNGGGGG GGGGGGGHARGRMAGRSRPSAVLREKGFLESSSGGGQLGMMMSGAATPSTSSAAHLRNRI GGGSGVPPDSLRGLDLVSSSSKGGAHQFDPPKLVQPLSVQFQFGATAHRYPFQQHQHQQK LQAEMFKRSNSGISLKFDSPSATGTMSSAFMSSLSMDGSVASLEGKPPFHLISGPVASDP VNAHHVPKRRCTGRGEDGSGKCATTGRCHCSKRRKLRIKRSIKVPAISNKIADIPPDEYS WRKYGQKPIKGSPHPRGYYKCSSVRGCPARKHVERCVDDPAMLIVTYEENAEAPSFCSGT VGPVM
OsWRKY95	MARRRVSAGAASTPIHQIGIQGRTTKALHGCSVVIKSSTSVVGPYAWVRSGGGRNKLSVL TIGKRKGDKHIMDNHNLEEEAKESVSKRRKNAEHTGSTVAQAPHNDGHQWRKYGQKWISR AKHSRSYYRCANSKVQGCPATKTVQQMDSSGNGTSKLFNVDYYGQHTCRGDGIANPYVVD TAHHSMEPINQNECNSPTLEHEAHEVQDERFENLCMVQNMPEYLIDFELERAFEFIVNSP LGSEHWTFDDSIRCEHSPICIWG
OsWRKY96	MSARPPPPPRPRLALPPRSAAESLFTGAGDASPGPLTLASALFPSDPDGGGGGGGVMTSS SSSAAGATSFTQLLIGNLSAPPPPPPPPQQQQQREAARGGGVARAGPALSVAPPPTAGSV FTVPPGLSPSGLLDSPGLLFSPAMFDAFDVLDMFIPDKILPKRATRIKLDIYFVKTSPEG GFGMSHREALAQVTAQASHSPLRMFDHTEQPSFSAAPTSSEAMQHMNAAVNMTGISDMVM GPTNNENVAFQPAEASQRYQVNAPVDKPADDGYNWRKYGQKVVKGSDCPRSYYKCTHPNC PVKKKVEHAEDGQISEIIYKGKHNHQRPPNKRAKDGSSSAADQNEQSNDTVSGLSGIKRD QEAIYGMSEQLSGLSEGDDMDDGESRPHEADDK…
OsWRKY97	MALDSVPSYPSDLGSSRARTPQQQRVSPRKEERTWTTDTYAPYDDGHQWRKYGEKKLSNS NFPRFYYRCTYKNDMKCPATKQVQQKDTNDPPLFSVTYFNHHTCNSSPKIVGSTPDSTVQ SRKAISICFNSHGKTGELPTFLSPSASLLSPSMQPYSSNQQPDMNTYSRQFHWADTSSST SYAPVKMEADDYAEASASPSTTGALSRTLLPIGQSRCIEYFHFL
