# Supplementary material for: Bioinformatics Analysis of WRKY Family Genes in Erianthus fulvus Ness
Source: Genes (Basel). 2022 Nov 12;13(11):2102. doi: 10.3390/genes13112102 (PMC9690630; doi:10.3390/genes13112102)
Supplement: Supplementary file 1 [file genes-13-02102-s001.zip › Supplemental_Table_S6_Analysis of 89 EfWRKY genes cis-acting element sequences(First 2000bp of gene sequence ).xlsx]

## Sheet: Sheet1
Analysis of 89 EfWRKY genes cis-acting element sequences（First 2000bp of gene sequence ）
Gene name	Genomic Sequences
EfWRKY01	ACATAATTCTTACAATTCATTTAAATATACATTATATCTAGAAAAATCAGAACGATCTAC AATTTAAACCAAAGAGCCGCATTTGATTACTCTTGCTCTTTTCCGAATGGGTTGTATTGT ATTAGAGCTTCTCCACCAATAATGTTAGCCCACGAGCTCTAAGCCCATCCACCTTGTATA CAAGATAACAAAAAAAGATTACTCCTCCAAGGTTTTGTCTCTAGCACATCGCTTAAACCA TGTGGGTCCTACACATATGGTTTTTAACAATCTAACCTCTCTCACGCCAACGAAGCATGG ATCACATCACGTTTTCTTTCTTGAAGAAGAGATAGTACACTCTCTGGTATCATTTTCTCT CTTCCGTAAGATCAAGAATTTAATGTGGAAATA…
EfWRKY02	AAAATTGATAAGAGAACAATAGCAAATAATAACACAAATATATATATATATATTCAATAC GAGACGTCACAAATAAATTGAACATAATCTTATAAAATACAAGTAAGTGAATTACAATTC ATGTATTTCAGTTCTTTCGGTTAATTCGGTTACCTGAGAATAGGAACCGAAATTTGCTCG GTTCTTTTGGTTCCTCGCAAGTTGGAACCGAATAAGGAACCGATTTTTTCGGTTCCGGTT ATTTTGGTTCAGTTTTCGGTTCTCCGTTAAAAATGCCTAGGCTTACTAACAAGTACTCCC TCATTCTAAATTAGAAGTCAATCTGGCTTTTGTAGATACATAGTTCTAAACATAACGTGT ATTTAGATGCATAGCAAAAGCTAAGTATTTATA…
EfWRKY03	GTTGTGTAGCTTGTTATTCTTTGTCTCTAGCTTGTGTAGTTTTGTTCTTTGTTAGGAGTA GAGTTAGTTGTTGGTGTGGTTAGTGTTTAGCCTTGAACTAGACTTGTGTAGGTGGCTTGC ATAGCTTAGTGAGCCAGTGCCAAAATTGCTACGCCGTTTGTTTTACTAACTCACTTGTCT AGTGAAGCTTGTGGATTTTTAAATAGGCTATTCACCCCCCTCTAGCCATTTAGGACCTTA CACACTAATCCTCCTAACCAAACATACCTTAGTCACAAGTGACTCAGAGCTGTAGCGGTA AGAAAGCAACTTGTGAGGCCTCAGGCTGTGAGTGTATTTCATGTAAAAAATATTGATGTT GGTGGATTTTTCTATAAACTTAATCATAATTAG…
EfWRKY04	CCTCCGTCCCTAAAAGAATGTAATTATGGATGGTGTTATGTTTTTGTATATCAAGTTCGA ACAATTATAGATATATGAATATTTATAGTATCAGATAAAAGTCATTAGATTAATTATAAA ATGTATTTTTCATAATAAATTAATTTGAATTTATAAATGTGAATACTATTTACCAGAAAC TTGGTTAAACGTGGAGCAGTTTGAGTGGCACGCTTGCGTACTTTTGGCGACAGAGGTAAC ATTATTCATCACCGTATATATCCAGACTGCTCCCATCAATACTCCAATTATTGGAACGGG TTAAGTAGCGCAATTAATTCCTGACGCATCCAGGCAGGCACGAAACCTGGAATTTCTTGC GTGCGGACTCATTCAATTCGGTGGGGGCTCGGC…
EfWRKY05	TCGGAGAACTCCCCGCGTCCGAGACCCTGTATCGGGGCCTCGGGCGAGGCGGAGAATCGA CCTGTTGAAGATTGCTGACCGAGCCGGCCTCGGGCGAGACGGATAACTGCTCGCGGGCGG CCTTGCTTAGTCTTGGTTGATGAAATATTTTATCCCTGATTTGGGTACCCCTAATCATGG TACCCGACACTATCAAATCAAAACATGGTTGTACCTGCTTTGCTAAAATTGGACCGCCTA GAAAATTCTCTCTCAGATCACCTAAATTAAATGGTTTAAAGTTATCCCTAAACTTGTCCG GAGGATTTCATCCAGATCCCTGGGCTGTCGATTTGTAGTTTCATGCCCCCTAAAGTTGCT AGCGCTGTTTGGATGTACCCAACTAACTATTAG…
EfWRKY06	AATTCTTCGACCTACAGTCGTGAAGATCGGGCCACCCTCAAGGAGGTTCCTTATCAAACA TGCATGACTTAGGCAGTACATAATTCTCATTACTGTTAAAATGAATTTCACAAAATAGCG CATTCACCTCTTGTTGTAGCTTCTTTGCTCGACTACATGTAATTGGTCCATCAGTGACTT GGGTTGGTGTCGATGTATGTGATACTTGAGTTGGTGAAGCTTGAATTGGAGGCTATAACA TGTTACTTGATGGCGTGGTCATACAGTATGGGGTGCCAAGGGAGTGGACATGGCTGGCCA CATCATCTATTTATATCCCACACAAGAAAGCCAACCATTACCTCTTGATGGGCAGACTAT GGGGGCACCGGACGTGTCTGGTGCAACCCTGAT…
EfWRKY07	AAGATTCAGCTGCTCCTGTTCATGGTCATGGCAACTGCACATGTTTACAGTTACTACATG CCTACATGGTACCTGGCGAGACACCTGAATGGATGCATATCCATCATAAATCATAAAATC CATGCATGGTCTGCATGGTGCCAAAACTGGTGGTCAGGCCTAGGAGATGGCTGCCGCCCA TGGGATGAGACCACCGAGCTTGAGAAGAGAAGTTGAACCTCGCCTCTCCTCCTCTGCATC TCCTCGCCTCTCTTATCTCTGACTTGGAGTGGCATGATATTTATTAGTCTGACTTGGTCT TCTTCGTTTTATTAGTCTGCTAAAAACAGATGAGATGACAGTGGATGCTGGATATGTGCT GTTTAATAACTAACCTAATGCACACGGTAACAG…
EfWRKY08	CAAAAAAATAAATCCAAACCAAACGGGACCGACAAGAAGGAAATGAAGTTTGCAAAAGAT AAACGCCGAGCATGCAACAGTTAATGCCCGTTTCTCTCTCCAGAGTCCACACCCGCCCGT CTCGAGACCCAACGGATCCTTCCGTTCCGCACATCTCCCACCCTTCTCTTGGTCAAAGCG CCCCCTCCTCCTCCGCCCTCACCCTCACCCTCACCCTGCTCTCTCTCTCTCTCTCTCCTT CTCTGCTTCTGTTCCTTCCTCCTCCACCCTTTATTTACTCCTCTCTCTCAGCGTAAAAAC AATTGTGCTGTGTGAACGATGAGAGAGAAAGAGAGAGGGAGCCAAGTAAATGCAGGAGGA ACCTTCTTTTCCTGAGTCCCTATGGCTGCACCC…
EfWRKY09	TGCAATTTCTCAGAAAGTTTTGGTGGTGGTGGCACGAACGGAACGCCTACTCCAGCAGAC CAGCACCTCCCCCTGCGCCTTGACCGTCCCGGCCGTCTTCGGAGAATCATCATCGGCCAG GCGAGCGAGCGTATCGTGCGAGGCGTCGACCTGAGAAGAGAAGCACATGCGTTCCGTGCT GAGCTGCCTGCCGTTCGGGTCTGAACCGACTCGACTCGACTCACTCGCGCGAGTATAAAC GTAAACGAAGCCGCGTCCGCGTCCCGTGCCCGTGCGTGCGACTTGCCATTGCCACGGCGC GCAGGTCGGTCTCGCACGTGCCTCGCGCGCGGCGACGTACGGGCGGTCCGTCCGTCCGTT TGGTCGAAACGCTTCGAGCACGGCAGCGGCAGT…
EfWRKY10	TGGCGGAAACAGGGTAACGGCGAGGAGTTCGCCGGAGTTGCTTACGCCAGCGGCGTCTCT GCCCGAAGCTTGGCGGAATGAGGCGAACAGTGTTCCCGAGACTCCGGCGCGGCTTATGGG GTAGGTGAGGGTGGTGGCGGTTGCGCGGAGCGGCGGTGGTGGCTTACCAGAGCAGCGGTG GCGGTGCGGTGACACGGTGGATGCTCCTAGGGGCGTTTTAGTGGGTGAGGGAGAGTGGCG TGGGCTTGCGGTGAGAGCATGAGCACGTGGAGGGGGTTGCCTTGCCTGGCCATGCCTAGC TGTTGGCGGCAGCGACAATGGCGGCTCGGCGGAGGGTTGCGCATGGGGCTAAGATAGCAT AGCAGGCTATAGCAGGCTGGGGGCGGTGGAGGA…
EfWRKY11	CCAAGTGTTCACCCTAACTAAAGCAAATGAAATTTGGTTAAAGTTGCATGAGCTCCATGA TAGTAGAAGCAATGTCAGTGAGCAAAAGTGTTGTCTAATTAAACAAATCTATGATTCCTT TAAAATGAAAGAAAATGAGCTTGTGAGAAACATGTATTCTCGTTTGAATATAATTGTCAA TGAGCTCAACTCCATTGATTTGACAAAGCTTGAAGATGCGAACATTGTGAGGAAGATCAT CTCGGTGCTACCATGTGACAAATATGCATCGATCATCAGCATCCTCCACAACATGGAAGA CTAGCACAATGACCCTGGCGCTTATCATTGGCAAGTTAGTGGCATTTGAGATGTCACAAA AGATGGATCACGAAGAAACTGCGTCATCAAGCA…
EfWRKY12	GGAACCGGTCCAAGATTCCCTCCCACGGTTGTTAGCGGATCCCCCCCCATCCCCCCCCCC CCCCCCCCCCCCCCGACCCGGGACGCGGTTCAACGGTCAAACAACGAAAATCAACTCGAG TCAAACCGCCAAAGCGAAGGATTGGACGGTTGGACCCATGATTAGCGACCAGAAAGACCG CCTGGAATCGCATGGTTTCTTTTTCCCAGCAAAAGCCAGAGCTCCGCTCATCTCAGCGCA TGACAAGTCGTTTTCGCCATCAGCAAGGACGTACTGCTTCTATCTAGTATATATCTAGAA GAGTACACAGATCGTTGATATTGAGGTGACCACAGCTCTTCCTTTTGCTTGGTTACATAT AGAACAAGGCGTACAAATGTATATATCAATCAG…
EfWRKY13	CTGTTCCCTGCAGTCAGTGTACAGCATGTGGTCTCAAGAGCTCCAATGGATTTAGTAGAA TTACCATACCGTTCATCAGATTCCCGATCCAATTGGGATCGATATCTGCCAAACTTGCCT CCTGCATGGTTGCATATACACAGGTACTCCCTCAGTCCCTAAGGGCGCGTTTGGTGCGTT GCATGCGGCCCAACCTGGCTCGCTGCGTGCAGGATTCCTATGTTTGGTTGGACGCATGGC TGCCAGGGCCAAGGCTGGTTGCACGCAAGATTCCCAGCGGAGCTAGGCTCCCGGGAAACG CAAATCAGTTGCGTTTTTCTCGGGCCAGGCCCGTGCGGGCGCGCGCACTTCGTGGCTCAG CTCAGACAGGATGAATGCAGCCGCAGACAAACA…
EfWRKY14	CACGAATATAATATATCATCAATTCATATCCCTCCGTCCACAAGGACTTCTGGCCCTTCT AGATATCCAACTTTACTCTTTTGATAATATATCATCAATTCATATCGTTCTATATTCTGG TTACTGTGTTCGACCTCTTTGTTTTGCACGAAAATCCTAGAAGATTTATATCTGTGGATG AAAAGAGAAGCTAATTGATCAAAATCAAAGTACAATAGCATGTTCTCAAGTTGCAAGATA TTAATTGCATGAAGTATGTGACCTTGTCTTCGATAAATTATATCCTCCCCATCCCAATAT AAATCAACTCCTATAGTTGTCATAAGTCAAACTATTTTAAACGATCTAACTTTACAGAGA GTACTAATATCTAGGACACGAAATAAGATCATT…
EfWRKY15	CGCGCGCCACGTTACGCGCTGCGGCACCGGCCGCTTTCAGACGCCGCGCGCCGGTGCCGC TGCTAGCTAGTAGCGTTTTGTTAATTCGCGGCTGGTGGGAGGACACGCTTTTGTTTTGTT TTCTGGGACGCCGAGGCTACGATGCGATGCCTTGCGACGGTGCTCCGCTTTTCAGCTTCC ATCCACACGGACCGTTGAGCGCCGCGAGCTACGTACGGCCTGCGTTTGTTTTTGGTCGGT TGCCGGTGGACTGGCAGTGCGCGCTCGTGCTCACCACCGCTGATGAGGCGACGAACAACG ATCGGTGCACGAGCTGATTGATTCGCGGCAACACGTGACCTATAACTGGTCCGAGGCTTT GGCTCAGGGACCAAGGGACACGCATACGGTATG…
EfWRKY16	TCCTGTTCTAACAATTAGATTAATAGAGTAATGATTAGAAATATAGATATAACTATTTCA ATAATCATGTTTATTATTTTTATAATTTTCAGCTTTCCTTTTATTGTGATAATACAAACA TTTATTTAGTTGTTTATGTATAGTCTTGCTGTGTATGTATCTCGCCATACATGGTTGTTG TCGGTTTAAATACCCTCTATGTCCAAATCTTGGCTCCATACCTGTAAGGATGGATGTGTG TTCGTGTATAAGTAACATATGTATTCATATTTTCGAGAAGCGAGATGTTCACTTATTTTA GAACGGAGAGAGTAATAAATAGGGTTGAGTATGAGGTGGCTATGTGATGCATATGTTGTC AATTGAGATTAGTTGAACTTCTATGTCATCTAG…
EfWRKY17	CAGGTGAGAAACCTAAGAAAGGTTTCTAAAAAGAATCAAGCAAAAAGACATGCTTTTCAG GGGCAAAGAGAGGGCAGAGAAGTAAGCAAGCTAGTAGTACTTTGCTGTCCATTTTGGCCT TGGGCTTTGGCAGGCTACTCATTCCGATGGAGCCTAACCTCCCCGTACATAGAGCTGCAA ATTGCATTAGCATAGCAGCTAGCATAATGATGCCAGTATATTATTAGTATACGAATGTAA ATGCAAGTCGGAGATCCGATGGTGGCAGTTCCGGTTTGCCAGTTTGATTTGTACTACCAC TACACATTGGTCGCCGGAACGGCGGCGGCGGCACGTCGGCCGGCGTAGATCGATGTGAGC GGCCGGCGAGAGGGACGGCGGTGGACTGGAGTA…
EfWRKY18	CCCCTGTTTTCCGTTGGCGGTTTTCCCTATCTGTCGATTCCTCCCATCATTTGGACCCGC CTCCGGTACACGTTGCACAATCAACATTTGGATCATATTAATTAGTACAAAGTATATATA TATATATATGATTTTAATTTTAATTTTAATTTTGATGATGCGTCATGTTGCCCATAAAAA AAGAGAGTCAACAAGTCGCTACTGTAGTATGTATAGCTAATAGCTGTTATCTTATATATA CTTCACTCGGTCAGAAGCATCAAAACTTCTGAAATTGTTGCATACAGTATATACGCATGC AAGACGTGTAAATTGAAGAGACTCAGATTGGAAAAACTAACTGCGGCTGCCTCATGTTTC AACTGAATTTTCATACCTGCAGCCAGTACTTTT…
EfWRKY19	GTATCGATAATATCGTGCTAATCAACGAGTCAGTATAGTATAGCGCTGCGTAGCACATTG TGTGCATATGCTCCTGACTTGCCAAACATGCATGGTCCTCTTACCGGACGCATGCCTAGC ACATCGTGTATATAACAATATAATTAAGCAAACTATAAACTATTGTATCAAAACATGGCT ACCTGTATATGTACCATACATATGGCCGGAGTAGTACTATATATATGGTGTCTCAAAAAA GAAAGAAAGTTTTGGTATATATATCTAAAATCTAAATCTAATGATCACACCGATGAAAGT TAAACCTGAAATTGTACCTGCCCTGGCTGTCCTCGCCGAAAAGGAGATGCACGGTCGCCG ACGATCGAGTTGGGCGGCAGATCCATGGAACCA…
EfWRKY20	CAAAGTTGCTCCAAAAATTGTGCTAAATCATCCTAGGTGATTTACAATTATAGGCACACA ATTTTTATTAGCCTAGCAAGCCTAACTAAGGTAAAACCATTCTAAACAAGTGTATGCAAC ATTCATGTTTCATAGAAATGTTTCATATGTTTCAAAGTGTTGTTTCAGTTATTACTTAAC ATGATTAGGCATGTATGATAATGATGCTTGATGATGCATAATATGCATGATTTGCAGTGC CTAAATGCATGAGTAACACCGGGGTGTTACAGGCGCGGGCTTTGAAGCCGAGCACGCGGG GTCACAGGGCGCCACACGACCGATGGCGTCGGCATGCGGCCGCCACGCGGCGGGCGCGGT CTGCCGCGGTCGGGCGACGCGCGGGCGCGCGCG…
EfWRKY21	ACAGGCTTCTCTCCATCTTCTATATAATAACAATAATTGTATCATCAGGACGATGCTGTA CAACGAATCAATGCAAGCCCCGCACGTTACAGGTTCAGAATTTCCTCCCGACAGGCATTC CAATCTTAATTGCTATGCCAAGAGTTCTGTATTATATGCGAAAAATGGGAATGTTCATCT ATCACTCTGCTTTCGTTTTGTCCCACAAATATGGCTCAGACTTTTCATCAGATCCAGGGC CTGTTAGGATCCACCAACTAAACTTTGGCTGGCTAAATTTAGCTGGTAGGGATCCAAAGA GCCTACTTAAAGTTTAGCTGAGTCTATTAGCTGGAGGATCCAAACACCCCAGTTAAAGTT TAGCTTTAAAATTTTAGTTAGCTAAATTTTAGT…
EfWRKY22	CACAGTCACTTCCAACTAATTTCGTACCTGTCCTAGATGTCGTGTAACACAGTTACACAG AGCGCTTGTTTGTCGGGACACGTAAACCCCTGCTGCTATTTACTATGTAATCATGTCTAC GTCGTCACTCGTCAAGCACGCAGCATCGGATCGGACTAGCTATATATACAGTAATATAAT ATGTGTACGTGCTTATAAGCACTCCATTTTTTTTTTGTAGCACTAGTAGAGAAGCTAGCT TTAGTCCCGATTCCCAACCCCCTTTAGTCTCGGTTTTGGGAACCGGGACAACGCAATCGG GACTAAAGGTCTTGATTTTTAGTCCCGGTTCCTACAACTGGGACTAAAGGTGTTTCTTGG GTTAAAAAAAGTTGTAGCTGTGGAGATTCGAAC…
EfWRKY23	GATTTATCACATAATATATTTTAAAATTTCTAGGATATCTTGTATTTCAGAATAGAGAGA GTACTTCTCTGTCAATGTATTTTTCTATCTACTATCTACTTCCACGGCTCATAGATAAGT AGATGAGACTTTAGGATGGTTACCCAAAGACACAGCTTTAACTAGTTCCTTTTGTTAGAA AATGTTTTTGGAAATAAATCAAGAGATATATAGTTTTGTGAAGCCACGTTTTGAGATAAA TTTATTTCTACCATTATCAAAATTCCAAATTCAACGCATAAAAAAGCAATGTGACTACAG TTTAAAAGGGTTGACTTAAAATAACTCAAATGGTCATTCAATAAACATACTAGGGTAGTG TTTTTTTTCCTTTTTCTTAGGGGGTGTTTAGTT…
EfWRKY24	CGAGTGGTCAAACTTGGGGTCAAAAAAGTCAAACGTCTTATAATTTAGGATGGAGGTAGT AGCATTTAATGAGTAATATCTTGTGCAACCTAACATCATGGTGATGTCAAAAGTATAGTT TTTTTAATCACAGTACAGACGCAGAGACTCATCCTTATGAACACGCATACACCGCCCTAC ACCTCTGAGCACCTATAAAAGACTGAGTCGGCGGATCTTGATATTGACGAAGTCATGCTA AGCGCCTCAATGTCGGCAAGCACGTCACTTGCCATTGATGAAAGAACAACACTGTTAAAT TCTGGAATAAATTTAGGAAAATGCGAGCACTGACAAATCAAAGACTTGAAGTTGGGTAGA CAAAATCCACAATACAAAAACTCAACAAGCCGA…
EfWRKY25	AAAGAGCTACTATGGTGTGGCATGACCAACAACATTATTGCACTTTCCTAAAACAAGATA TCCTATGTTGGGTAAAAACGGCATATCCCAGAAAAAAAGCAAAAAAAAAGCAAAAATGAC AAACAAAAAAACAACCATAGCGTTTTCGTCCCGTTTCATATTTACTAAAAACAAAGAAAA GAAAACAGTTCGCGACTATCAACATGAATCTGAATGGGTTAAATGTAAAAATCGGGATGG GACAACGACGGGATTTATCCCTACCATTTTCAACCCCCTAACTACAAAACACAGATATAT ACTGAACGCGCTAAGCTAGCATTGCAAATAAAGGGTCAACCCTTGTTCCATTATCTAAAA AAAATATCCTCACATGTTTGATGCTGCTGATCG…
EfWRKY26	GTGTGTGGTCAGTGGGGCGTCGATCTCTAGCCATAGCCTACGGAGACACATTCCATGCGG CCCTATGGCACTGGGACAACATCACAAACTCAATGGGCTAGCTCTTGGTGGCGGAGATGA AGTGTTAGCGGTGTTCCTCGAAGAACTCTTGTCCCTGCGTGGCGGGCTGGAAACAATAGA AGAGAAAAAGGGGAGAGGAGAAAGAAGATAGTGGAGGGTAAAAGAGACATTCCTTGCCCC TTGTCTCTCCTGATGTTGGGTACATAATTATTTTAATTTTAGGGGTCGTTTGGAACACAA GATTTCCAAAGGAATTTCAAAGGAATCGAGTTCCTTTGTTTTGCTGACATCATGCACCGT TTGGAATGGAGGAACCAGCCTCCTGATTCCTCT…
EfWRKY27	AGAAGAAACAAATGAGGCACGGTACCATCCACCGCGCCACTCCCTCTTGGGCATTTGGTC ACAGAGTCCTGACGAAGCTAGCTAATCTGGAGTTCTGGAGACTGACACCGTTCACACCAT GCATGTATGATGTATGTGTACTTCAATGTAGAAATCGCAAGACCGCATGCCAGAAGAGAT GTGGACCATGGACTGCATATAGGCCAGCATTGAGCGCTGCTCGAACAAAGCTGCACTTTT TATGAGTGGGCATGCAAGCGCATCGCCTTTTTCTTCCATCGGCAGTTTGGTGGTGGTATT TTTTATGAGTGGGCATGCACTGGAGCCGAGAACCCGAGAGGTGCAGCAGGTCTGACGTGA GGAAGACGAAGGCGCGCACGTTAGCCGGCAGAG…
EfWRKY28	CCAGAAAAAACTTGAAAACACGTGTGTAGCCATTGCAAACATCAAGATGAAACACTTGCA ACATACGTATAAAAACACTTGAAACACTTGCATATATATGCAACATCCCGATCTAATTTT GCAACATCCAAATGAAACACTTGCAACATACGTCTAAAACAGACGAAACATTTGAAACAT ACACTTGAAATATACGTGTATAGCCCACTGCAACATGTGCAACATCCCGATCTACTTTTG CAACATCCTTATAAAACACTTGCAACATACCTCTAAAACATCTGAAACATTTAAAATATA CACTTGCAACATGCATCATATCTTGGTGCAGCCTCTTCTACCGGCTGCATCATGGCGCCG CAGTCGTAGCAGGAGGCGAGGCCGGAGGGCTAC…
EfWRKY29	GCAATTGTTGGCAATCTATACGATTGCCCCAATGCTGTTACTTGATTTGAGGGAAATCCT CGTATGGTACAAATGTGGTTTCCTAAGGCTGCCACTCGTATGGTACAAATGTGGTTTCCT AAGGCTGCCACTCGTATGGTACAAATGTGGGTTCCTAAGGCTGCCAACTTAGGAATAGAC GGTGACAGTTCTTCTCCAGCTGCCCCTGTGGCAACGAGCAGTGGCAACCATGCAGAAACT GGTGATGACACTTCACTTTGTATTCAAATCAGCAGCATTCCAGAGAGAAATGATATCATG ATTTATGAAGTTTTTGGGTTTAAAAGCAAGCCCCCAAATTAAAGTCCGTCTCTCTCTTTG CGTTTGTGTGCGGCAGGCATGACGTGAGGTGGC…
EfWRKY30	AATGTATATGATATACTTGTTAAGTCTTTATGTGCATATGCTTCCTGTAGAAAGCGTTTT TGGCATAGCGGGACAGTTCTGCAAGGTTCAGGGGGAGAACTTCCCTAAAATATCAACCCT TGATCAGAATTCTAGAGAATTCATAATGATATGATCCAAAAGGTCATAATTTGTCCTGAA GACATATGTTGTACTCTTTTTTCCTTGATGAGTTTTCCTGAAGTTTCTCATGTAAGGTTT TTAATGAGGCAACAATGTGCAAATGCATTAAGTGACAATAATGTACTCTTTCTCCATATT TTTTCCATTGGGTTTTTTTTTTGAAGCTTTAATGAGGCATGTATTTGTCATGGTATTCGC CCAAGGGGAGTGTTAAGAATTCCTCAATTAGAG…
EfWRKY31	GATGGGTCCATTTGCACCTCCCCTCAATCTTGATTGGGACTAGGTACTACTGCACTACAA ATATATATATATATATTTTAAACAGTTTGGTAATTGAATATCGCAACCGTCTTCTTCATT CCACATAAAAAAAGAGTAAAGAATGGTTGGGTGATGAGCTGTTTGTTTGTACGTGGATGT GTTTGAAGCAAATAAACTAAGCTTGACTGCTTGAATCTGTCACCAGAAAGTCCACTACCT CTCCTAATTCCGCAACAAAATAATGCGTGAGATGATGCGGCTACTTCGATAGCCACGACG ATCTCAATGGCTAAAATATTGCTTGGTATCATGCAATCTTATCTTATTAAAAAGGACAAG CTGTTTCCATTGATCTGTGCTCATTGGTAGCGT…
EfWRKY32	GGCATCCAAACTTTTAAGACATGATAAATTTTAATCACCATTTACAACTCCGTCTGCATT TAGCCTTTTTTTACACCTTCCATTGCTAGGGTGAACGAAAAAACGGTCGCTTTTTACGTC GGGATGACATAACTGAATAAGTTTGAGGATTCAGACGGATGAGTTGCAAGTTTAGGGACC TAGATGATACAGCCGAACAAGTTTGAGGATCTAAACGAGCGATTTACGAGTTTAGGGACC AGGGTGACATAGATGAACAAGTTTAAAGAAGTACACGGTTGATTTGCGAGTTTAGGGATC GGGATGACACAGCCGAACAAGTTCGAGGACCAATGGTATATTTTACTCTCTATATGTGTA TATATAGGAGTACAACTTTGTCAAAGTCTCCCT…
EfWRKY33	TCAAGAACTAATAATCACACAATTTACTTGATGCATTAGCTAAGTTTGGCGGGATATATA ACTGATATGTTTGTATTGTGACAAAATAGGTATCGTGCTAAGAAGCTGATGAATGTATAT GCGTCGTGTGTTCCCTGTATTCCATTAGTACGTAAACAAGAGCGAGTATCATTAAAATGT CGATATCAAGATCAGTAGTAGCATTTGGTGTCAGACAACAGATAAAATTAGTGCCGCGTA CAGATCGATAGCAGCCATGAGTCCATGACAGTATACCAGTAATCTAGTATGAGATTGGCT TAAAAAGTACTCAATATTTGTATAGTTTTCTAGCGAGGCACATGGATCATTAATGAAAAT GAACCCTACTCTGGCGCGTCCAACTTGGCTGTA…
EfWRKY34	GCTGGACCAGTAGCATCGATCGCAGGGTTGAATTGAACGGTCAGCACACGATCGGCACTG GCCGTGGGTTTGAATATTCGTACCGAATTTTCCAAAAGGAGTCGCGACTCGTGAGAGTGA GTGAATGCCAACACACACACCACACACGGACAGACAGGCAGGAGTATTCGGCGAACAAGT CACTGTCTCAGTGAGAACAAGCCTACTATTTCAGGCCTTAACAAGGAATCAGGGAGTACC AAGTGAACTGTGTGCATCCGACTCGATTGCTGGGAAGAAAAGAAAGCAACACATTTGATG TCTGAAAAGCTTTTTTATCGTCACGTCTGAAACCTCATCGTACTATCCGCGTGCTTTCAG ACGAAACAGGGCAGCCGGCCGGCCTCAGTTCCT…
EfWRKY35	GATAGGTGTACTAAATCTCACAGTAGTTCATAGAGCGAAGCAAATAGTTCAGACATAAAC TAGAAGACCTTGTCCCATGATGCCCTCCACTTTGAGGGCTTGAGCAGTTGAGAGTGTATG GATCAAACATCCCCAGATTGCGCTGATGGCGTTGCTAAAACTATTCATACAGACATGCTC ACATCCATGCTGCATTCTGCTGGTGACCAGCTTAACATATGGCACAATCATTTTCTGTTT CCTTTTTTCTATTTCAAAACACCAGCTGTTTTCGCGTTCCCATCCAATGCTAGGGAGGTT TGAGCAGGCCATGAAGTTGCACTACACCATCGCTCTCTTCCGATCCCCAGATAACTAACC GGTGGTTGAGCTTTTTGTCAAACGGGATGGAGT…
EfWRKY36	TCCACTCCTTTCTAAAAATTATCATGGCCGTGATAATACATCACATGCTATTAGTATATT ATTACTATCATCATTGAAGCGAAATTTACTTCTCCGTTGTTGTATGGGTCCATGTCTCGT TTCTCCTCAGTCAGTTTTAGCCAAATATGCGCGTGACACATAGGTTTGGATATCATTATT CAAGCGTAGATGTACAACAAAAATGTCGATATAAGAACTACAAATAGGAGACAAATGTAT AGATTCAAGCATGAATCAGTATTTGAAATTTAAACGTAGCCCATCCTAATTTACCAAATA TTGTAGAAAAATATGTCTTGATATTTTTTATAAGGTATGTATCCTATATAGGTTTCAAGA AGCAAGAAAAGATTTGAAACAGTGCAGATTGTT…
EfWRKY37	GTAAGTACACGTGTGTATCTGGACGTTTAGGTTTGTATGATTTTTTGTGCGGTCAAATTT TACACCTTCACATATTGCCCGTAAAATAATTAACATTGGGCGTGCATTGTTTGACAGACT TAGTTTTAATGTTTCAGCTCACCTTTCATTTGTTTTATTTACAGAGAGCCATCAAGAGTG ATGCTTCCAAAGTATCCCTACTTATAGATTTTAGTTAGACATAGATTATTTATTGTTTGC TACTATATCAGTGTACTACACCTTTTCTTTTCTTTCTTAGAATGTTCTCCTATTGTCAGT AACATTGATCCCTTGACACATTTAGCACTAATTAATGTTTAGGGGGGCTCAATGTGAGAT TTTTAGACCAATTAATACTTTCCTATATCCATT…
EfWRKY38	GCGAGCCATACACACCCACGTGTCCCATGACGCGCACCGGCTGCGCAAGTGAAGATTTTG CAACTCTCTAAACTGTAACTAACACATCGTGTTGGAGGCCTGGACTCTTGTCGTGGATAT CCTTTGCTACCTGTAAAAGGGACAAGCTAGGATGGAAGAGATGGATGAAGGATTGAGAGG AACAAAAGAAGAGGGGTGTGAGCAAGGGACAATGGACAAAACAAATTTCTATACCTTAAT ATTATATTACGTCACACAAAAATTAAAAAGAGCACAGGGTAGCTAGGCATAGGCTTGCAG AAACCGTAAACCGTAAACGCAAGCGGAGAGGTTCACTGATGAATAGATGAGCCTCTGACT GCCACTTTCCCTGATGAATAGATGAGCCTCTGC…
EfWRKY39	TCCTCATCCTCCTACTCGTCCTCCGTAGGTCTTTCAGCGAACGTCGCATCCTGATAGTCA CCTAACCATTCTGCTACCCCGCCATCATCATCAAATGCCTCCAAGCGTGGTCTCATGACC TCCTCTCTAGGATGATAGGCTTCACCATGGTACACCCACCGGGTATAGTTTGACATATAT CCATACTTGCAAAGATGCTGCCCCATGACTTCCCTTGTTTTTCTTTTCTTGTTTTCACAT TCACTGCAGGGACAGAACGTCTCACTCGCTGCCTTGCCAAATGCTTGATCCAAGAATTTC TCGATCTTAGCCATCCATTTAGGGGTGATTCGAGCCTGACTTGGGCGTCCCGTGTACATC CACTCACGATTATCCATCCTCTAGCATATACAC…
EfWRKY40	CCTTCCTTTGTAGCGGGGAAGTGGTCGACGAGTTGTCAGCGTGGTCGGAGCCGTTGCCAG GGTGGTCGGAGCCGTAGCCAGCGTGGTCGGAGCCGTAGCCGATGAAGACGTGGTTGACGC AAATCGGATCTGCGCCTCCTCCGTGGTAGTGGCGGTGAAGCTGTTGACACCGGTGGTCCA GGTGATCTGGCCGACGGTGAACGAGAGACCGTCTGCCACGGCCGTAGAGTCGGGGATGAT GACCATCTTGCTCGCCTGGAAAGCTGTACGCACACCCCCTACCTGGCGCGCCACTGTCGA CGAAACCTGGTCGGCAGTCTACCAAGGGGTATGCCCAAGGTAGTGATTTGTCGGTAGACA GGTGCGCAAGCTACGAACTAGATGGTGACGCAA…
EfWRKY41	AAAAACGCGGAGTCGTGGACTGGACCTGGACGTCTTGGCCTAATCGAAGAATATACCTAG GTTTATTGTGCTAAGTGGGCCAGATACAATCCATACCTCCGGTCCATTTTATCTGACGCA CACGCATATCAAGATTCAAACTTTAAAAACTTTGATCAATAATTAGGCTAATAATTTTTA ACTATTATAATACAAACTTTATATGATTAGATTTGTAAGAAATTATACTATCCAATGATT ATAAGTTTATAAGCATAAATAATATAATATAAAGCAAATAAATGGTCAAAGTGTAATCTA GGAGACCGTGTCATTTTAACTTTCGCCAGATAAAATGGACCGAATAATATAGGTCCAGTG CAGGGCCACACGACGGCGACAGGGGCAGCGGAG…
EfWRKY42	ACCGCTCCACGCTCCCTCGGTCTCACTAAGGCCTTGTTTGGATGTATGTGTATTCACTTC AATCCATTTGTGTTGCAGTAGAATGGAATGGAACTTAGTTTAATTCCACTCCAATCCACT TCAACACATATGTGGATTGAGATGAATACATGCGCATCCAAACAAAACCTAAGGAAGTCG TTAGAGTATTTGTAGCACCAATTAAAGATTATGCAGTAAAATGACTTGCATTAGTTTTTG AATGACACAAGGTCTTTCTTTGTGAGTGGAGGGAGTATGCTCCTACTCCTTCTATCCAGG GAAGAATCTAATTTCTAGCATTTAAACGTTGTTCTAAAAAAGTGCAACTCTAACAAGAAC TAGGCTGCTCTAAGTATGGTGTCCCAAAAAGGA…
EfWRKY43	CAGCCTCTGCCATCAATTGTGACAAAAACTACTGCTGCTACGACGGAGCATGCATGGGGT AGCCGCTAGTGAGCTTTCTGCAGGGGAGACGAGACGATGGACAGAAGAATAATTCGATCG GGATCAGATCATATCGCGGAGAGAACACTACAGACGACATGCAATTGCACGCAATGCAAT CGACGGCTGCTGCGGGTGCTGGCGGCCTTTGGTTTCAAAGGTTGCCAGCGACATCCACTA TATATGGCCCACCTACGCGGAAACAGATTTGACCTGTCGATCTACCTGGGATACTGGTGT TTCTAGCTTTCAGCTCATACGTCGTCCAAACCAATCATGGAGGAAGTCGTACTGAAATAC TCCTACTGAATTGTTCAGTCAAGTGTCTAATAT…
EfWRKY44	TCTAAAGGAGCACCAATGGTGTCATCGGAAGAGGCAGTCAGAATCTCAAAGACCACCCCA GCTGAACCCACACAATATTCTAAAAAAACGGTACAGCTAACTTTGGATCACAGCACTGCA TTATGTTCTTAATCTCTACAGAATTAGTTATGATTAAGGTCAATGGTCTTGTGATTGATT AATGTGTCACTTTGTTTATTTCTCAAAGAATACCATACAAGTGGACCATCGATGCGCCTG AGGAAGTGGAAACATTGGATCTAGGAGATATATATAGTCATGATCCAAGTTTTGTAGATG AAGCCCAATCTAGCTAGCAGCAAATCATTACTTTCTTGAATTGAATGACGAATTTTTTCA GTCAGATATGCCTTTAGATTTTTATATTGTTTT…
EfWRKY45	TGGTGCAGTTTTGGTTTTGGACTAGGAGCAGTACGTATCTTTTCTCGTGCAAAGCACTGC AGTATGCTCTCTCGTATACTCTACTACAGTATTTTCTATGACAGCGGTTCTTGTCCTCTT ATAACCGGCGGATGGCCGTGCTAAGGTAAGACTGTGCCTAAACAGGGTCAATTTCTTATA AGCAGTCGACCTGACTGCGCCATCCATACCTAATGTCGTTTATTCTGACCGTAGCACAGC TGCACAAGCGGGCGAGGTCAGTTTTAACAAAGACTAATGAATCAAAAGGTGCTTTTCAGA TAAGCAAAGACTCGAGACCAAATAAAGGAGACGATGCGATGCATACTATATACTAGTATG CCACAAAAATTTGGTCACGGCTCTAACGGAAAA…
EfWRKY46	ATATTTTCAATAAACAAAACCCTAATTACAACAAGATACTTAGCATAAATGGCTCCCATT ATCACAATCCCTAATTTGACATCATCAATTTCACTCACATAAGCTCTAATTTCAATAAAG GTACTTTCACAAAGTACTTCACTAATCCATACCAGACCAACCAAATTAGAAGCAACACTT GAGGAACCAAAAGAAGACACACCTTTTGGATGACACCAATGTAACTCAAAATGCAAATTA AAACAACACCAAAGACATTTACAAAAGAGAAAAGAGAGGATGGAGCCGACCTACCTGCTC ACAGACACAGCGAAGCCGCCTCCCGGAAGAAGAGAGTGAGGGAAAAGGCGCTGGGCCGAG CTATTTATATCGGCAAGTCGCGCCAACTTAATT…
EfWRKY47	CCCAAAAGGTGCCTCCGTGCCTCCAATTAATGCTACAACTGTTGCCTTGATCTCATAGAT TTAGAATTTTTAAGAATGTAGAAATTTTATAAGATTAATATAAACATTTCACAAGGAAAA ACTCAGGATTCAAAAAAATCCCACAATTCAAAGGAGACGTTAAAGAAAAACTACAGTTCC AATAACTTAACCTGTACAATTTGAGAAATCGTAAGAGTAAATAGCACTAATGTTTTTCAC TTATGGAGCGCTGGCCCGTCACCTCTCCTAACCACTTTGATATAGGTCTTCTCATTCGTT GATCTTTTTCAAATACCTTGTTTTACCTTCATGGCGGTTGCGTCATTGCCGGCCGCCTAC CTTATTGTTCTACCTACAATCCACAATCATTGT…
EfWRKY48	ATTACCAAAAAATTCAGGCAAGATTCACTACTAGGGGATGGTGGATTTGGCAGAGTCTAC AAAGGTTTCATCACCAAGGATCTCTGCGAAGGGTTAGAGATAGAAGAGCCCCTGAGAGTT GCTGTTAAGGTGATGGTGACAATAGCTTCCTGGGCCATAGGGAGTGGCTGGTGATTAACC TACTATTTCTGAATATATAATGATGAAAGCATTTTTTTTCAGTTGTTATTATCTTCATTT CTTTTTGGCATGCTTTGCTTTGCTGTTTTCAAATATGAAGTTTTTTTCCGTGTTTGCAGG CTGAAGTTATATTTCTTGGATAGCTCTCTCCCCCAAATTTAGTGAAGTTGATCGGCTATC ACAGTGAAGATGACCACAGGGTTCTTATTTATG…
EfWRKY49	AGAGCGAAGGCGCCGGCCGTAACGGAGAACTCGCCGGGGAAGCAGACACCACCGTCTAGG GCGGTGCCGCCTGCTCCGGTGACGAGGCGGGTGGCTCCGTCCACCATGTAGAGCCTGAAT CACACTTGACGCTGCCCCCCTACCTGGCACGCCAGCTATCACGGGGTCGAAACCGCGGCA AGCATTGTTGTTCAAGTCGGTGTCAGAGTACGGGTCTCCGGTGGCTCGGGTGAACTCAAG AACACAAGAATCACAGAGAGGATGCAATGGTTTATCCTGGTTCGAGCCAATCGGTGCCCT ACGTCCAGCAGCTGATGATCCTTATACTCAAAAGCGCCCAAAATCAGGGGTTACAACAGG GTTGTAGAGAGATTTGGTAGGTGGTTAGCTCGG…
EfWRKY50	AATTTAACAACTTCTGAAGGTTTAGTGTAGAGTAGAGAATTATATTCCAAGAGTTCTCTG TTCTCCCAGTTTCCAAATATATGTCACTTCTGATGAAACCATGCATATTCGGGGAACATC TGTTTTTTTTTTTAGGGAGTGTCGTCCATTCTTTTGAACAGGCCGTATTTTTCGTTTTCT GAAGATGGAAGTATTCGGGGTTCAGAATTCGCCCATTTGTACCTCCCCTCAGTCTTGATT GAGACTAGGTATGTACTGCATTACATATATAAATTTTTACAACGGTTTGGTATTAATACA AGAGACCCTCTTCTTTATAGCATAAGAGAAGAAAGGAAATAAAGTGTAGTTGGGTGAGCT GTTTCTCTGTGTATTATATATTGGATGTGTTTG…
EfWRKY51	CTAAAACCTTTATATTACTGTTCTCAAATATTTCAGAAGGATAAAGGTTACACATATTTG TTAGCAAGCAATTTAAGACTAAATATGAAAGATACAAATTCCCTTTCTTTGATTGATGAG AAGCGTGAGTCTTTAGATTTGAATGCTTTAAGTCCCATCATAGATATCTTACTCCCTCCG TCCCAAAATATCTGTCGCTTTCGTTTCCTGAGAAACAACTTTGACAAAATATATATTAAA AAATATTAATATTTATGATACATAATTGGTATCATTGGAAAGATCTTTGAATCTAGTTTT TTAATAAATTTATTTGGAGATATAAATGTTGCATGTATTTTCTACAAATCGAATCAAACT TGTGGCACGAAAACCGAAAACGACAAATAATTT…
EfWRKY52	CCAGTACTAAAAATAGTAGTTCTTTGGCTATGAAGCACCGTCGTCTTTAGAATCTGACTT CGAAAATGTTCTAGAGCACCCACTATGGTACCATTTACGTTGTAACTTCAGGATTTTTTT GTATATATATACCTGTAGTCCTTTTAGATTCATACATAAACTCCATTTTTTATTTATGTA GAAGAGCATGCGAGAACTCCATCACAGTTTGTCTGGTTGCTGTTCAGAAGCATGCTTGTA CGGCCCATCTTATTCTCCTATAATTTTGATGCAGCAGTTCTGCCACTGCCACGTCAACTT ATGCCATTTATACATGTTCATCAAGATGCCACATTTCGGCTTCTGTGAAAGGTCGATTTA GACGATTGGTGGTGGCAGAGCCTGTAGTCATCA…
EfWRKY53	ACCAGAGACGAGCTGCTACAGCTGGAGAAAAGGGGGGCACATGACAACACCATGTGCACC GCCCTGGTCACTGCCATGGGGTGGCGGTGCACCGGACAGAGGATGACGGTGCCACCGCCC TAATTTTTCAGAGAGCAGCGTTGGGGGACTCGGGCACCGCCCTGAGGGTGGCGGTGCACC GCCCTATGAACAGTACCCCCAACGGCCGGATTGTCAATGACCAACGGCTAGCTGACGTGG CTGGCACCGCCCTGTCCGGTGCCTGGCACCGCCATGTCTGGTTCCCATGCAGAAAAGTGG AGCTCGGCCCCAACGGCTATATCTCCACTTGTAGTCTATATATATGACTCCAACCGGCCA TTTGGAGTGAGGGAGTTGAGGGAAGATAGGAGG…
EfWRKY54	TCTAAACATCGTCATATCCAGTAGTTAGGGCTTCGTTTTGAGCTCCCCAATGGTCCCTCG CCACCGTGTAATTTGCTCATCTTTGTATTGGCTAACTCATTCTACTCCTTCTTAATGAAA AACGGGCCGATGGGTCCGATCAAGAGAAAAAAATGACAGGCCGCAAATCTTATAACTCCA CACGAACCAACACCATAGGAACTTCTTGGGACACATCACATTGAAAGAGCATCAACCACC TTTGACATCGAAGATGATCAAAGAGACCATCAATAATCTAGCATCACCAATACCAACCAT GCTAAAATTGGAAGTCCAGATAACTTCCTGGCCATCGTGAGATATGAATCTAGCAAGCCG ATGGCACAAAGATGCAAATGGAGAACACGACCA…
EfWRKY55	CTACGAGAGGAAACTGAGCCTCCGGAAGCGTTCTGTACTTCCTTGGTAAAATATCTCGTG GAGTTTCTAAATAAAAATAAAAAATAAAACTATGGACATCCATAACGTATCTATTGATAT ACATGTTTTTTCATATGATTTTTCTAGATTGAATTAAAATCTTAAATTTTGCTATAATAA TATACATCTATAGGTGCACTATGTATAACTTCATAATTTTAAAAACTCCTAAGTATATTT TAAAAAAGATCATTACGATTCCACTAAGTAAAAGGTTTGCACTCAATATTTTCCCTCCAT ATTATAGTTATATATTTTTTGTTACTTAATCTATTCTATCCACCCGGAGGCATACTCTAG TCCATTATGATTTCCGATCTTCAATGAGTCAAT…
EfWRKY56	CTCACTTTCACTCAACTCTATTCCTCAAATTTAGACATGGGTGTTTGGTTTTGGTTTGAG GACTCACTTTCACTCAACTCTGTTCTAGACGAGGTGTTGTATCATGAGTCTATTCCTTTG AGGACTCACTTTCACTCAACTCTATTCCTCAAATTTAGTTAAATGACTCTATTTTTCATA CAAGTACCGATTATTGGCTTTTGAGGAATAGGGCCAAACACCCCCTAAGTCACTCATCCC TTTTCACTCTTTTGTTGTTACACACAATAATGTCCTGTATGAAGTACAACCGTCGTATTA ACCACAACAAAAAATGACGCTCCAGCTTATGTCAATCTCAAGCCAACAATACTTCCTCCT CAAAATAGCACGCTGAATAATGTCCTCTATGGA…
EfWRKY57	ACGGTAGAAAGCAGGCACAGAAGATTGTTGCAGCCGTGGACCCAGAACGGCATGCCAAGC GAAAGCAGCGCATTGCAGCCAAGCACCGGGAACACAAGAGGCGGAAGATAATGGCGATGA AGATTGGCAGGTGGATGAGGTAGTTTGGTATTAGGCTCTGCGGAATTTGGTGGCAACGGA ATCATCTAATTGTAGAGGTTTTGTACTGCTAATTTTTCGTGCTAGAAGTGCTGGCATAAA ATTAAGTTAATGTTTAAGTAGATAGAAAATTTTGTTTTATACGCTGTGTCACTAACTTGA CTGGCCGACCTAATTTTGTTGTTGAGTTGCGAAATCATATTGTAAGTAAAATATTAAGAG GTATATGCAATGAAGGTATAATTGTTTGGATTA…
EfWRKY58	ACCAATTTTTTAGAGACTTAAGAAGAAAGTACGATTCAGAATTTTTGGATCTAAACAAAA TATTAGAAGATTTATGACTATATATCTATTGAATAGAAGAATATGCAACATAAACAATAG AAAATATAGGTCTAGAGTTATATATTTACAATAAAGCATATGCATCAGTGTAATACAAAA TTTTGGATTTTTCTTTCGGCTACCCTGAAATTACTGAAATTTGTGTAATTTCACTGAAAT TTTGAACCATGTATGCAGTTACTCCTACTTAAAAGGAGAAGAGTCCAAGCAGACACAATG TTCCACATATATTTTCTTTAAATATAATTAATCCTACAATAGATCAATCTCGAAACTTCG ATGATTTCGTACGGGCCAGGATTTCTCTTCTGC…
EfWRKY59	AGGATGACCAGGGAGAGCACTTTTGGAAACCATGTGAATTTTTCTGATAAGGTTCCACTA TGAATTTGTGCTCCAACGATATTGGTAGGGCTTTTTATTTTTCGTTTCGTTCATCTTATT GTCAACGAGTTTTAGAGTGCAATGCATCGAATAGGGTTCGGCATTAACTAGCTAGGGGGT ATTGTGGTAGCAGGGACAAATTCAACTGAGAACATCATCAGAGTCATCAACAGGGTCAAC TTCACTGAGAACATTGATTTGTAAGTCCTGACAAATGCTTTATTATTAAATAAAGGATTT ACAAAATTTTGTCGATGCGATGGCATCATATCCACACAAAGAAGGTACTTACTCCGTTCT AAATTATAAAACGTTTTAGCTTTTCTAGATACA…
EfWRKY60	ATCTGGGGACATAGGAGTATATGCTTACGCCCTCCCAGGCAAGCAAGCTGCCCGCCAGGA CAGCCAGCGCAGGTGCCAGATGTGTGTCTGTGTTTTTTTTTTCGAAAAAAAATTCCTGAA CCTTTTGGAGTTAACCCAACTTTAATATAAAAAGTACCTTCGTTTGACACTATGCAAAAA ATGATATTATTTTTCTAATAGACAAACGCTAGTACACGATTATTACATTACTGGAATTTT ATATTATTTTTCGTGCATCTTAATGACCTCAAAAGTAAAAACTGAAAACTATAAAGTTGT AGATCTCATTAAGAGCTACAACGTTGATGTAAAACGTATCTTCATTTGACACCATACAGA AAAGATATTATTTTTCTAATGCGAATAGCACTA…
EfWRKY61	CCTTGTCGTCAATCCGGAGTCTCCGACTGTCCCTCTGCCTGCGTGCCGGGTCCAGGTCCA ATGAATATTTCGTGCCAACATCACACCGCGAGGTCTCTTCTTTTTTCTAACCCAAAACCT GAAGAACCGGCTGGGCTAATTGCGTACGTAATCAGTAGGATGGTTCGTGAGCAACCTCCC TCCTGCGAGGTGGCAGGTCTCGACCACCTGATGTCCTGATCGTATCACTCCTGGATATTA ATTAGTTTGGGGAGACCGTGTGTTGGGAAATGCACATTTGGGCAGGCAGCAGCCAGCAGG CATGATCGAACCCAACAAATATGTGTGTGTCTGTTTTTATATACCCTAATATACGTGCCC GCATGACCAATTGACCGAGTTTTAGGGCGTACT…
EfWRKY62	TGACCAGCTAGCTAGTTATGGCCGGCTATCTCACATCTCCGATCCCTCGTTGTTTCTTTC TCAATTCTCCACAAATTTGCTATGGCTAGATAATATATAATATGGACACATGATGACTGA AAATATGTGTCTGTGACTATATAAGTCCACCTCCGTTTTGTCTTGCAAGCAAAGTGTGAA CTACCTACAAATTTTTCAAAAACCAATACAGCTCACATACACGCATGCATACGCAAATAT CCTACCCGAGATTAGCAGAGTCACCACAAGCGTCTCGTTATTGTCGACGAGCATGTCACC TATTATTGAAAGAACAATAATAGCGTTAAATTATATAATAAATCCAAGAAAATACCAATA CTCATGTTAAGTCAAGAGCTTGAATTCGGGTGG…
EfWRKY63	TGATATGGCATGGTCTTACAACCCGCAGCTGGCTAAATTATTAGCCTTGCTCTAAGTGAT CGACATTCTCGACCTACCCATCCTAGTCAGGCTGTTTTGCTTGCTGCGAGCCTGCGAGAA TATCCGAGGCCCATACTAACGCCATCATAGATTACCCTAAAAGACGCACTAAGGGTATTC CCAACAACTAGCTATTTGGTTAGCTAGATATGACGTGGCAAGCAAAAAAAAAGTAGAAAA GAGAGTAGTCACTAGTCACGAGCAAATAACTTATCTATTTCACGTACTCTAAGATCATGT GAGAGGAGCATATGGGTCCAGCAGTGTTAAATAGTCATATTTCTTTTCTCTCACCTCCAC GTTAGCTAGCTACGTAGATAGTACTAGCTATTA…
EfWRKY64	TAAACATGCATGGTCAAAGGCAGAGAAGTTTGTCTTGACAAAACCAAAATTATATACACT CTTTGTTCCAAATTGTAAGTCATTCTGGTTTCTAAAGCAGTAATTGTATCTAGAAAAGCC AAAACGACTTACATTTTAAAATGAAGAGAGTGACATTTTGGAACATAGGGAGTACTATGC ACAACCAACTCTTAGCATATAGACTCTCAAAAAAAAAAAAACTCTTGGCATATAGCGGTC TGTGTAGGTGTGCATGATATTTGTAATCGAAAAATGGATAAAAGGGTCAACTATCGCTGG GTGGATGCACACTGCTAAGAGGAAATACTATTCCTTGACCCCTTCCAAAATTCTAGGCGT TTTAGTTTTGTTTCAAGTCATATTTATCTACTT…
EfWRKY65	TGGTACCTCCACTCACTCCCCCACGCCATGGGGTGCGACCGCGCGCTAAGAAGACTTAGT AAAAGTTCACGATTTCGAAAAATCGATGTCTAAACGTTCCTATACACTTCGATGCGAGTT CTTACGTAGTCAACGAGGCCGCAAGAGCATCCTAAGGTCGAGGGCTATCAAGCCACGAGA TCGTCTACGCCTCTGGGCTACGGTACCTCCACTTACACCCCACGCCAAAGGGTGCGACCG CGCGCCAAGAAGACCGCGTAGGAACACGATTCGAATGAAAAAGGAATGAAAGACTCGAAC GTAAAAAGATATTTAGTGTATATTTACATCCAAATGTTTTAAGGCCCCTGGGGCCACGAT AGCACGAGTCACGAATAAAAACTAACGTATTAC…
EfWRKY66	GAGTACTTTATTCCTGGTAGCTCTAGGGGTAGAGTAGCCGTCGTAGTGTAAGCATGGTGC TTAGACTTGATTGCTCGTATGATGTACCCTATATTCCGGATCGGTGGTAGCTCGCAGGGG TGACTTTTATAGCCTTGTTGAATCTTCTATAGTCCATCTCCCGTTTATAGGCTGAGCAGG ATTAGTTACTTAGGAGACTACACTCTGATTGTGCTCTTCTATAGTAATCCCTAGCTGAAT CGTAATTAACATAACTTACTGCAATAATAGAACTAGACAACCTTAGTGATCCCCTGTTAT CTTCTATTTTCTCTGTCCTTGTTTGCTACTCAGAGATTAGGTTTAAGACTAAAGTACATC ATTCCATTCCTTTGGGTTCGATATTAAAACTAG…
EfWRKY67	CATATGAAAATTAGCTTGCTATTTTTGCATATTTTTACCCATAATTAATTAATTATTAAT TGTATTAGTTGTACCAAAAATTAATTAATTATTAACTGTGTTAGGTATGGGCTCTTTTGG ATTAACATAGCCCGTGACATCATCATAAAGTCCAATAATATAAATATTCTTCTTTGTCTC GATTAACATGTTTGTTGATAGATTTGTGCTGTAAAAATTTATCAGTTTTTTGACCAATCA GATTTAGGGGGAGAGGAAGAAGGCAGGGGAGAGCGAGAAGGCACGAGAAAATGAACAACG AGCCTCAATCGACTAGGAGAACACACACAGGATAAGCATGGCCACCGGTGAACACGAGCG CGGCCGCTGTGCCTACGCCGCTGCGAGGGACAG…
EfWRKY68	CAATATATAGAGGGATCCACACTTGGTAGCTATATGTGCTTTAGGTGTGTGGCCACACGT GCCAGCCACAACCTGATAGCCGAAATCTCATCTCTGAGGGGTCGCACCAGATCCTCTAAA CAAGTAATGATCTGTTGTTGAAGCTCTCAGTGTAGTGACTCCAGCAAAGGTGCAAGCATG GATTGTAGATCAAAGATAGCCGAAGCTACATCCTTTCATCGTGAAGGAGGATGGCTTTGT GGAGACAACAGTTGAGTACAGAAATGATTTGACGAGGATGCAACCACAACGCCCACCCAA CCACTAGCTAGTTGGGGGTGGCGAGGATTGTTAGTTGGGGAAGGTGGGCGCAGGGTAGGG TAGTGGAACCGATGGGGGCAGTGCCGCTCCCGA…
EfWRKY69	GGTTTCTAACCAAATTGTGCAATTAGTTTTTTTTTCATCTATATTTAGTACTCCATGCAT GTGTCAAATATTCGATGTGATAGAGTGAAAAATTTTTAGGTTGGAACTAACCTCTTCACC ATCCGGCCAGGTCCATTGAACACGCGTGCACGCTGCACGCACACAGCGCGAAACAAAGAG CGTTTTCACCCGGTCCTGAGCTAGTAGCTCCTTGCAGCGCTCTAAGAAGTCTAGAAGGAA ATTAATTAGCAACAAGCCTGCGCCGTCAGTCAAGAACAGCTTCTGGTTACGACCTAAACC TCGGCAAGGGTGGTCATAAAAAAGTGGTGCAGGCATTGACCCGTGCGGTGAGCACTATAT GTGAGTCTGCTCCTAGTGTAGTATACTTATTCT…
EfWRKY70	CTTTCCGCCGTGTACGTTGTACTTCTCATACCTTTTCCCACTCCGTTGAACTGGCGAGAT GGAATATTTTCAGATTTCCACGTGAGATGTCGACATATTGGATCGGAGAGCCGGCAACAC GCAACACCAGAGACCATGCTAAAGGAAAAAAAAAAAGAAATAGATATGCTACACCCAGTC TGCAAAATCACATAGTAGGTGAAGACTAAGAGGGACCTTCTCGAAGACGAAGAAACATGT CATTATTCAAGCGATCGAGACACACCTCGCCTCTCTTGTAGTAGAAAACAACACGACCCA TCTCTCTGCTAGGAAAAGGGTGCGCCATTAACCATGTGGACCAACCTTTGTTAGTGTGTA GCGTCAGTGATCAGTAGCTGCAGAAAAATCATT…
EfWRKY71	GCCTCGATGCGAACTCCTCGATGCCGCCACGTGCCGTCCTTTCCTCCTCGGAACCTCCGC CCGGGTTTTGAGACCCAAACCCGTAAACCCGTCCACCAATGGTTTTGAGGCCCAAACCAC CAAACCGCCACGAGTAGCGTAGTCCATACGCGTTCCCCGTCACTCGACACATAGCGTAGT CCATACGCGTTCCCCGTCACTCGACACATGTCACCGCCGTCTTCGACCGGCCGTCCGCCA AGTCCTCCTGAGCCCCGCTCGACTCGCACGTCCGCGTCTTGACTCGGTCAACACGGTCAC TTCCATGTACACTTGCGCTTGTCGATGTTCCAGATGTCAGCCACCGCGGCTGGTCACCCG GCCTCCTGGTCCCTCGGTCCAAGCCTCACGTCC…
EfWRKY72	TAGCCAAGGCTGATAAACGAAAACATTGCTGATTTCGTTACTTGGATCCTCAAGCAAGGT CCTATCATCCTTAGCATCTGCAGTTTACCCAATGCACATTACCAGTCTTTTCTACATGAC CGGTCATTTTTTGACTTCCTTTTTTTTTGAACGAAGTGGTTTCTGTCATCTGTACATTCC AAGTTAGGATCACTTGAACCATCGCTCCAATCCATGCAAGCTTGACCGTTAGATAAACCA GCGTACAAAATGTTAAAATCCAAATATATCACAAAAAATAAAGAATGTCATTGTCGAGCT GAAGTGTTTAATGAACGAGGGTGCTACTGCTACACGTTCAGCAATCTCTGAGCTGCTAGG ACGTAGGAGTATACCTCTCTGAATTTCTGGAGA…
EfWRKY73	TATCAAATTTTAGAGCTTTACAATTTTATAATTGAAAACTTCTTTCATTCATTTGAGATC TTTAGAGGATTAGATATTTGTTTTAAATTATCAAATTTTTACATTCCACTTTTTGAATAT ATCAAATATAGGATGTTGGCATAGTCTATACCAAAGTTGTATCTCTTCTTGATATACAAC TATTTGGTCGATAACTTTTTTATGTAAGATAATTTAGAGACAAATATTCGTTTCAAGTTC TTAGATTTTATAAATTATTTTTAAAAAAAATTGCAAAAGATCTTGAATGTTGACATAGTC AATACAAAAGGTAGTTCAATACAAAACATGCATGCAGTGCATGGGTGCGGTGGGCTGTTT GGATGCAACCCTGGCCAAAATTGCCTGGACCGG…
EfWRKY74	TGTAGGATTAATCGTTTATTAGACTAGCATTTATTATGGGGCTTAGAATTTATTTGATTT AAGTTTAGGGTCAAGCCCAATTAAATACAACAAAAATAGTTAGCTCATTCGTTGTACTAG CACCACGAACTCACGGACATATTTGCTGGTGAATAAAAAAGAAACAAAAATGTTTCTTCG TCAACTATTCAAAGGTTTTTAATCTCCAAGGTCCTCGCAGATACTAATTAAGAAGATGGA ATTGTTATTCCAGCCTTTAACACGTTCGGTAACAAGTGACAGGTGAAAGTAAAAAAGACG CGTAAAACTATTCCTGAAAGAATACGCACTCCTAGTTCTTCAGCAGAGTTATTCCTTGTA TCAAAAATAAAACCTACAGTAGAATACCAATCC…
EfWRKY75	TGCCATTTGGTATTCTCCTGGTGATTAATTGATATTCATATTGTGATTGGTTTATCCCTC GACGCAGCGGTATAATCACCTTACTTTCTCTATTACATTCCCGCAAACTAGTTGTGACAA GCTCTTTAGTGTAATTAGTTTTGAGAGCTTGTCTTACCTTTGCTAGTATAGCTTCTCACC TAGTTGAGCTCTTTAGTGTAGCTAGCTTTTGAGAGCTCGTAGTGACTTAGCCATTGATTG ACTTAGAGATTATAGCAATTAGAATTGTTGGGATAGGTGGCTTGCAACACTTGTTAGAGC TAGTGCAAAAAGCTTTATAGCCAATTAGTTGTCTAACAAGTTTGCCTAGTGTTTTATAGA TTTTAAATTAGGCTATTCACCCCTCTAGCCAAT…
EfWRKY76	TTCTAAAATAGTGTCTATCTAGGTTCGTATAACAAAAAAAACTATGTAGCCAGAAAAACC AAAATGACTTATAATTTAGAAAGAGAGGAGTGTATGTCAATGAACGTCCACGTAGCCCAT GACACCAGCATATGGGAGATAGGAAAATCCTCAAAATTCACGAGGAGGTCCACCACCCTT TGAATTTTCTAAAAAAAACACGTAGTAGAGAAATCAGATAGATTCCCATAGTACAAGGAA TTGGCCATGTAGTTTCTTTTGACACAAAATTCCCCTTTACAAATAAATGAAGTCAATTAT TAAATTAAGTTAGAGCGGGTTTCTTGCACGATTTCTAAATTATAACTTCTACTAGCTTGC ATTGGAGGAGAGGATCGAGGTTCCAACTTCCCT…
EfWRKY77	TGTAGTAAGTCATGGTGCTGGCGTCACTAGCATCCACGTAACTGAGGACACCACACGTAA CATAATTTTTCTATATATCTAAAATAGCGTTTATCTAGGTGAGCAGAAAAAAAAATATGT ATCTAGAAAAGCCAAAATAACTTATAATTTAGAAACAGAGAGGAGTATATGTCAATGAAC GTCCAGGTAGCCCATGACACTAGCCTATGGGAGATAGGAAAATCCTCAAAATTCACGAGG AGGTCCACCACCCTTTAAATTTTCTAAAAAAACACGTAGTAGAGAAATCAGATAGATTCC CATAGTACAAGGAAATGGTCATGCAGTTTCTTTTCACACAAAATTCCCCTTTACAAATAA ATGAAGTCAATTATTAAAGTTAGAGCGGGTTTC…
EfWRKY78	AAGTATTTAATGCAAAATTAATTTTTGTCCGATAGAATACATTATATTTGAGGACAAATT TTAAATGCTAGAATACACTATATTACATGACGGAGGAAGTATATGCATAATAACACGGCT GACGTGTTATCGGCGCGCCCTGGGCGTGAGAACACTAAGCATACGGTCTTTTGAGAATCT AACGTACTATAACTACGGGGAATCCCACTCTCATATATGCTTTGAGTAGCGTGATTAGGT TCCACACTACAGGTGGGGTGACCGCTTAGGCCCACGCTTTCTCACTTGACTTCCCAACAT TGCTCTTGAGTGCTACTGCTACTGCTTGACCTTCTTTTTCTATATCTTTCACGAAGAAAA AGCATTCCGGACTGGACATCATGTGTTAAGATT…
EfWRKY79	AAAGTAGATCGGGATGTTTCATATGTTGCAATGGCTGTACACTTATGTTGCAAGCGTCTG TTCGAAATGTTTCATCTGTTTTCCAAGCGTACGTTACAAGTGTGTTTATATGGATGTTGC ATATGTTTCACACATACGTTGCAGGTGTTTTATCTGGATGTTGCATATGTTTTTCAATGG CATTTCAGTTGTTTGTGCAAGTGTTTCAGACGCATGTTTCAAGTGTTTCATCTGTCTTCA CGCGTATGTTGCAGATGTTTCATCTAGATGTTTCAAAAATAAATCGGATGTTGCTGTTGG GGACCCACCTGCCGCAGCAGGCGTCCGAGCAGGGAAGTAGAGGGGGGCGCGAGCGGTCTC CATGTAGGGTCAGTAGCCACGGGGCGACGTTCG…
EfWRKY80	ATGTTGACTCTCCCTTAAAAAGTAGGGAGATATTATGCTTACCATATTTGAGCCTGGTGG TTCAGTGGTTGGGTTGACAATAAACACTTATGGCAACTATGTAGCATGTGATTGGAGCCT AGAATCCTTTATAATTTGAGATATATTTTGAATTCTTGGTTATCTTATATTTCAAGATGG AGTTAGTATATAAAATTGTGTATGTAAAAGTTAAGTTCTTGAGTTACCTGTGTGGGTAGG TAAGCAAGATAATATACGCAAAGATCACATATTTGGGCTGCTATAGCCTAGAATCCTACA AAAGCCTTCTTCCCTCAAGGTTGGGCCAGGAAGAAGGGACGACCTCCAATTGTCCTTCCT GCTGTGCTACTAGAATATTTGGAAACACAGTAC…
EfWRKY81	AAGGCAGGTGAGACACAATGGGCTCTGATGGCAGCTCTAGGTTCCTATAAACGGTGTCAG AGACGGCAACGTGTTGTCTTGTCGGCCACGACCATCAGAGAAGGGGACAACACGGATGTC TCCGACGACTCGAAGATTAGGATATGAAACCATAGGGCTACCTTATTTGCCAAGAGATTG ATGAGCAGCCTTACTCTTTGTACTCCTCTCGCGCCCCCTCCCCCTGGGGATATAAGGGGG CAGAGGCTCCTGTAGAAGGATAGGACGATTGTTTTACACATAGAGGACAATCGTCTTGCA CAGTAGGGACAAATCCCAGAAAACCCTAGAGCACTTCTAGCTAGCGCTCTCCTACCATCT CTCTTCCTCTTCCATTGCAAGAACTCGATTGAG…
EfWRKY82	CTTAAAATTCCTAGAATACACTATATTATAGGACAGAGGGAGTATATATTTGGATCATGT CGTGCAAACGGCAACCTGTCTTAAAAAGGATGATCATTTCCGCGATGCTTTAGGAAATGC AGTAGTGTTCATATCCGGATAACTACACGCGGCTACGGTGAACCCTTCTTTTTGGCTTAA TCTGGTTTTTATATTAGGGCTCCAAATATATGTGGCTTTTCGCCTACCACAGCAGGTACA TTGAACTCGAGATGACATGAGATGGATCACCGGAGTTTCAGTTGACACCGAACCTTCGGC AGAGAGCTGCTTGATCGGATTATGGGAACCGTGCATGCATGTTGACCTCGCTCGACGCCC GTCCCGGGCCCCCGGGGCATGCACTGGCCGTTT…
EfWRKY83	AAGAAACTAGCTACAACTAGCAAGACCTACTAACAAAGGTAGCTACAACTAGTCACAACT GACACTACCTCTACTCTAGTCAAGCAACTACCACACAAACAAATGTATGAATGTAAGTAC AAGAGTGATAGTGAGCAAACCACACGGGGCAAGAGATGACACAAGATATATCCCCAAGGT TCGGTTGCTTGTCGGCAACCTACGTCCTCGTTGTGACAAGTCCCCAAGTGTTGGTTCGCG AGCTAACTAGCGTGACAAGCTAGACCCACCAAGGGTGCCTCAAGAACCACTCAAATTGTG CACTCCAACTAGCCACGATTCCACTAGAGTTGCTCTTCGCGATCTCCCATGCGGACGAGT ACAAGAGCCCCTTACAATTGCTAGATTATTGGA…
EfWRKY84	CCGGGAGATCGAAGCCTGGCACCTACCTGCAGCGTGCCACGAACTAGACAGCCATTTGAA AAAGTGCAGATGGACCGGACCTACTGCTGCCAGCTGCTTCGATCAAAGTCAGGTAGCCGA TCGCGACACTACTTAAAAAAAACGCAATCACGTGTCAACCCTCCATCATCGATCGGTTGC AGTGCCGCCGCTGCGGTTGAGCTTGAGCACGCGCACGCCCAGACCTAACAATCTGGAGGT GCGGTGGTGGCCATCCATCCATCCGCCGGGAGCGATAGATACACGCGGACAGACAGACCG GACCGTACGCACCGGCTTAGCTAATGCATTCGGCACACCAAACTTTATCCAAAAACCCGC CGCACTCCCGTCGCGTGCCTACGCTGCTGTCCA…
EfWRKY85	GCTACAGTAGCCAAACCCAAAATATTTCACGAACTAAACACACCCTTATTATTAGGTGAA TTCAAGCAAAAATGAAATGCAATAAGTTAGATATAGTATTTCCTCCTCCTCGGTATATAA GAGTGGTCCCAGTAGTAGAAATCGCAAATAGTTGTCTATTCATTTATGTAGATATTACAT GAAGAAACTATATTTCTAATAAATGATTTTCTTTTTTATCTAATTATATCTTCTTTCTCC ATCATCTACCTATCACATCTCTTCGTATCTTTGTTCTTGTGATAGTAGATATAGCTTCTT ATCTAAGATGAGTCTCGATGGATGTTTCATGAGCATTAAAAATCGAACATATCATAGTAC AAACGAATAGAGGTGACGAAAGTCTTATGAGAA…
EfWRKY86	TGATCCTTGCGATATGTCATCCATATAATGTGTTCCATCCCGTTGCCATCGTCCTCATCA AACGTTTCTTCATCGAAGTCATCATTCAAGACACCGGCCTCACATGACCTATCAACTTCT CTAACGACAACCGCCTGCAACTCTTCGTCTTGGGTAAGGTTCTCTACGGGCTCCACATCC AGATTATCATCCACATCCACCACAATTCGGCTACACCCCTTCTCCACAACAACTTCCAAG CACCTAACACTGCTACTCTTGACAACCTATATGTAGTTCTTCCATTCATCCTCACATGAC AAACACATCGACACATAATGTGCTCGTTCCTTCCCACAGTCAAATCTGCCTCTAAAACTT AGTGGCCACCCAAATTTATCCCAACACTTGGTA…
EfWRKY87	GAGAGCTCTATTTAGATTACAATTAAAACTCCTGTAACAAAAGACAATTTCTTGGAAAAT AAAACCGACCCAATCAACACCGAGTGTAACAGAAAGAAATAGAAAAAAAGAAACGCAACC ACAATCAGCCGAACAAAAAAGAAACAAAAGAAAACAAAGAAAGAGAAGGGAAACACAAGC ACAAAGCGGACGTAATTGACACGGAGACGAGCGGGAAAAAGGAACACGGCAAGATAGCCT GAACGAAAAAAATTACGCAAGAAATTGCCTCTTTGAAGTTGGACTGCTACATGAGTTCTA TTGGACTCAATTTGGGTCACGTATAAGATACGGACACAATATATCCTGCTGGAATCGAAC TCTGTATTGCATAGGTTATATAAGTCTAGACGG…
EfWRKY88	TGCCCCTAGTTCTATATAATGATGTGACATGACTGTAAAATTATACCCAATGTATAGAAT CACCCCCTTGAGTCTCTACATGGGACCCACAGAATAACAAAGCTCATCCCGAACCACATC GCATGCCCTTCCTTCTCATCCACTGCTCATCGCCTCATGTACCCGCACTGCCAAAGCTCA TGGCCTTTAGCCTCTGCCACCGCAAACGCAACAATCTCGCACAATCGAGTCGGCCCTAGC AACCACAAGCCTTCTTCCTTGCCCCTGGCCATTGCATCATCACCATGAGCTCCATCTTCC TCAACCCCGGACGCCGCATCCTCACAAGAATGCCTCCCTCCCGGCCCTGACCATCGCTGG CGACAAGACCCGCCTGGCACAAGTCTTGCTGGC…
EfWRKY89	AAGATCTTTAAACAACCATACTGCATATATTTTGCCAATTTTGAAGTCTCGGGCTTAATC AACCAAATAGAGCTTGCCGGACAAACGACCCATAAAAAGCAATAGAATCCTCTTTCTAGA GATGGTACACCCTCGTCCTTCGAAAGACAATTGTAACCCATTTTCACAAAGTTATAACAT GGATAGCAAATTGTAATTTAACGAATGTACCAAATATAATGTTAGAAATTGAATTGTCAA TTAAGATAACAATTTTACCTAACCAAAGTACCTACTGCTTTCCATGGTTACCAGACACAA TGTTTTCACTTGAGTCATGCTTTAGTCAAAAAGAGGTGAACATCTTTATCTCTCTAGTCA TGTGATTAGTGCAAATGTGCAATCACCATCCAA…
