# Supplementary material for: Bioinformatics Analysis of WRKY Family Genes in Erianthus fulvus Ness
Source: Genes (Basel). 2022 Nov 12;13(11):2102. doi: 10.3390/genes13112102 (PMC9690630; doi:10.3390/genes13112102)
Supplement: Supplementary file 1 [file genes-13-02102-s001.zip › Supplemental_Table_S7_Cis-acting elements and functions of 89 EfWRKY genes (2000 bp before promoter).xlsx]

## Sheet: plantCARE_output_PlantCARE_3094
Cis-acting elements and functions of 89 EfWRKY genes (2000 bp before promoter)
Gene name	Gene ID	cis-acting element	Cis-acting element base sequence	Star	Number of base sequences of cis-acting elements	Function
EfWRKY01	Eru03G008439.t1	ABRE	ACGTG	326	5	cis-acting element involved in the abscisic acid responsiveness
EfWRKY01	Eru03G008439.t1	ABRE	ACGTG	1114	5	cis-acting element involved in the abscisic acid responsiveness
EfWRKY01	Eru03G008439.t1	ABRE	CACGTG	1559	6	cis-acting element involved in the abscisic acid responsiveness
EfWRKY01	Eru03G008439.t1	ABRE	ACGTG	1560	5	cis-acting element involved in the abscisic acid responsiveness
EfWRKY01	Eru03G008439.t1	ABRE	ACGTG	1812	5	cis-acting element involved in the abscisic acid responsiveness
EfWRKY01	Eru03G008439.t1	ABRE	CACGTG	1839	6	cis-acting element involved in the abscisic acid responsiveness
EfWRKY01	Eru03G008439.t1	ABRE	ACGTG	1840	5	cis-acting element involved in the abscisic acid responsiveness
EfWRKY01	Eru03G008439.t1	ARE	AAACCA	84	6	cis-acting regulatory element essential for the anaerobic induction
EfWRKY01	Eru03G008439.t1	ARE	AAACCA	253	6	cis-acting regulatory element essential for the anaerobic induction
EfWRKY01	Eru03G008439.t1	ARE	AAACCA	276	6	cis-acting regulatory element essential for the anaerobic induction
EfWRKY01	Eru03G008439.t1	ARE	AAACCA	1951	6	cis-acting regulatory element essential for the anaerobic induction
EfWRKY01	Eru03G008439.t1	CAT-box	GCCACT	1912	6	cis-acting regulatory element related to meristem expression
EfWRKY01	Eru03G008439.t1	CGTCA-motif	CGTCA	782	5	cis-acting regulatory element involved in the MeJA-responsiveness
EfWRKY01	Eru03G008439.t1	CGTCA-motif	CGTCA	1337	5	cis-acting regulatory element involved in the MeJA-responsiveness
EfWRKY01	Eru03G008439.t1	CGTCA-motif	CGTCA	1568	5	cis-acting regulatory element involved in the MeJA-responsiveness
EfWRKY01	Eru03G008439.t1	CGTCA-motif	CGTCA	1575	5	cis-acting regulatory element involved in the MeJA-responsiveness
EfWRKY01	Eru03G008439.t1	G-Box	CACGTT	326	6	cis-acting regulatory element involved in light responsiveness
EfWRKY01	Eru03G008439.t1	G-Box	CACGTT	1113	6	cis-acting regulatory element involved in light responsiveness
EfWRKY01	Eru03G008439.t1	G-Box	CACGTG	1559	6	cis-acting regulatory element involved in light responsiveness
EfWRKY01	Eru03G008439.t1	G-Box	CACGTG	1839	6	cis-acting regulatory element involved in light responsiveness
EfWRKY01	Eru03G008439.t1	G-box	CACGTG	1559	6	cis-acting regulatory element involved in light responsiveness
EfWRKY01	Eru03G008439.t1	G-box	CACGTC	1812	6	cis-acting regulatory element involved in light responsiveness
EfWRKY01	Eru03G008439.t1	G-box	GCCACGTGGA	1837	9	cis-acting regulatory element involved in light responsiveness
EfWRKY01	Eru03G008439.t1	G-box	CACGTG	1839	6	cis-acting regulatory element involved in light responsiveness
EfWRKY01	Eru03G008439.t1	GC-motif	CCCCCG	1703	6	enhancer-like element involved in anoxic specific inducibility
EfWRKY01	Eru03G008439.t1	GC-motif	CCCCCG	1894	6	enhancer-like element involved in anoxic specific inducibility
EfWRKY01	Eru03G008439.t1	RY-element	CATGCATG	1312	8	cis-acting regulatory element involved in seed-specific regulation
EfWRKY01	Eru03G008439.t1	TC-rich repeats	GTTTTCTTAC	329	9	cis-acting element involved in defense and stress responsiveness
EfWRKY01	Eru03G008439.t1	TGACG-motif	TGACG	782	5	cis-acting regulatory element involved in the MeJA-responsiveness
EfWRKY01	Eru03G008439.t1	TGACG-motif	TGACG	1337	5	cis-acting regulatory element involved in the MeJA-responsiveness
EfWRKY01	Eru03G008439.t1	TGACG-motif	TGACG	1568	5	cis-acting regulatory element involved in the MeJA-responsiveness
EfWRKY01	Eru03G008439.t1	TGACG-motif	TGACG	1575	5	cis-acting regulatory element involved in the MeJA-responsiveness
EfWRKY01	Eru03G008439.t1	TGA-element	AACGAC	583	6	auxin-responsive element
EfWRKY02	Eru07G003243.t1	ABRE	ACGTG	373	5	cis-acting element involved in the abscisic acid responsiveness
EfWRKY02	Eru07G003243.t1	ABRE	ACGTG	703	5	cis-acting element involved in the abscisic acid responsiveness
EfWRKY02	Eru07G003243.t1	ABRE	ACGTG	1625	5	cis-acting element involved in the abscisic acid responsiveness
EfWRKY02	Eru07G003243.t1	ABRE	ACGTG	1730	5	cis-acting element involved in the abscisic acid responsiveness
EfWRKY02	Eru07G003243.t1	ARE	AAACCA	1523	6	cis-acting regulatory element essential for the anaerobic induction
EfWRKY02	Eru07G003243.t1	CAT-box	GCCACT	1340	6	cis-acting regulatory element related to meristem expression
EfWRKY02	Eru07G003243.t1	CAT-box	GCCACT	1854	6	cis-acting regulatory element related to meristem expression
EfWRKY02	Eru07G003243.t1	CGTCA-motif	CGTCA	83	5	cis-acting regulatory element involved in the MeJA-responsiveness
EfWRKY02	Eru07G003243.t1	CGTCA-motif	CGTCA	685	5	cis-acting regulatory element involved in the MeJA-responsiveness
EfWRKY02	Eru07G003243.t1	CGTCA-motif	CGTCA	1280	5	cis-acting regulatory element involved in the MeJA-responsiveness
EfWRKY02	Eru07G003243.t1	CGTCA-motif	CGTCA	1666	5	cis-acting regulatory element involved in the MeJA-responsiveness
EfWRKY02	Eru07G003243.t1	CGTCA-motif	CGTCA	1799	5	cis-acting regulatory element involved in the MeJA-responsiveness
EfWRKY02	Eru07G003243.t1	CGTCA-motif	CGTCA	1802	5	cis-acting regulatory element involved in the MeJA-responsiveness
EfWRKY02	Eru07G003243.t1	GARE-motif	TCTGTTG	1000	7	gibberellin-responsive element
EfWRKY02	Eru07G003243.t1	G-Box	CACGTT	372	6	cis-acting regulatory element involved in light responsiveness
EfWRKY02	Eru07G003243.t1	G-Box	CACGTT	703	6	cis-acting regulatory element involved in light responsiveness
EfWRKY02	Eru07G003243.t1	G-Box	CACGTT	1730	6	cis-acting regulatory element involved in light responsiveness
EfWRKY02	Eru07G003243.t1	G-box	CACGAC	440	6	cis-acting regulatory element involved in light responsiveness
EfWRKY02	Eru07G003243.t1	G-box	GCCACGTGGA	1623	9	cis-acting regulatory element involved in light responsiveness
EfWRKY02	Eru07G003243.t1	G-box	CACGTC	1625	6	cis-acting regulatory element involved in light responsiveness
EfWRKY02	Eru07G003243.t1	GT1-motif	GGTTAAT	157	7	light responsive element
EfWRKY02	Eru07G003243.t1	GT1-motif	GGTTAA	1039	6	light responsive element
EfWRKY02	Eru07G003243.t1	LTR	CCGAAA	153	6	cis-acting element involved in low-temperature responsiveness
EfWRKY02	Eru07G003243.t1	LTR	CCGAAA	185	6	cis-acting element involved in low-temperature responsiveness
EfWRKY02	Eru07G003243.t1	LTR	CCGAAA	245	6	cis-acting element involved in low-temperature responsiveness
EfWRKY02	Eru07G003243.t1	LTR	CCGAAA	272	6	cis-acting element involved in low-temperature responsiveness
EfWRKY02	Eru07G003243.t1	MRE	AACCTAA	1036	7	MYB binding site involved in light responsiveness
EfWRKY02	Eru07G003243.t1	TCA-element	TCAGAAGAGG	1635	9	cis-acting element involved in salicylic acid responsiveness
EfWRKY02	Eru07G003243.t1	TGACG-motif	TGACG	83	5	cis-acting regulatory element involved in the MeJA-responsiveness
EfWRKY02	Eru07G003243.t1	TGACG-motif	TGACG	685	5	cis-acting regulatory element involved in the MeJA-responsiveness
EfWRKY02	Eru07G003243.t1	TGACG-motif	TGACG	1280	5	cis-acting regulatory element involved in the MeJA-responsiveness
EfWRKY02	Eru07G003243.t1	TGACG-motif	TGACG	1666	5	cis-acting regulatory element involved in the MeJA-responsiveness
EfWRKY02	Eru07G003243.t1	TGACG-motif	TGACG	1799	5	cis-acting regulatory element involved in the MeJA-responsiveness
EfWRKY02	Eru07G003243.t1	TGACG-motif	TGACG	1802	5	cis-acting regulatory element involved in the MeJA-responsiveness
EfWRKY03	Eru01G007565.t1	ABRE	CGCACGTGTC	961	9	cis-acting element involved in the abscisic acid responsiveness
EfWRKY03	Eru01G007565.t1	ABRE	ACGTG	963	5	cis-acting element involved in the abscisic acid responsiveness
EfWRKY03	Eru01G007565.t1	ABRE	ACGTG	1801	5	cis-acting element involved in the abscisic acid responsiveness
EfWRKY03	Eru01G007565.t1	ABRE	ACGTG	1885	5	cis-acting element involved in the abscisic acid responsiveness
EfWRKY03	Eru01G007565.t1	ARE	AAACCA	952	6	cis-acting regulatory element essential for the anaerobic induction
EfWRKY03	Eru01G007565.t1	ARE	AAACCA	982	6	cis-acting regulatory element essential for the anaerobic induction
EfWRKY03	Eru01G007565.t1	ARE	AAACCA	1750	6	cis-acting regulatory element essential for the anaerobic induction
EfWRKY03	Eru01G007565.t1	CAT-box	GCCACT	1618	6	cis-acting regulatory element related to meristem expression
EfWRKY03	Eru01G007565.t1	CGTCA-motif	CGTCA	803	5	cis-acting regulatory element involved in the MeJA-responsiveness
EfWRKY03	Eru01G007565.t1	CGTCA-motif	CGTCA	884	5	cis-acting regulatory element involved in the MeJA-responsiveness
EfWRKY03	Eru01G007565.t1	G-box	CACGTC	963	6	cis-acting regulatory element involved in light responsiveness
EfWRKY03	Eru01G007565.t1	G-box	CACGTC	1801	6	cis-acting regulatory element involved in light responsiveness
EfWRKY03	Eru01G007565.t1	G-box	TACGTG	1884	6	cis-acting regulatory element involved in light responsiveness
EfWRKY03	Eru01G007565.t1	GCN4_motif	TGAGTCA	298	7	cis-regulatory element involved in endosperm expression
EfWRKY03	Eru01G007565.t1	LTR	CCGAAA	985	6	cis-acting element involved in low-temperature responsiveness
EfWRKY03	Eru01G007565.t1	MBS	CAACTG	1451	6	MYB binding site involved in drought-inducibility
EfWRKY03	Eru01G007565.t1	Sp1	GGGCGG	1551	6	light responsive element
EfWRKY03	Eru01G007565.t1	Sp1	GGGCGG	1644	6	light responsive element
EfWRKY03	Eru01G007565.t1	Sp1	GGGCGG	1901	6	light responsive element
EfWRKY03	Eru01G007565.t1	TC-rich repeats	GTTTTCTTAC	316	9	cis-acting element involved in defense and stress responsiveness
EfWRKY03	Eru01G007565.t1	TGACG-motif	TGACG	803	5	cis-acting regulatory element involved in the MeJA-responsiveness
EfWRKY03	Eru01G007565.t1	TGACG-motif	TGACG	884	5	cis-acting regulatory element involved in the MeJA-responsiveness
EfWRKY03	Eru01G007565.t1	TGA-element	AACGAC	630	6	auxin-responsive element
EfWRKY03	Eru01G007565.t1	TGA-element	AACGAC	1807	6	auxin-responsive element
EfWRKY04	Eru10G002492.t1	ABRE	ACGTG	207	5	cis-acting element involved in the abscisic acid responsiveness
EfWRKY04	Eru10G002492.t1	ARE	AAACCA	1231	6	cis-acting regulatory element essential for the anaerobic induction
EfWRKY04	Eru10G002492.t1	ARE	AAACCA	1764	6	cis-acting regulatory element essential for the anaerobic induction
EfWRKY04	Eru10G002492.t1	ARE	AAACCA	1908	6	cis-acting regulatory element essential for the anaerobic induction
EfWRKY04	Eru10G002492.t1	ARE	AAACCA	1927	6	cis-acting regulatory element essential for the anaerobic induction
EfWRKY04	Eru10G002492.t1	CAT-box	GCCACT	222	6	cis-acting regulatory element related to meristem expression
EfWRKY04	Eru10G002492.t1	CGTCA-motif	CGTCA	340	5	cis-acting regulatory element involved in the MeJA-responsiveness
EfWRKY04	Eru10G002492.t1	CGTCA-motif	CGTCA	550	5	cis-acting regulatory element involved in the MeJA-responsiveness
EfWRKY04	Eru10G002492.t1	G-box	TAAACGTG	204	8	cis-acting regulatory element involved in light responsiveness
EfWRKY04	Eru10G002492.t1	G-Box	CACGTT	206	6	cis-acting regulatory element involved in light responsiveness
EfWRKY04	Eru10G002492.t1	GC-motif	CCCCCG	1783	6	enhancer-like element involved in anoxic specific inducibility
EfWRKY04	Eru10G002492.t1	GT1-motif	GGTTAA	201	6	light responsive element
EfWRKY04	Eru10G002492.t1	GT1-motif	GGTTAA	317	6	light responsive element
EfWRKY04	Eru10G002492.t1	HD-Zip 1	CAAT(A/T)ATTG	303	8.5	element involved in differentiation of the palisade mesophyll cells
EfWRKY04	Eru10G002492.t1	P-box	CCTTTTG	955	7	gibberellin-responsive element
EfWRKY04	Eru10G002492.t1	TGACG-motif	TGACG	340	5	cis-acting regulatory element involved in the MeJA-responsiveness
EfWRKY04	Eru10G002492.t1	TGACG-motif	TGACG	550	5	cis-acting regulatory element involved in the MeJA-responsiveness
EfWRKY04	Eru10G002492.t1	TGA-element	AACGAC	1212	6	auxin-responsive element
EfWRKY04	Eru10G002492.t1	TGA-element	AACGAC	1224	6	auxin-responsive element
EfWRKY04	Eru10G002492.t1	TGA-element	AACGAC	1419	6	auxin-responsive element
EfWRKY05	Eru04G002001.t1	ABRE	ACGTG	815	5	cis-acting element involved in the abscisic acid responsiveness
EfWRKY05	Eru04G002001.t1	ABRE	ACGTG	1069	5	cis-acting element involved in the abscisic acid responsiveness
EfWRKY05	Eru04G002001.t1	ABRE	ACGTG	1435	5	cis-acting element involved in the abscisic acid responsiveness
EfWRKY05	Eru04G002001.t1	ABRE	ACGTG	1629	5	cis-acting element involved in the abscisic acid responsiveness
EfWRKY05	Eru04G002001.t1	ABRE	ACGTG	1912	5	cis-acting element involved in the abscisic acid responsiveness
EfWRKY05	Eru04G002001.t1	ARE	AAACCA	290	6	cis-acting regulatory element essential for the anaerobic induction
EfWRKY05	Eru04G002001.t1	ARE	AAACCA	1969	6	cis-acting regulatory element essential for the anaerobic induction
EfWRKY05	Eru04G002001.t1	CAT-box	GCCACT	1985	6	cis-acting regulatory element related to meristem expression
EfWRKY05	Eru04G002001.t1	G-box	TACGTG	814	6	cis-acting regulatory element involved in light responsiveness
EfWRKY05	Eru04G002001.t1	G-box	CACGTC	1068	6	cis-acting regulatory element involved in light responsiveness
EfWRKY05	Eru04G002001.t1	G-box	CACGTC	1629	6	cis-acting regulatory element involved in light responsiveness
EfWRKY05	Eru04G002001.t1	G-box	CACGAC	1908	6	cis-acting regulatory element involved in light responsiveness
EfWRKY05	Eru04G002001.t1	G-box	CACGTC	1911	6	cis-acting regulatory element involved in light responsiveness
EfWRKY05	Eru04G002001.t1	G-box	CACGAC	1939	6	cis-acting regulatory element involved in light responsiveness
EfWRKY05	Eru04G002001.t1	G-Box	CACGTT	1435	6	cis-acting regulatory element involved in light responsiveness
EfWRKY05	Eru04G002001.t1	P-box	CCTTTTG	1080	7	gibberellin-responsive element
EfWRKY05	Eru04G002001.t1	Sp1	GGGCGG	133	6	light responsive element
EfWRKY05	Eru04G002001.t1	TCA-element	CCATCTTTTT	424	9	cis-acting element involved in salicylic acid responsiveness
EfWRKY06	Eru08G003741.t1	ABRE	CGCACGTGTC	387	9	cis-acting element involved in the abscisic acid responsiveness
EfWRKY06	Eru08G003741.t1	ABRE	ACGTG	390	5	cis-acting element involved in the abscisic acid responsiveness
EfWRKY06	Eru08G003741.t1	ABRE	ACGTG	516	5	cis-acting element involved in the abscisic acid responsiveness
EfWRKY06	Eru08G003741.t1	ABRE	CGCACGTGTC	600	9	cis-acting element involved in the abscisic acid responsiveness
EfWRKY06	Eru08G003741.t1	ABRE	ACGTG	602	5	cis-acting element involved in the abscisic acid responsiveness
EfWRKY06	Eru08G003741.t1	ABRE	ACGTG	672	5	cis-acting element involved in the abscisic acid responsiveness
EfWRKY06	Eru08G003741.t1	ABRE	ACGTG	756	5	cis-acting element involved in the abscisic acid responsiveness
EfWRKY06	Eru08G003741.t1	ABRE	TACGGTC	1926	7	cis-acting element involved in the abscisic acid responsiveness
EfWRKY06	Eru08G003741.t1	ARE	AAACCA	627	6	cis-acting regulatory element essential for the anaerobic induction
EfWRKY06	Eru08G003741.t1	ARE	AAACCA	730	6	cis-acting regulatory element essential for the anaerobic induction
EfWRKY06	Eru08G003741.t1	ARE	AAACCA	1226	6	cis-acting regulatory element essential for the anaerobic induction
EfWRKY06	Eru08G003741.t1	CAT-box	GCCACT	932	6	cis-acting regulatory element related to meristem expression
EfWRKY06	Eru08G003741.t1	CGTCA-motif	CGTCA	670	5	cis-acting regulatory element involved in the MeJA-responsiveness
EfWRKY06	Eru08G003741.t1	CGTCA-motif	CGTCA	1828	5	cis-acting regulatory element involved in the MeJA-responsiveness
EfWRKY06	Eru08G003741.t1	G-box	CACGAC	35	6	cis-acting regulatory element involved in light responsiveness
EfWRKY06	Eru08G003741.t1	G-box	CACGTC	389	6	cis-acting regulatory element involved in light responsiveness
EfWRKY06	Eru08G003741.t1	G-box	CACGTC	516	6	cis-acting regulatory element involved in light responsiveness
EfWRKY06	Eru08G003741.t1	G-box	CACGTC	671	6	cis-acting regulatory element involved in light responsiveness
EfWRKY06	Eru08G003741.t1	G-box	CACGAC	742	6	cis-acting regulatory element involved in light responsiveness
EfWRKY06	Eru08G003741.t1	G-box	CACGAC	1454	6	cis-acting regulatory element involved in light responsiveness
EfWRKY06	Eru08G003741.t1	G-Box	CACGTT	602	6	cis-acting regulatory element involved in light responsiveness
EfWRKY06	Eru08G003741.t1	G-Box	CACGTT	756	6	cis-acting regulatory element involved in light responsiveness
EfWRKY06	Eru08G003741.t1	GT1-motif	GGTTAAT	1194	7	light responsive element
EfWRKY06	Eru08G003741.t1	GT1-motif	GGTTAA	1244	6	light responsive element
EfWRKY06	Eru08G003741.t1	LTR	CCGAAA	1357	6	cis-acting element involved in low-temperature responsiveness
EfWRKY06	Eru08G003741.t1	MBS	CAACTG	1708	6	MYB binding site involved in drought-inducibility
EfWRKY06	Eru08G003741.t1	MRE	AACCTAA	1281	7	MYB binding site involved in light responsiveness
EfWRKY06	Eru08G003741.t1	RY-element	CATGCATG	77	8	cis-acting regulatory element involved in seed-specific regulation
EfWRKY06	Eru08G003741.t1	Sp1	GGGCGG	1530	6	light responsive element
EfWRKY06	Eru08G003741.t1	Sp1	GGGCGG	1667	6	light responsive element
EfWRKY06	Eru08G003741.t1	Sp1	GGGCGG	1727	6	light responsive element
EfWRKY06	Eru08G003741.t1	Sp1	GGGCGG	1756	6	light responsive element
EfWRKY06	Eru08G003741.t1	Sp1	GGGCGG	1766	6	light responsive element
EfWRKY06	Eru08G003741.t1	TATC-box	TATCCCA	332	7	cis-acting element involved in gibberellin-responsiveness
EfWRKY06	Eru08G003741.t1	TATC-box	TATCCCA	1185	7	cis-acting element involved in gibberellin-responsiveness
EfWRKY06	Eru08G003741.t1	TC-rich repeats	ATTCTCTAAC	1311	9	cis-acting element involved in defense and stress responsiveness
EfWRKY06	Eru08G003741.t1	TGACG-motif	TGACG	670	5	cis-acting regulatory element involved in the MeJA-responsiveness
EfWRKY06	Eru08G003741.t1	TGACG-motif	TGACG	1828	5	cis-acting regulatory element involved in the MeJA-responsiveness
EfWRKY06	Eru08G003741.t1	TGA-element	AACGAC	541	6	auxin-responsive element
EfWRKY06	Eru08G003741.t1	TGA-element	AACGAC	1442	6	auxin-responsive element
EfWRKY07	Eru08G000241.t1	ABRE	GCAACGTGTC	640	9	cis-acting element involved in the abscisic acid responsiveness
EfWRKY07	Eru08G000241.t1	ARE	AAACCA	903	6	cis-acting regulatory element essential for the anaerobic induction
EfWRKY07	Eru08G000241.t1	ARE	AAACCA	1384	6	cis-acting regulatory element essential for the anaerobic induction
EfWRKY07	Eru08G000241.t1	ARE	AAACCA	1555	6	cis-acting regulatory element essential for the anaerobic induction
EfWRKY07	Eru08G000241.t1	ARE	AAACCA	1949	6	cis-acting regulatory element essential for the anaerobic induction
EfWRKY07	Eru08G000241.t1	CAT-box	GCCACT	286	6	cis-acting regulatory element related to meristem expression
EfWRKY07	Eru08G000241.t1	CAT-box	GCCACT	419	6	cis-acting regulatory element related to meristem expression
EfWRKY07	Eru08G000241.t1	CAT-box	GCCACT	1183	6	cis-acting regulatory element related to meristem expression
EfWRKY07	Eru08G000241.t1	CGTCA-motif	CGTCA	528	5	cis-acting regulatory element involved in the MeJA-responsiveness
EfWRKY07	Eru08G000241.t1	CGTCA-motif	CGTCA	1437	5	cis-acting regulatory element involved in the MeJA-responsiveness
EfWRKY07	Eru08G000241.t1	GT1-motif	GGTTAA	550	6	light responsive element
EfWRKY07	Eru08G000241.t1	GT1-motif	GGTTAA	572	6	light responsive element
EfWRKY07	Eru08G000241.t1	MBS	CAACTG	50	6	MYB binding site involved in drought-inducibility
EfWRKY07	Eru08G000241.t1	MBS	CAACTG	1882	6	MYB binding site involved in drought-inducibility
EfWRKY07	Eru08G000241.t1	motif I	gGTACGTGGCG	86	10	cis-acting regulatory element root specific
EfWRKY07	Eru08G000241.t1	MRE	AACCTAA	390	7	MYB binding site involved in light responsiveness
EfWRKY07	Eru08G000241.t1	RY-element	CATGCATG	139	8	cis-acting regulatory element involved in seed-specific regulation
EfWRKY07	Eru08G000241.t1	Sp1	GGGCGG	192	6	light responsive element
EfWRKY07	Eru08G000241.t1	Sp1	GGGCGG	703	6	light responsive element
EfWRKY07	Eru08G000241.t1	TCA-element	CCATCTTTTT	594	9	cis-acting element involved in salicylic acid responsiveness
EfWRKY07	Eru08G000241.t1	TCA-element	TCAGAAGAGG	737	9	cis-acting element involved in salicylic acid responsiveness
EfWRKY07	Eru08G000241.t1	TGACG-motif	TGACG	528	5	cis-acting regulatory element involved in the MeJA-responsiveness
EfWRKY07	Eru08G000241.t1	TGACG-motif	TGACG	1437	5	cis-acting regulatory element involved in the MeJA-responsiveness
EfWRKY07	Eru08G000241.t1	TGA-element	AACGAC	1412	6	auxin-responsive element
EfWRKY08	Eru06G003334.t1	ABRE	ACGTG	1354	5	cis-acting element involved in the abscisic acid responsiveness
EfWRKY08	Eru06G003334.t1	ACE	GCGACGTACC	1352	9	cis-acting element involved in light responsiveness
EfWRKY08	Eru06G003334.t1	ARE	AAACCA	34	6	cis-acting regulatory element essential for the anaerobic induction
EfWRKY08	Eru06G003334.t1	ARE	AAACCA	877	6	cis-acting regulatory element essential for the anaerobic induction
EfWRKY08	Eru06G003334.t1	CAT-box	GCCACT	1001	6	cis-acting regulatory element related to meristem expression
EfWRKY08	Eru06G003334.t1	CGTCA-motif	CGTCA	612	5	cis-acting regulatory element involved in the MeJA-responsiveness
EfWRKY08	Eru06G003334.t1	CGTCA-motif	CGTCA	1500	5	cis-acting regulatory element involved in the MeJA-responsiveness
EfWRKY08	Eru06G003334.t1	G-box	TACGTG	1354	6	cis-acting regulatory element involved in light responsiveness
EfWRKY08	Eru06G003334.t1	LTR	CCGAAA	1508	6	cis-acting element involved in low-temperature responsiveness
EfWRKY08	Eru06G003334.t1	MBS	CAACTG	854	6	MYB binding site involved in drought-inducibility
EfWRKY08	Eru06G003334.t1	MBS	CAACTG	1632	6	MYB binding site involved in drought-inducibility
EfWRKY08	Eru06G003334.t1	motif I	gGTACGTGGCG	1351	10	cis-acting regulatory element root specific
EfWRKY08	Eru06G003334.t1	MRE	AACCTAA	2000	7	MYB binding site involved in light responsiveness
EfWRKY08	Eru06G003334.t1	P-box	CCTTTTG	769	7	gibberellin-responsive element
EfWRKY08	Eru06G003334.t1	P-box	CCTTTTG	1729	7	gibberellin-responsive element
EfWRKY08	Eru06G003334.t1	Sp1	GGGCGG	131	6	light responsive element
EfWRKY08	Eru06G003334.t1	Sp1	GGGCGG	211	6	light responsive element
EfWRKY08	Eru06G003334.t1	TCA-element	TCAGAAGAGG	1578	9	cis-acting element involved in salicylic acid responsiveness
EfWRKY08	Eru06G003334.t1	TGACG-motif	TGACG	612	5	cis-acting regulatory element involved in the MeJA-responsiveness
EfWRKY08	Eru06G003334.t1	TGACG-motif	TGACG	1500	5	cis-acting regulatory element involved in the MeJA-responsiveness
EfWRKY08	Eru06G003334.t1	TGA-element	AACGAC	1485	6	auxin-responsive element
EfWRKY09	Eru07G001769.t1	ABRE	CGCACGTGTC	331	9	cis-acting element involved in the abscisic acid responsiveness
EfWRKY09	Eru07G001769.t1	ABRE	CACGTG	333	6	cis-acting element involved in the abscisic acid responsiveness
EfWRKY09	Eru07G001769.t1	ABRE	ACGTG	334	5	cis-acting element involved in the abscisic acid responsiveness
EfWRKY09	Eru07G001769.t1	ABRE	ACGTG	420	5	cis-acting element involved in the abscisic acid responsiveness
EfWRKY09	Eru07G001769.t1	ABRE	ACGTG	697	5	cis-acting element involved in the abscisic acid responsiveness
EfWRKY09	Eru07G001769.t1	ABRE	ACGTG	1325	5	cis-acting element involved in the abscisic acid responsiveness
EfWRKY09	Eru07G001769.t1	ACE	GCGACGTACC	350	9	cis-acting element involved in light responsiveness
EfWRKY09	Eru07G001769.t1	ARE	AAACCA	1240	6	cis-acting regulatory element essential for the anaerobic induction
EfWRKY09	Eru07G001769.t1	CAT-box	GCCACT	737	6	cis-acting regulatory element related to meristem expression
EfWRKY09	Eru07G001769.t1	CGTCA-motif	CGTCA	516	5	cis-acting regulatory element involved in the MeJA-responsiveness
EfWRKY09	Eru07G001769.t1	CGTCA-motif	CGTCA	679	5	cis-acting regulatory element involved in the MeJA-responsiveness
EfWRKY09	Eru07G001769.t1	CGTCA-motif	CGTCA	1999	5	cis-acting regulatory element involved in the MeJA-responsiveness
EfWRKY09	Eru07G001769.t1	G-Box	CACGTG	333	6	cis-acting regulatory element involved in light responsiveness
EfWRKY09	Eru07G001769.t1	G-Box	CACGTT	420	6	cis-acting regulatory element involved in light responsiveness
EfWRKY09	Eru07G001769.t1	G-box	CACGTG	333	6	cis-acting regulatory element involved in light responsiveness
EfWRKY09	Eru07G001769.t1	G-box	CACGAC	512	6	cis-acting regulatory element involved in light responsiveness
EfWRKY09	Eru07G001769.t1	G-box	TACGTG	697	6	cis-acting regulatory element involved in light responsiveness
EfWRKY09	Eru07G001769.t1	G-box	CACGAC	1005	6	cis-acting regulatory element involved in light responsiveness
EfWRKY09	Eru07G001769.t1	G-box	CACGAC	1248	6	cis-acting regulatory element involved in light responsiveness
EfWRKY09	Eru07G001769.t1	G-box	TACGTG	1325	6	cis-acting regulatory element involved in light responsiveness
EfWRKY09	Eru07G001769.t1	GC-motif	CCCCCG	1306	6	enhancer-like element involved in anoxic specific inducibility
EfWRKY09	Eru07G001769.t1	GC-motif	CCCCCG	1709	6	enhancer-like element involved in anoxic specific inducibility
EfWRKY09	Eru07G001769.t1	GT1-motif	GGTTAAT	1932	7	light responsive element
EfWRKY09	Eru07G001769.t1	MBS	CAACTG	909	6	MYB binding site involved in drought-inducibility
EfWRKY09	Eru07G001769.t1	MBS	CAACTG	2012	6	MYB binding site involved in drought-inducibility
EfWRKY09	Eru07G001769.t1	Sp1	GGGCGG	359	6	light responsive element
EfWRKY09	Eru07G001769.t1	Sp1	GGGCGG	1511	6	light responsive element
EfWRKY09	Eru07G001769.t1	TGACG-motif	TGACG	516	5	cis-acting regulatory element involved in the MeJA-responsiveness
EfWRKY09	Eru07G001769.t1	TGACG-motif	TGACG	679	5	cis-acting regulatory element involved in the MeJA-responsiveness
EfWRKY09	Eru07G001769.t1	TGACG-motif	TGACG	1999	5	cis-acting regulatory element involved in the MeJA-responsiveness
EfWRKY10	Eru02G003316.t3	ABRE	CACGTG	282	6	cis-acting element involved in the abscisic acid responsiveness
EfWRKY10	Eru02G003316.t3	ABRE	ACGTG	283	5	cis-acting element involved in the abscisic acid responsiveness
EfWRKY10	Eru02G003316.t3	ABRE	CGCACGTGTC	716	9	cis-acting element involved in the abscisic acid responsiveness
EfWRKY10	Eru02G003316.t3	ABRE	CACGTG	718	6	cis-acting element involved in the abscisic acid responsiveness
EfWRKY10	Eru02G003316.t3	ABRE	ACGTG	719	5	cis-acting element involved in the abscisic acid responsiveness
EfWRKY10	Eru02G003316.t3	ABRE	ACGTG	968	5	cis-acting element involved in the abscisic acid responsiveness
EfWRKY10	Eru02G003316.t3	ABRE	ACGTG	1035	5	cis-acting element involved in the abscisic acid responsiveness
EfWRKY10	Eru02G003316.t3	ABRE	CGCACGTGTC	1857	9	cis-acting element involved in the abscisic acid responsiveness
EfWRKY10	Eru02G003316.t3	ABRE	CACGTG	1859	6	cis-acting element involved in the abscisic acid responsiveness
EfWRKY10	Eru02G003316.t3	ABRE	ACGTG	1860	5	cis-acting element involved in the abscisic acid responsiveness
EfWRKY10	Eru02G003316.t3	ABRE	ACGTG	1942	5	cis-acting element involved in the abscisic acid responsiveness
EfWRKY10	Eru02G003316.t3	ARE	AAACCA	1972	6	cis-acting regulatory element essential for the anaerobic induction
EfWRKY10	Eru02G003316.t3	CAT-box	GCCACT	252	6	cis-acting regulatory element related to meristem expression
EfWRKY10	Eru02G003316.t3	G-box	CACGTG	282	6	cis-acting regulatory element involved in light responsiveness
EfWRKY10	Eru02G003316.t3	G-box	CACGTG	718	6	cis-acting regulatory element involved in light responsiveness
EfWRKY10	Eru02G003316.t3	G-box	CACGTC	967	6	cis-acting regulatory element involved in light responsiveness
EfWRKY10	Eru02G003316.t3	G-box	CACGTC	1034	6	cis-acting regulatory element involved in light responsiveness
EfWRKY10	Eru02G003316.t3	G-box	CACGTG	1859	6	cis-acting regulatory element involved in light responsiveness
EfWRKY10	Eru02G003316.t3	G-box	TACGTG	1942	6	cis-acting regulatory element involved in light responsiveness
EfWRKY10	Eru02G003316.t3	G-Box	CACGTG	282	6	cis-acting regulatory element involved in light responsiveness
EfWRKY10	Eru02G003316.t3	G-Box	CACGTG	718	6	cis-acting regulatory element involved in light responsiveness
EfWRKY10	Eru02G003316.t3	G-Box	CACGTG	1859	6	cis-acting regulatory element involved in light responsiveness
EfWRKY10	Eru02G003316.t3	GC-motif	CCCCCG	1104	6	enhancer-like element involved in anoxic specific inducibility
EfWRKY10	Eru02G003316.t3	GT1-motif	GGTTAA	1821	6	light responsive element
EfWRKY10	Eru02G003316.t3	MBSI	aaaAaaC(G/C)GTTA	1996	10.5	MYB binding site involved in flavonoid biosynthetic genes regulation
EfWRKY10	Eru02G003316.t3	MRE	AACCTAA	1606	7	MYB binding site involved in light responsiveness
EfWRKY10	Eru02G003316.t3	Sp1	GGGCGG	399	6	light responsive element
EfWRKY10	Eru02G003316.t3	Sp1	GGGCGG	944	6	light responsive element
EfWRKY11	Eru01G001566.t1	ABRE	CACGTG	1086	6	cis-acting element involved in the abscisic acid responsiveness
EfWRKY11	Eru01G001566.t1	ABRE	ACGTG	1087	5	cis-acting element involved in the abscisic acid responsiveness
EfWRKY11	Eru01G001566.t1	ARE	AAACCA	1602	6	cis-acting regulatory element essential for the anaerobic induction
EfWRKY11	Eru01G001566.t1	CAT-box	GCCACT	356	6	cis-acting regulatory element related to meristem expression
EfWRKY11	Eru01G001566.t1	CAT-box	GCCACT	1820	6	cis-acting regulatory element related to meristem expression
EfWRKY11	Eru01G001566.t1	CGTCA-motif	CGTCA	400	5	cis-acting regulatory element involved in the MeJA-responsiveness
EfWRKY11	Eru01G001566.t1	CGTCA-motif	CGTCA	867	5	cis-acting regulatory element involved in the MeJA-responsiveness
EfWRKY11	Eru01G001566.t1	CGTCA-motif	CGTCA	1145	5	cis-acting regulatory element involved in the MeJA-responsiveness
EfWRKY11	Eru01G001566.t1	CGTCA-motif	CGTCA	1201	5	cis-acting regulatory element involved in the MeJA-responsiveness
EfWRKY11	Eru01G001566.t1	CGTCA-motif	CGTCA	1675	5	cis-acting regulatory element involved in the MeJA-responsiveness
EfWRKY11	Eru01G001566.t1	G-Box	CACGTG	1086	6	cis-acting regulatory element involved in light responsiveness
EfWRKY11	Eru01G001566.t1	G-box	CACGTG	1086	6	cis-acting regulatory element involved in light responsiveness
EfWRKY11	Eru01G001566.t1	GT1-motif	GGTTAA	54	6	light responsive element
EfWRKY11	Eru01G001566.t1	TCA-element	CCATCTTTTT	375	9	cis-acting element involved in salicylic acid responsiveness
EfWRKY11	Eru01G001566.t1	TGACG-motif	TGACG	400	5	cis-acting regulatory element involved in the MeJA-responsiveness
EfWRKY11	Eru01G001566.t1	TGACG-motif	TGACG	867	5	cis-acting regulatory element involved in the MeJA-responsiveness
EfWRKY11	Eru01G001566.t1	TGACG-motif	TGACG	1145	5	cis-acting regulatory element involved in the MeJA-responsiveness
EfWRKY11	Eru01G001566.t1	TGACG-motif	TGACG	1201	5	cis-acting regulatory element involved in the MeJA-responsiveness
EfWRKY11	Eru01G001566.t1	TGACG-motif	TGACG	1675	5	cis-acting regulatory element involved in the MeJA-responsiveness
EfWRKY12	Eru08G002866.t1	ABRE	ACGTG	511	5	cis-acting element involved in the abscisic acid responsiveness
EfWRKY12	Eru08G002866.t1	ABRE	CGCACGTGTC	767	9	cis-acting element involved in the abscisic acid responsiveness
EfWRKY12	Eru08G002866.t1	ABRE	CACGTG	769	6	cis-acting element involved in the abscisic acid responsiveness
EfWRKY12	Eru08G002866.t1	ABRE	ACGTG	770	5	cis-acting element involved in the abscisic acid responsiveness
EfWRKY12	Eru08G002866.t1	ABRE	ACGTG	1518	5	cis-acting element involved in the abscisic acid responsiveness
EfWRKY12	Eru08G002866.t1	ABRE	GCAACGTGTC	1561	9	cis-acting element involved in the abscisic acid responsiveness
EfWRKY12	Eru08G002866.t1	ABRE	CACGTG	1563	6	cis-acting element involved in the abscisic acid responsiveness
EfWRKY12	Eru08G002866.t1	ABRE	ACGTG	1564	5	cis-acting element involved in the abscisic acid responsiveness
EfWRKY12	Eru08G002866.t1	ABRE	ACGTG	1616	5	cis-acting element involved in the abscisic acid responsiveness
EfWRKY12	Eru08G002866.t1	ABRE	AACCCGG	1707	7	cis-acting element involved in the abscisic acid responsiveness
EfWRKY12	Eru08G002866.t1	ABRE	ACGTG	1883	5	cis-acting element involved in the abscisic acid responsiveness
EfWRKY12	Eru08G002866.t1	ARE	AAACCA	211	6	cis-acting regulatory element essential for the anaerobic induction
EfWRKY12	Eru08G002866.t1	ARE	AAACCA	989	6	cis-acting regulatory element essential for the anaerobic induction
EfWRKY12	Eru08G002866.t1	ARE	AAACCA	1237	6	cis-acting regulatory element essential for the anaerobic induction
EfWRKY12	Eru08G002866.t1	CAT-box	GCCACT	1896	6	cis-acting regulatory element related to meristem expression
EfWRKY12	Eru08G002866.t1	CGTCA-motif	CGTCA	1885	5	cis-acting regulatory element involved in the MeJA-responsiveness
EfWRKY12	Eru08G002866.t1	G-box	CACGTC	510	6	cis-acting regulatory element involved in light responsiveness
EfWRKY12	Eru08G002866.t1	G-box	CACGTG	769	6	cis-acting regulatory element involved in light responsiveness
EfWRKY12	Eru08G002866.t1	G-box	CAGACGTGGCA	1176	10	cis-acting regulatory element involved in light responsiveness
EfWRKY12	Eru08G002866.t1	G-box	CACGTC	1518	6	cis-acting regulatory element involved in light responsiveness
EfWRKY12	Eru08G002866.t1	G-box	tgACACGTGGCA	1560	11	cis-acting regulatory element involved in light responsiveness
EfWRKY12	Eru08G002866.t1	G-box	ACACGTGGC	1561	9	cis-acting regulatory element involved in light responsiveness
EfWRKY12	Eru08G002866.t1	G-box	CACGTG	1563	6	cis-acting regulatory element involved in light responsiveness
EfWRKY12	Eru08G002866.t1	G-box	CACGTC	1883	6	cis-acting regulatory element involved in light responsiveness
EfWRKY12	Eru08G002866.t1	G-Box	CACGTG	769	6	cis-acting regulatory element involved in light responsiveness
EfWRKY12	Eru08G002866.t1	G-Box	CACGTG	1563	6	cis-acting regulatory element involved in light responsiveness
EfWRKY12	Eru08G002866.t1	G-Box	CACGTT	1615	6	cis-acting regulatory element involved in light responsiveness
EfWRKY12	Eru08G002866.t1	GC-motif	CCCCCG	88	6	enhancer-like element involved in anoxic specific inducibility
EfWRKY12	Eru08G002866.t1	GC-motif	CCCCCG	1764	6	enhancer-like element involved in anoxic specific inducibility
EfWRKY12	Eru08G002866.t1	GCN4_motif	TGAGTCA	1168	7	cis-regulatory element involved in endosperm expression
EfWRKY12	Eru08G002866.t1	GCN4_motif	TGAGTCA	1402	7	cis-regulatory element involved in endosperm expression
EfWRKY12	Eru08G002866.t1	GT1-motif	GGTTAA	1383	6	light responsive element
EfWRKY12	Eru08G002866.t1	GT1-motif	GGTTAA	1432	6	light responsive element
EfWRKY12	Eru08G002866.t1	LTR	CCGAAA	1234	6	cis-acting element involved in low-temperature responsiveness
EfWRKY12	Eru08G002866.t1	MRE	AACCTAA	1434	7	MYB binding site involved in light responsiveness
EfWRKY12	Eru08G002866.t1	P-box	CCTTTTG	359	7	gibberellin-responsive element
EfWRKY12	Eru08G002866.t1	TGACG-motif	TGACG	1885	5	cis-acting regulatory element involved in the MeJA-responsiveness
EfWRKY12	Eru08G002866.t1	TGA-element	AACGAC	265	6	auxin-responsive element
EfWRKY12	Eru08G002866.t1	TGA-element	AACGAC	1220	6	auxin-responsive element
EfWRKY13	Eru02G004480.t1	ABRE	ACGTG	937	5	cis-acting element involved in the abscisic acid responsiveness
EfWRKY13	Eru02G004480.t1	ABRE	CGCACGTGTC	1731	9	cis-acting element involved in the abscisic acid responsiveness
EfWRKY13	Eru02G004480.t1	ARE	AAACCA	418	6	cis-acting regulatory element essential for the anaerobic induction
EfWRKY13	Eru02G004480.t1	ARE	AAACCA	570	6	cis-acting regulatory element essential for the anaerobic induction
EfWRKY13	Eru02G004480.t1	ARE	AAACCA	976	6	cis-acting regulatory element essential for the anaerobic induction
EfWRKY13	Eru02G004480.t1	ARE	AAACCA	1240	6	cis-acting regulatory element essential for the anaerobic induction
EfWRKY13	Eru02G004480.t1	CAT-box	GCCACT	1514	6	cis-acting regulatory element related to meristem expression
EfWRKY13	Eru02G004480.t1	CGTCA-motif	CGTCA	492	5	cis-acting regulatory element involved in the MeJA-responsiveness
EfWRKY13	Eru02G004480.t1	CGTCA-motif	CGTCA	1728	5	cis-acting regulatory element involved in the MeJA-responsiveness
EfWRKY13	Eru02G004480.t1	G-box	TACGTG	937	6	cis-acting regulatory element involved in light responsiveness
EfWRKY13	Eru02G004480.t1	G-box	CACGAC	1607	6	cis-acting regulatory element involved in light responsiveness
EfWRKY13	Eru02G004480.t1	GT1-motif	GGTTAAT	990	7	light responsive element
EfWRKY13	Eru02G004480.t1	LTR	CCGAAA	819	6	cis-acting element involved in low-temperature responsiveness
EfWRKY13	Eru02G004480.t1	MBS	CAACTG	324	6	MYB binding site involved in drought-inducibility
EfWRKY13	Eru02G004480.t1	MBS	CAACTG	2009	6	MYB binding site involved in drought-inducibility
EfWRKY13	Eru02G004480.t1	RY-element	CATGCATG	514	8	cis-acting regulatory element involved in seed-specific regulation
EfWRKY13	Eru02G004480.t1	RY-element	CATGCATG	1438	8	cis-acting regulatory element involved in seed-specific regulation
EfWRKY13	Eru02G004480.t1	Sp1	GGGCGG	1979	6	light responsive element
EfWRKY13	Eru02G004480.t1	TGACG-motif	TGACG	492	5	cis-acting regulatory element involved in the MeJA-responsiveness
EfWRKY13	Eru02G004480.t1	TGACG-motif	TGACG	1728	5	cis-acting regulatory element involved in the MeJA-responsiveness
EfWRKY13	Eru02G004480.t1	TGA-element	AACGAC	805	6	auxin-responsive element
EfWRKY13	Eru02G004480.t1	TGA-element	AACGAC	1114	6	auxin-responsive element
EfWRKY13	Eru02G004480.t1	TGA-element	AACGAC	1126	6	auxin-responsive element
EfWRKY13	Eru02G004480.t1	TGA-element	AACGAC	1322	6	auxin-responsive element
EfWRKY13	Eru02G004480.t1	TGA-element	AACGAC	1601	6	auxin-responsive element
EfWRKY14	Eru08G004093.t1	ABRE	ACGTG	490	5	cis-acting element involved in the abscisic acid responsiveness
EfWRKY14	Eru08G004093.t1	ARE	AAACCA	709	6	cis-acting regulatory element essential for the anaerobic induction
EfWRKY14	Eru08G004093.t1	ARE	AAACCA	1901	6	cis-acting regulatory element essential for the anaerobic induction
EfWRKY14	Eru08G004093.t1	CGTCA-motif	CGTCA	839	5	cis-acting regulatory element involved in the MeJA-responsiveness
EfWRKY14	Eru08G004093.t1	CGTCA-motif	CGTCA	1197	5	cis-acting regulatory element involved in the MeJA-responsiveness
EfWRKY14	Eru08G004093.t1	GARE-motif	TCTGTTG	1380	7	gibberellin-responsive element
EfWRKY14	Eru08G004093.t1	G-box	CACGTC	490	6	cis-acting regulatory element involved in light responsiveness
EfWRKY14	Eru08G004093.t1	GCN4_motif	TGAGTCA	1709	7	cis-regulatory element involved in endosperm expression
EfWRKY14	Eru08G004093.t1	MBS	CAACTG	852	6	MYB binding site involved in drought-inducibility
EfWRKY14	Eru08G004093.t1	MRE	AACCTAA	496	7	MYB binding site involved in light responsiveness
EfWRKY14	Eru08G004093.t1	TCA-element	CCATCTTTTT	1020	9	cis-acting element involved in salicylic acid responsiveness
EfWRKY14	Eru08G004093.t1	TCA-element	CCATCTTTTT	1394	9	cis-acting element involved in salicylic acid responsiveness
EfWRKY14	Eru08G004093.t1	TC-rich repeats	ATTCTCTAAC	1418	9	cis-acting element involved in defense and stress responsiveness
EfWRKY14	Eru08G004093.t1	TGACG-motif	TGACG	839	5	cis-acting regulatory element involved in the MeJA-responsiveness
EfWRKY14	Eru08G004093.t1	TGACG-motif	TGACG	1197	5	cis-acting regulatory element involved in the MeJA-responsiveness
EfWRKY15	Eru04G003877.t1	ABRE	ACGTG	26	5	cis-acting element involved in the abscisic acid responsiveness
EfWRKY15	Eru04G003877.t1	ABRE	CACGTG	350	6	cis-acting element involved in the abscisic acid responsiveness
EfWRKY15	Eru04G003877.t1	ABRE	ACGTG	351	5	cis-acting element involved in the abscisic acid responsiveness
EfWRKY15	Eru04G003877.t1	ABRE	CGTACGTGCA	427	9	cis-acting element involved in the abscisic acid responsiveness
EfWRKY15	Eru04G003877.t1	ABRE	ACGTG	429	5	cis-acting element involved in the abscisic acid responsiveness
EfWRKY15	Eru04G003877.t1	ABRE	TACGGTC	491	7	cis-acting element involved in the abscisic acid responsiveness
EfWRKY15	Eru04G003877.t1	ABRE	CGCACGTGTC	610	9	cis-acting element involved in the abscisic acid responsiveness
EfWRKY15	Eru04G003877.t1	ABRE	ACGTG	612	5	cis-acting element involved in the abscisic acid responsiveness
EfWRKY15	Eru04G003877.t1	ABRE	ACGTG	927	5	cis-acting element involved in the abscisic acid responsiveness
EfWRKY15	Eru04G003877.t1	ABRE	ACGTG	1144	5	cis-acting element involved in the abscisic acid responsiveness
EfWRKY15	Eru04G003877.t1	ABRE	GCAACGTGTC	1254	9	cis-acting element involved in the abscisic acid responsiveness
EfWRKY15	Eru04G003877.t1	ABRE	CACGTG	1256	6	cis-acting element involved in the abscisic acid responsiveness
EfWRKY15	Eru04G003877.t1	ABRE	ACGTG	1257	5	cis-acting element involved in the abscisic acid responsiveness
EfWRKY15	Eru04G003877.t1	ABRE	ACGTG	1800	5	cis-acting element involved in the abscisic acid responsiveness
EfWRKY15	Eru04G003877.t1	ACE	GCGACGTACC	942	9	cis-acting element involved in light responsiveness
EfWRKY15	Eru04G003877.t1	ARE	AAACCA	1984	6	cis-acting regulatory element essential for the anaerobic induction
EfWRKY15	Eru04G003877.t1	CGTCA-motif	CGTCA	1142	5	cis-acting regulatory element involved in the MeJA-responsiveness
EfWRKY15	Eru04G003877.t1	CGTCA-motif	CGTCA	1162	5	cis-acting regulatory element involved in the MeJA-responsiveness
EfWRKY15	Eru04G003877.t1	CGTCA-motif	CGTCA	1173	5	cis-acting regulatory element involved in the MeJA-responsiveness
EfWRKY15	Eru04G003877.t1	GARE-motif	TCTGTTG	1389	7	gibberellin-responsive element
EfWRKY15	Eru04G003877.t1	G-box	CACGTG	350	6	cis-acting regulatory element involved in light responsiveness
EfWRKY15	Eru04G003877.t1	G-box	TACGTG	429	6	cis-acting regulatory element involved in light responsiveness
EfWRKY15	Eru04G003877.t1	G-box	TACGTG	612	6	cis-acting regulatory element involved in light responsiveness
EfWRKY15	Eru04G003877.t1	G-box	CACGTC	926	6	cis-acting regulatory element involved in light responsiveness
EfWRKY15	Eru04G003877.t1	G-box	CACGAC	1119	6	cis-acting regulatory element involved in light responsiveness
EfWRKY15	Eru04G003877.t1	G-box	CACGTC	1143	6	cis-acting regulatory element involved in light responsiveness
EfWRKY15	Eru04G003877.t1	G-box	ACACGTGGC	1254	9	cis-acting regulatory element involved in light responsiveness
EfWRKY15	Eru04G003877.t1	G-box	CACGTG	1256	6	cis-acting regulatory element involved in light responsiveness
EfWRKY15	Eru04G003877.t1	G-box	TACGTG	1800	6	cis-acting regulatory element involved in light responsiveness
EfWRKY15	Eru04G003877.t1	G-Box	CACGTT	26	6	cis-acting regulatory element involved in light responsiveness
EfWRKY15	Eru04G003877.t1	G-Box	CACGTG	350	6	cis-acting regulatory element involved in light responsiveness
EfWRKY15	Eru04G003877.t1	G-Box	CACGTG	1256	6	cis-acting regulatory element involved in light responsiveness
EfWRKY15	Eru04G003877.t1	GC-motif	CCCCCG	919	6	enhancer-like element involved in anoxic specific inducibility
EfWRKY15	Eru04G003877.t1	GC-motif	CCCCCG	1354	6	enhancer-like element involved in anoxic specific inducibility
EfWRKY15	Eru04G003877.t1	GCN4_motif	TGAGTCA	1324	7	cis-regulatory element involved in endosperm expression
EfWRKY15	Eru04G003877.t1	LTR	CCGAAA	564	6	cis-acting element involved in low-temperature responsiveness
EfWRKY15	Eru04G003877.t1	MBS	CAACTG	521	6	MYB binding site involved in drought-inducibility
EfWRKY15	Eru04G003877.t1	Sp1	GGGCGG	1039	6	light responsive element
EfWRKY15	Eru04G003877.t1	TATC-box	TATCCCA	579	7	cis-acting element involved in gibberellin-responsiveness
EfWRKY15	Eru04G003877.t1	TATC-box	TATCCCA	595	7	cis-acting element involved in gibberellin-responsiveness
EfWRKY15	Eru04G003877.t1	TGACG-motif	TGACG	1142	5	cis-acting regulatory element involved in the MeJA-responsiveness
EfWRKY15	Eru04G003877.t1	TGACG-motif	TGACG	1162	5	cis-acting regulatory element involved in the MeJA-responsiveness
EfWRKY15	Eru04G003877.t1	TGACG-motif	TGACG	1173	5	cis-acting regulatory element involved in the MeJA-responsiveness
EfWRKY15	Eru04G003877.t1	TGA-element	AACGAC	1570	6	auxin-responsive element
EfWRKY16	Eru10G001318.t1	ABRE	ACGTG	425	5	cis-acting element involved in the abscisic acid responsiveness
EfWRKY16	Eru10G001318.t1	ARE	AAACCA	720	6	cis-acting regulatory element essential for the anaerobic induction
EfWRKY16	Eru10G001318.t1	CGTCA-motif	CGTCA	1017	5	cis-acting regulatory element involved in the MeJA-responsiveness
EfWRKY16	Eru10G001318.t1	G-Box	CACGTT	424	6	cis-acting regulatory element involved in light responsiveness
EfWRKY16	Eru10G001318.t1	GC-motif	CCCCCG	1579	6	enhancer-like element involved in anoxic specific inducibility
EfWRKY16	Eru10G001318.t1	GT1-motif	GGTTAAT	817	7	light responsive element
EfWRKY16	Eru10G001318.t1	LTR	CCGAAA	1391	6	cis-acting element involved in low-temperature responsiveness
EfWRKY16	Eru10G001318.t1	LTR	CCGAAA	1408	6	cis-acting element involved in low-temperature responsiveness
EfWRKY16	Eru10G001318.t1	MBS	CAACTG	1077	6	MYB binding site involved in drought-inducibility
EfWRKY16	Eru10G001318.t1	P-box	CCTTTTG	1806	7	gibberellin-responsive element
EfWRKY16	Eru10G001318.t1	Sp1	GGGCGG	1607	6	light responsive element
EfWRKY16	Eru10G001318.t1	TGACG-motif	TGACG	1017	5	cis-acting regulatory element involved in the MeJA-responsiveness
EfWRKY17	Eru07G000618.t1	ABRE	ACGTG	350	5	cis-acting element involved in the abscisic acid responsiveness
EfWRKY17	Eru07G000618.t1	ABRE	ACGTG	1116	5	cis-acting element involved in the abscisic acid responsiveness
EfWRKY17	Eru07G000618.t1	CAT-box	GCCACT	468	6	cis-acting regulatory element related to meristem expression
EfWRKY17	Eru07G000618.t1	CGTCA-motif	CGTCA	494	5	cis-acting regulatory element involved in the MeJA-responsiveness
EfWRKY17	Eru07G000618.t1	CGTCA-motif	CGTCA	1114	5	cis-acting regulatory element involved in the MeJA-responsiveness
EfWRKY17	Eru07G000618.t1	CGTCA-motif	CGTCA	1945	5	cis-acting regulatory element involved in the MeJA-responsiveness
EfWRKY17	Eru07G000618.t1	CGTCA-motif	CGTCA	1964	5	cis-acting regulatory element involved in the MeJA-responsiveness
EfWRKY17	Eru07G000618.t1	G-box	CACGTC	350	6	cis-acting regulatory element involved in light responsiveness
EfWRKY17	Eru07G000618.t1	G-box	CACGAC	948	6	cis-acting regulatory element involved in light responsiveness
EfWRKY17	Eru07G000618.t1	G-box	CACGTC	1115	6	cis-acting regulatory element involved in light responsiveness
EfWRKY17	Eru07G000618.t1	GT1-motif	GGTTAAT	657	7	light responsive element
EfWRKY17	Eru07G000618.t1	GT1-motif	GGTTAA	1570	6	light responsive element
EfWRKY17	Eru07G000618.t1	MBS	CAACTG	1620	6	MYB binding site involved in drought-inducibility
EfWRKY17	Eru07G000618.t1	MRE	AACCTAA	28	7	MYB binding site involved in light responsiveness
EfWRKY17	Eru07G000618.t1	MSA-like	(T/C)C(T/C)AACGG(T/C)(T/C)A	1092	8.5	cis-acting element involved in cell cycle regulation
EfWRKY17	Eru07G000618.t1	RY-element	CATGCATG	783	8	cis-acting regulatory element involved in seed-specific regulation
EfWRKY17	Eru07G000618.t1	TC-rich repeats	GTTTTCTTAC	850	9	cis-acting element involved in defense and stress responsiveness
EfWRKY17	Eru07G000618.t1	TC-rich repeats	GTTTTCTTAC	1335	9	cis-acting element involved in defense and stress responsiveness
EfWRKY17	Eru07G000618.t1	TGACG-motif	TGACG	494	5	cis-acting regulatory element involved in the MeJA-responsiveness
EfWRKY17	Eru07G000618.t1	TGACG-motif	TGACG	1114	5	cis-acting regulatory element involved in the MeJA-responsiveness
EfWRKY17	Eru07G000618.t1	TGACG-motif	TGACG	1945	5	cis-acting regulatory element involved in the MeJA-responsiveness
EfWRKY17	Eru07G000618.t1	TGACG-motif	TGACG	1964	5	cis-acting regulatory element involved in the MeJA-responsiveness
EfWRKY17	Eru07G000618.t1	TGA-element	AACGAC	1776	6	auxin-responsive element
EfWRKY18	Eru03G004915.t1	ABRE	GCAACGTGTC	85	9	cis-acting element involved in the abscisic acid responsiveness
EfWRKY18	Eru03G004915.t1	ABRE	ACGTG	87	5	cis-acting element involved in the abscisic acid responsiveness
EfWRKY18	Eru03G004915.t1	ABRE	ACGTG	322	5	cis-acting element involved in the abscisic acid responsiveness
EfWRKY18	Eru03G004915.t1	ABRE	GACACGTGGC	613	9	cis-acting element involved in the abscisic acid responsiveness
EfWRKY18	Eru03G004915.t1	ABRE	CACGTG	615	6	cis-acting element involved in the abscisic acid responsiveness
EfWRKY18	Eru03G004915.t1	ABRE	ACGTG	616	5	cis-acting element involved in the abscisic acid responsiveness
EfWRKY18	Eru03G004915.t1	ABRE	ACGTG	803	5	cis-acting element involved in the abscisic acid responsiveness
EfWRKY18	Eru03G004915.t1	ARE	AAACCA	897	6	cis-acting regulatory element essential for the anaerobic induction
EfWRKY18	Eru03G004915.t1	ARE	AAACCA	1228	6	cis-acting regulatory element essential for the anaerobic induction
EfWRKY18	Eru03G004915.t1	ARE	AAACCA	1427	6	cis-acting regulatory element essential for the anaerobic induction
EfWRKY18	Eru03G004915.t1	CAT-box	GCCACT	1796	6	cis-acting regulatory element related to meristem expression
EfWRKY18	Eru03G004915.t1	CGTCA-motif	CGTCA	179	5	cis-acting regulatory element involved in the MeJA-responsiveness
EfWRKY18	Eru03G004915.t1	CGTCA-motif	CGTCA	1458	5	cis-acting regulatory element involved in the MeJA-responsiveness
EfWRKY18	Eru03G004915.t1	CGTCA-motif	CGTCA	1510	5	cis-acting regulatory element involved in the MeJA-responsiveness
EfWRKY18	Eru03G004915.t1	G-box	CACGTC	321	6	cis-acting regulatory element involved in light responsiveness
EfWRKY18	Eru03G004915.t1	G-box	CACGTG	615	6	cis-acting regulatory element involved in light responsiveness
EfWRKY18	Eru03G004915.t1	G-box	TACGTG	803	6	cis-acting regulatory element involved in light responsiveness
EfWRKY18	Eru03G004915.t1	G-Box	CACGTT	87	6	cis-acting regulatory element involved in light responsiveness
EfWRKY18	Eru03G004915.t1	G-Box	CACGTG	615	6	cis-acting regulatory element involved in light responsiveness
EfWRKY18	Eru03G004915.t1	GC-motif	CCCCCG	1714	6	enhancer-like element involved in anoxic specific inducibility
EfWRKY18	Eru03G004915.t1	MBS	CAACTG	378	6	MYB binding site involved in drought-inducibility
EfWRKY18	Eru03G004915.t1	TGACG-motif	TGACG	179	5	cis-acting regulatory element involved in the MeJA-responsiveness
EfWRKY18	Eru03G004915.t1	TGACG-motif	TGACG	1458	5	cis-acting regulatory element involved in the MeJA-responsiveness
EfWRKY18	Eru03G004915.t1	TGACG-motif	TGACG	1510	5	cis-acting regulatory element involved in the MeJA-responsiveness
EfWRKY19	Eru07G000098.t1	ABRE	ACGTG	414	5	cis-acting element involved in the abscisic acid responsiveness
EfWRKY19	Eru07G000098.t1	ABRE	CACGTG	435	6	cis-acting element involved in the abscisic acid responsiveness
EfWRKY19	Eru07G000098.t1	ABRE	ACGTG	436	5	cis-acting element involved in the abscisic acid responsiveness
EfWRKY19	Eru07G000098.t1	ABRE	ACGTG	460	5	cis-acting element involved in the abscisic acid responsiveness
EfWRKY19	Eru07G000098.t1	ABRE	ACGTG	510	5	cis-acting element involved in the abscisic acid responsiveness
EfWRKY19	Eru07G000098.t1	ABRE	TACGTGTC	575	8	cis-acting element involved in the abscisic acid responsiveness
EfWRKY19	Eru07G000098.t1	ABRE	ACGTG	577	5	cis-acting element involved in the abscisic acid responsiveness
EfWRKY19	Eru07G000098.t1	ABRE	TACGTGTC	717	8	cis-acting element involved in the abscisic acid responsiveness
EfWRKY19	Eru07G000098.t1	ABRE	ACGTG	719	5	cis-acting element involved in the abscisic acid responsiveness
EfWRKY19	Eru07G000098.t1	ACE	GACACGTATG	575	9	cis-acting element involved in light responsiveness
EfWRKY19	Eru07G000098.t1	C-box	ACGAGCACCGCC	414	11	cis-acting regulatory element involved in light responsiveness
EfWRKY19	Eru07G000098.t1	CGTCA-motif	CGTCA	627	5	cis-acting regulatory element involved in the MeJA-responsiveness
EfWRKY19	Eru07G000098.t1	CGTCA-motif	CGTCA	837	5	cis-acting regulatory element involved in the MeJA-responsiveness
EfWRKY19	Eru07G000098.t1	G-Box	CACGTT	413	6	cis-acting regulatory element involved in light responsiveness
EfWRKY19	Eru07G000098.t1	G-Box	CACGTG	435	6	cis-acting regulatory element involved in light responsiveness
EfWRKY19	Eru07G000098.t1	G-box	CACGTG	435	6	cis-acting regulatory element involved in light responsiveness
EfWRKY19	Eru07G000098.t1	G-box	CACGTC	459	6	cis-acting regulatory element involved in light responsiveness
EfWRKY19	Eru07G000098.t1	G-box	CACGTC	510	6	cis-acting regulatory element involved in light responsiveness
EfWRKY19	Eru07G000098.t1	G-box	TACGTG	577	6	cis-acting regulatory element involved in light responsiveness
EfWRKY19	Eru07G000098.t1	G-box	TACGTG	719	6	cis-acting regulatory element involved in light responsiveness
EfWRKY19	Eru07G000098.t1	GC-motif	CCCCCG	1001	6	enhancer-like element involved in anoxic specific inducibility
EfWRKY19	Eru07G000098.t1	GCN4_motif	TGAGTCA	741	7	cis-regulatory element involved in endosperm expression
EfWRKY19	Eru07G000098.t1	LTR	CCGAAA	354	6	cis-acting element involved in low-temperature responsiveness
EfWRKY19	Eru07G000098.t1	MBS	CAACTG	658	6	MYB binding site involved in drought-inducibility
EfWRKY19	Eru07G000098.t1	RY-element	CATGCATG	105	8	cis-acting regulatory element involved in seed-specific regulation
EfWRKY19	Eru07G000098.t1	Sp1	GGGCGG	390	6	light responsive element
EfWRKY19	Eru07G000098.t1	Sp1	GGGCGG	421	6	light responsive element
EfWRKY19	Eru07G000098.t1	TATC-box	TATCCCA	1688	7	cis-acting element involved in gibberellin-responsiveness
EfWRKY19	Eru07G000098.t1	TGACG-motif	TGACG	627	5	cis-acting regulatory element involved in the MeJA-responsiveness
EfWRKY19	Eru07G000098.t1	TGACG-motif	TGACG	837	5	cis-acting regulatory element involved in the MeJA-responsiveness
EfWRKY19	Eru07G000098.t1	TGA-element	AACGAC	1289	6	auxin-responsive element
EfWRKY20	Eru06G001519.t1	ABRE	GCCGCGTGGC	360	10	cis-acting element involved in the abscisic acid responsiveness
EfWRKY20	Eru06G001519.t1	ABRE	ACGTG	1016	5	cis-acting element involved in the abscisic acid responsiveness
EfWRKY20	Eru06G001519.t1	ARE	AAACCA	112	6	cis-acting regulatory element essential for the anaerobic induction
EfWRKY20	Eru06G001519.t1	ARE	AAACCA	1233	6	cis-acting regulatory element essential for the anaerobic induction
EfWRKY20	Eru06G001519.t1	ARE	AAACCA	1731	6	cis-acting regulatory element essential for the anaerobic induction
EfWRKY20	Eru06G001519.t1	CAT-box	GCCACT	1778	6	cis-acting regulatory element related to meristem expression
EfWRKY20	Eru06G001519.t1	G-Box	CACGTT	1015	6	cis-acting regulatory element involved in light responsiveness
EfWRKY20	Eru06G001519.t1	G-box	CACGAC	333	6	cis-acting regulatory element involved in light responsiveness
EfWRKY20	Eru06G001519.t1	LTR	CCGAAA	544	6	cis-acting element involved in low-temperature responsiveness
EfWRKY20	Eru06G001519.t1	TCA-element	TCAGAAGAGG	653	9	cis-acting element involved in salicylic acid responsiveness
EfWRKY21	Eru01G003259.t2	ABRE	ACGTG	101	5	cis-acting element involved in the abscisic acid responsiveness
EfWRKY21	Eru01G003259.t2	ABRE	ACGTG	1615	5	cis-acting element involved in the abscisic acid responsiveness
EfWRKY21	Eru01G003259.t2	ARE	AAACCA	713	6	cis-acting regulatory element essential for the anaerobic induction
EfWRKY21	Eru01G003259.t2	CGTCA-motif	CGTCA	480	5	cis-acting regulatory element involved in the MeJA-responsiveness
EfWRKY21	Eru01G003259.t2	CGTCA-motif	CGTCA	623	5	cis-acting regulatory element involved in the MeJA-responsiveness
EfWRKY21	Eru01G003259.t2	CGTCA-motif	CGTCA	1154	5	cis-acting regulatory element involved in the MeJA-responsiveness
EfWRKY21	Eru01G003259.t2	G-box	GCCACGTGGA	760	9	cis-acting regulatory element involved in light responsiveness
EfWRKY21	Eru01G003259.t2	G-box	CACGAC	1533	6	cis-acting regulatory element involved in light responsiveness
EfWRKY21	Eru01G003259.t2	G-box	CACGTC	1614	6	cis-acting regulatory element involved in light responsiveness
EfWRKY21	Eru01G003259.t2	G-Box	CACGTT	101	6	cis-acting regulatory element involved in light responsiveness
EfWRKY21	Eru01G003259.t2	G-Box	TCCACATGGCA	759	10	cis-acting regulatory element involved in light responsiveness
EfWRKY21	Eru01G003259.t2	GC-motif	CCCCCG	1202	6	enhancer-like element involved in anoxic specific inducibility
EfWRKY21	Eru01G003259.t2	GC-motif	CCCCCG	1634	6	enhancer-like element involved in anoxic specific inducibility
EfWRKY21	Eru01G003259.t2	GC-motif	CCCCCG	1684	6	enhancer-like element involved in anoxic specific inducibility
EfWRKY21	Eru01G003259.t2	GC-motif	CCCCCG	1773	6	enhancer-like element involved in anoxic specific inducibility
EfWRKY21	Eru01G003259.t2	GCN4_motif	TGAGTCA	1048	7	cis-regulatory element involved in endosperm expression
EfWRKY21	Eru01G003259.t2	HD-Zip 1	CAAT(A/T)ATTG	49	8.5	element involved in differentiation of the palisade mesophyll cells
EfWRKY21	Eru01G003259.t2	MBSI	TTTTTACGGTTA	620	11	MYB binding site involved in flavonoid biosynthetic genes regulation
EfWRKY21	Eru01G003259.t2	TCA-element	TCAGAAGAGG	1967	10	cis-acting element involved in salicylic acid responsiveness
EfWRKY21	Eru01G003259.t2	TGACG-motif	TGACG	480	5	cis-acting regulatory element involved in the MeJA-responsiveness
EfWRKY21	Eru01G003259.t2	TGACG-motif	TGACG	623	5	cis-acting regulatory element involved in the MeJA-responsiveness
EfWRKY21	Eru01G003259.t2	TGACG-motif	TGACG	1154	5	cis-acting regulatory element involved in the MeJA-responsiveness
EfWRKY22	Eru04G003117.t1	ABRE	TACGTGTC	95	8	cis-acting element involved in the abscisic acid responsiveness
EfWRKY22	Eru04G003117.t1	ABRE	ACGTG	97	5	cis-acting element involved in the abscisic acid responsiveness
EfWRKY22	Eru04G003117.t1	ABRE	ACGTG	205	5	cis-acting element involved in the abscisic acid responsiveness
EfWRKY22	Eru04G003117.t1	ABRE	AACCCGG	524	7	cis-acting element involved in the abscisic acid responsiveness
EfWRKY22	Eru04G003117.t1	ABRE	AACCCGG	565	7	cis-acting element involved in the abscisic acid responsiveness
EfWRKY22	Eru04G003117.t1	ABRE	AACCCGG	609	7	cis-acting element involved in the abscisic acid responsiveness
EfWRKY22	Eru04G003117.t1	ABRE	ACGTG	652	5	cis-acting element involved in the abscisic acid responsiveness
EfWRKY22	Eru04G003117.t1	ABRE	CGCACGTGTC	995	9	cis-acting element involved in the abscisic acid responsiveness
EfWRKY22	Eru04G003117.t1	ABRE	CGCACGTGTC	1561	9	cis-acting element involved in the abscisic acid responsiveness
EfWRKY22	Eru04G003117.t1	ABRE	ACGTG	1564	5	cis-acting element involved in the abscisic acid responsiveness
EfWRKY22	Eru04G003117.t1	ABRE	ACGTG	1813	5	cis-acting element involved in the abscisic acid responsiveness
EfWRKY22	Eru04G003117.t1	ABRE	TACGGTC	1892	7	cis-acting element involved in the abscisic acid responsiveness
EfWRKY22	Eru04G003117.t1	ABRE	CACGTG	1975	6	cis-acting element involved in the abscisic acid responsiveness
EfWRKY22	Eru04G003117.t1	ABRE	ACGTG	1976	5	cis-acting element involved in the abscisic acid responsiveness
EfWRKY22	Eru04G003117.t1	ARE	AAACCA	672	6	cis-acting regulatory element essential for the anaerobic induction
EfWRKY22	Eru04G003117.t1	ARE	AAACCA	955	6	cis-acting regulatory element essential for the anaerobic induction
EfWRKY22	Eru04G003117.t1	ARE	AAACCA	1226	6	cis-acting regulatory element essential for the anaerobic induction
EfWRKY22	Eru04G003117.t1	CGTCA-motif	CGTCA	141	5	cis-acting regulatory element involved in the MeJA-responsiveness
EfWRKY22	Eru04G003117.t1	CGTCA-motif	CGTCA	148	5	cis-acting regulatory element involved in the MeJA-responsiveness
EfWRKY22	Eru04G003117.t1	CGTCA-motif	CGTCA	1301	5	cis-acting regulatory element involved in the MeJA-responsiveness
EfWRKY22	Eru04G003117.t1	CGTCA-motif	CGTCA	1436	5	cis-acting regulatory element involved in the MeJA-responsiveness
EfWRKY22	Eru04G003117.t1	G-Box	CACGTT	1563	6	cis-acting regulatory element involved in light responsiveness
EfWRKY22	Eru04G003117.t1	G-Box	CACGTT	1813	6	cis-acting regulatory element involved in light responsiveness
EfWRKY22	Eru04G003117.t1	G-Box	CACGTG	1975	6	cis-acting regulatory element involved in light responsiveness
EfWRKY22	Eru04G003117.t1	G-box	CACGAC	57	6	cis-acting regulatory element involved in light responsiveness
EfWRKY22	Eru04G003117.t1	G-box	TACGTG	97	6	cis-acting regulatory element involved in light responsiveness
EfWRKY22	Eru04G003117.t1	G-box	TACGTG	204	6	cis-acting regulatory element involved in light responsiveness
EfWRKY22	Eru04G003117.t1	G-box	CACGTC	652	6	cis-acting regulatory element involved in light responsiveness
EfWRKY22	Eru04G003117.t1	G-box	TAAACGTG	1813	8	cis-acting regulatory element involved in light responsiveness
EfWRKY22	Eru04G003117.t1	G-box	CACGTG	1975	6	cis-acting regulatory element involved in light responsiveness
EfWRKY22	Eru04G003117.t1	G-box	CACGAC	1982	6	cis-acting regulatory element involved in light responsiveness
EfWRKY22	Eru04G003117.t1	GC-motif	CCCCCG	1679	6	enhancer-like element involved in anoxic specific inducibility
EfWRKY22	Eru04G003117.t1	GT1-motif	GGTTAA	378	6	light responsive element
EfWRKY22	Eru04G003117.t1	LTR	CCGAAA	1377	6	cis-acting element involved in low-temperature responsiveness
EfWRKY22	Eru04G003117.t1	MBS	CAACTG	353	6	MYB binding site involved in drought-inducibility
EfWRKY22	Eru04G003117.t1	MBS	CAACTG	855	6	MYB binding site involved in drought-inducibility
EfWRKY22	Eru04G003117.t1	RY-element	CATGCATG	1171	8	cis-acting regulatory element involved in seed-specific regulation
EfWRKY22	Eru04G003117.t1	Sp1	GGGCGG	1687	6	light responsive element
EfWRKY22	Eru04G003117.t1	Sp1	GGGCGG	1696	6	light responsive element
EfWRKY22	Eru04G003117.t1	Sp1	GGGCGG	1905	6	light responsive element
EfWRKY22	Eru04G003117.t1	TCA-element	CCATCTTTTT	222	9	cis-acting element involved in salicylic acid responsiveness
EfWRKY22	Eru04G003117.t1	TC-rich repeats	GTTTTCTTAC	1443	9	cis-acting element involved in defense and stress responsiveness
EfWRKY22	Eru04G003117.t1	TGACG-motif	TGACG	141	5	cis-acting regulatory element involved in the MeJA-responsiveness
EfWRKY22	Eru04G003117.t1	TGACG-motif	TGACG	148	5	cis-acting regulatory element involved in the MeJA-responsiveness
EfWRKY22	Eru04G003117.t1	TGACG-motif	TGACG	1301	5	cis-acting regulatory element involved in the MeJA-responsiveness
EfWRKY22	Eru04G003117.t1	TGACG-motif	TGACG	1436	5	cis-acting regulatory element involved in the MeJA-responsiveness
EfWRKY22	Eru04G003117.t1	TGA-element	AACGAC	802	6	auxin-responsive element
EfWRKY23	Eru01G001580.t1	ABRE	ACGTG	243	5	cis-acting element involved in the abscisic acid responsiveness
EfWRKY23	Eru01G001580.t1	ABRE	CGTACGTGCA	1535	9	cis-acting element involved in the abscisic acid responsiveness
EfWRKY23	Eru01G001580.t1	ABRE	GACACGTGGC	1588	9	cis-acting element involved in the abscisic acid responsiveness
EfWRKY23	Eru01G001580.t1	ABRE	ACGTG	1680	5	cis-acting element involved in the abscisic acid responsiveness
EfWRKY23	Eru01G001580.t1	CAT-box	GCCACT	1618	6	cis-acting regulatory element related to meristem expression
EfWRKY23	Eru01G001580.t1	C-box	ACGAGCACCGCC	1680	11	cis-acting regulatory element involved in light responsiveness
EfWRKY23	Eru01G001580.t1	CGTCA-motif	CGTCA	1719	5	cis-acting regulatory element involved in the MeJA-responsiveness
EfWRKY23	Eru01G001580.t1	G-Box	CACGTT	243	6	cis-acting regulatory element involved in light responsiveness
EfWRKY23	Eru01G001580.t1	G-box	TACGTG	1679	6	cis-acting regulatory element involved in light responsiveness
EfWRKY23	Eru01G001580.t1	GC-motif	CCCCCG	1210	6	enhancer-like element involved in anoxic specific inducibility
EfWRKY23	Eru01G001580.t1	LTR	CCGAAA	660	6	cis-acting element involved in low-temperature responsiveness
EfWRKY23	Eru01G001580.t1	LTR	CCGAAA	1634	6	cis-acting element involved in low-temperature responsiveness
EfWRKY23	Eru01G001580.t1	MRE	AACCTAA	596	7	MYB binding site involved in light responsiveness
EfWRKY23	Eru01G001580.t1	MSA-like	(T/C)C(T/C)AACGG(T/C)(T/C)A	1267	8.5	cis-acting element involved in cell cycle regulation
EfWRKY23	Eru01G001580.t1	P-box	CCTTTTG	186	7	gibberellin-responsive element
EfWRKY23	Eru01G001580.t1	Sp1	GGGCGG	1332	6	light responsive element
EfWRKY23	Eru01G001580.t1	Sp1	GGGCGG	1421	6	light responsive element
EfWRKY23	Eru01G001580.t1	TC-rich repeats	ATTCTCTAAC	192	9	cis-acting element involved in defense and stress responsiveness
EfWRKY23	Eru01G001580.t1	TGACG-motif	TGACG	1719	5	cis-acting regulatory element involved in the MeJA-responsiveness
EfWRKY23	Eru01G001580.t1	TGA-element	AACGAC	1489	6	auxin-responsive element
EfWRKY24	Eru03G000225.t1	ABRE	ACGTG	279	5	cis-acting element involved in the abscisic acid responsiveness
EfWRKY24	Eru03G000225.t1	ABRE	CGTACGTGCA	960	9	cis-acting element involved in the abscisic acid responsiveness
EfWRKY24	Eru03G000225.t1	ABRE	ACGTG	962	5	cis-acting element involved in the abscisic acid responsiveness
EfWRKY24	Eru03G000225.t1	ABRE	ACGTG	1009	5	cis-acting element involved in the abscisic acid responsiveness
EfWRKY24	Eru03G000225.t1	ABRE	ACGTG	1981	5	cis-acting element involved in the abscisic acid responsiveness
EfWRKY24	Eru03G000225.t1	ABRE	ACGTG	1989	5	cis-acting element involved in the abscisic acid responsiveness
EfWRKY24	Eru03G000225.t1	ARE	AAACCA	1617	6	cis-acting regulatory element essential for the anaerobic induction
EfWRKY24	Eru03G000225.t1	CGTCA-motif	CGTCA	243	5	cis-acting regulatory element involved in the MeJA-responsiveness
EfWRKY24	Eru03G000225.t1	CGTCA-motif	CGTCA	281	5	cis-acting regulatory element involved in the MeJA-responsiveness
EfWRKY24	Eru03G000225.t1	G-box	CACGTC	279	6	cis-acting regulatory element involved in light responsiveness
EfWRKY24	Eru03G000225.t1	G-box	TACGTG	962	6	cis-acting regulatory element involved in light responsiveness
EfWRKY24	Eru03G000225.t1	G-box	CACGTC	1980	6	cis-acting regulatory element involved in light responsiveness
EfWRKY24	Eru03G000225.t1	G-box	CACGTC	1988	6	cis-acting regulatory element involved in light responsiveness
EfWRKY24	Eru03G000225.t1	G-Box	CACGTT	1008	6	cis-acting regulatory element involved in light responsiveness
EfWRKY24	Eru03G000225.t1	GC-motif	CCCCCG	1343	6	enhancer-like element involved in anoxic specific inducibility
EfWRKY24	Eru03G000225.t1	GT1-motif	GGTTAA	1089	6	light responsive element
EfWRKY24	Eru03G000225.t1	MRE	AACCTAA	105	7	MYB binding site involved in light responsiveness
EfWRKY24	Eru03G000225.t1	P-box	CCTTTTG	972	7	gibberellin-responsive element
EfWRKY24	Eru03G000225.t1	Sp1	GGGCGG	190	6	light responsive element
EfWRKY24	Eru03G000225.t1	TGACG-motif	TGACG	243	5	cis-acting regulatory element involved in the MeJA-responsiveness
EfWRKY24	Eru03G000225.t1	TGACG-motif	TGACG	281	5	cis-acting regulatory element involved in the MeJA-responsiveness
EfWRKY25	Eru06G001613.t1	CAT-box	GCCACT	1120	6	cis-acting regulatory element related to meristem expression
EfWRKY25	Eru06G001613.t1	CGTCA-motif	CGTCA	904	5	cis-acting regulatory element involved in the MeJA-responsiveness
EfWRKY25	Eru06G001613.t1	CGTCA-motif	CGTCA	988	5	cis-acting regulatory element involved in the MeJA-responsiveness
EfWRKY25	Eru06G001613.t1	G-box	CACGAC	620	6	cis-acting regulatory element involved in light responsiveness
EfWRKY25	Eru06G001613.t1	G-box	CACGAC	900	6	cis-acting regulatory element involved in light responsiveness
EfWRKY25	Eru06G001613.t1	GC-motif	CCCCCG	1050	6	enhancer-like element involved in anoxic specific inducibility
EfWRKY25	Eru06G001613.t1	GT1-motif	GGTTAA	235	6	light responsive element
EfWRKY25	Eru06G001613.t1	GT1-motif	GGTTAAT	996	7	light responsive element
EfWRKY25	Eru06G001613.t1	MBS	CAACTG	1859	6	MYB binding site involved in drought-inducibility
EfWRKY25	Eru06G001613.t1	RY-element	CATGCATG	570	8	cis-acting regulatory element involved in seed-specific regulation
EfWRKY25	Eru06G001613.t1	RY-element	CATGCATG	1776	8	cis-acting regulatory element involved in seed-specific regulation
EfWRKY25	Eru06G001613.t1	Sp1	GGGCGG	1234	6	light responsive element
EfWRKY25	Eru06G001613.t1	TATC-box	TATCCCA	102	7	cis-acting element involved in gibberellin-responsiveness
EfWRKY25	Eru06G001613.t1	TGACG-motif	TGACG	904	5	cis-acting regulatory element involved in the MeJA-responsiveness
EfWRKY25	Eru06G001613.t1	TGACG-motif	TGACG	988	5	cis-acting regulatory element involved in the MeJA-responsiveness
EfWRKY25	Eru06G001613.t1	TGA-element	AACGAC	262	6	auxin-responsive element
EfWRKY25	Eru06G001613.t1	TGA-element	AACGAC	604	6	auxin-responsive element
EfWRKY25	Eru06G001613.t1	TGA-element	AACGAC	736	6	auxin-responsive element
EfWRKY26	Eru01G006596.t1	ABRE	ACGTG	489	5	cis-acting element involved in the abscisic acid responsiveness
EfWRKY26	Eru01G006596.t1	ABRE	GACACGTACGT	1020	10	cis-acting element involved in the abscisic acid responsiveness
EfWRKY26	Eru01G006596.t1	ABRE	ACGTG	1024	5	cis-acting element involved in the abscisic acid responsiveness
EfWRKY26	Eru01G006596.t1	ABRE	ACGTG	1670	5	cis-acting element involved in the abscisic acid responsiveness
EfWRKY26	Eru01G006596.t1	ARE	AAACCA	462	6	cis-acting regulatory element essential for the anaerobic induction
EfWRKY26	Eru01G006596.t1	ARE	AAACCA	469	6	cis-acting regulatory element essential for the anaerobic induction
EfWRKY26	Eru01G006596.t1	CGTCA-motif	CGTCA	756	5	cis-acting regulatory element involved in the MeJA-responsiveness
EfWRKY26	Eru01G006596.t1	CGTCA-motif	CGTCA	763	5	cis-acting regulatory element involved in the MeJA-responsiveness
EfWRKY26	Eru01G006596.t1	CGTCA-motif	CGTCA	1302	5	cis-acting regulatory element involved in the MeJA-responsiveness
EfWRKY26	Eru01G006596.t1	GARE-motif	TCTGTTG	1992	7	gibberellin-responsive element
EfWRKY26	Eru01G006596.t1	G-box	CACGTC	488	6	cis-acting regulatory element involved in light responsiveness
EfWRKY26	Eru01G006596.t1	G-box	TACGTG	1023	6	cis-acting regulatory element involved in light responsiveness
EfWRKY26	Eru01G006596.t1	G-box	TACGTG	1669	6	cis-acting regulatory element involved in light responsiveness
EfWRKY26	Eru01G006596.t1	GT1-motif	GGTTAA	681	6	light responsive element
EfWRKY26	Eru01G006596.t1	NON-box	AGATCGACG	36	9	cis-acting regulatory element related to meristem specific activation
EfWRKY26	Eru01G006596.t1	P-box	CCTTTTG	1475	7	gibberellin-responsive element
EfWRKY26	Eru01G006596.t1	RY-element	CATGCATG	1639	8	cis-acting regulatory element involved in seed-specific regulation
EfWRKY26	Eru01G006596.t1	SARE	TTCGACCATCTT	1550	11	cis-acting element involved in salicylic acid responsiveness
EfWRKY26	Eru01G006596.t1	TCA-element	CCATCTTTTT	1547	10	cis-acting element involved in salicylic acid responsiveness
EfWRKY26	Eru01G006596.t1	TGACG-motif	TGACG	756	5	cis-acting regulatory element involved in the MeJA-responsiveness
EfWRKY26	Eru01G006596.t1	TGACG-motif	TGACG	763	5	cis-acting regulatory element involved in the MeJA-responsiveness
EfWRKY26	Eru01G006596.t1	TGACG-motif	TGACG	1302	5	cis-acting regulatory element involved in the MeJA-responsiveness
EfWRKY26	Eru01G006596.t1	TGA-element	AACGAC	303	6	auxin-responsive element
EfWRKY26	Eru01G006596.t1	TGA-element	AACGAC	1700	6	auxin-responsive element
EfWRKY27	Eru05G006275.t1	ABRE	ACGTG	373	5	cis-acting element involved in the abscisic acid responsiveness
EfWRKY27	Eru05G006275.t1	ABRE	ACGTG	395	5	cis-acting element involved in the abscisic acid responsiveness
EfWRKY27	Eru05G006275.t1	ABRE	CGTACGTGCA	1119	10	cis-acting element involved in the abscisic acid responsiveness
EfWRKY27	Eru05G006275.t1	ABRE	ACGTG	1121	5	cis-acting element involved in the abscisic acid responsiveness
EfWRKY27	Eru05G006275.t1	ARE	AAACCA	1034	6	cis-acting regulatory element essential for the anaerobic induction
EfWRKY27	Eru05G006275.t1	CAT-box	GCCACT	54	6	cis-acting regulatory element related to meristem expression
EfWRKY27	Eru05G006275.t1	CAT-box	GCCACT	1552	6	cis-acting regulatory element related to meristem expression
EfWRKY27	Eru05G006275.t1	CGTCA-motif	CGTCA	88	5	cis-acting regulatory element involved in the MeJA-responsiveness
EfWRKY27	Eru05G006275.t1	CGTCA-motif	CGTCA	371	5	cis-acting regulatory element involved in the MeJA-responsiveness
EfWRKY27	Eru05G006275.t1	CGTCA-motif	CGTCA	526	5	cis-acting regulatory element involved in the MeJA-responsiveness
EfWRKY27	Eru05G006275.t1	G-box	CACGTC	372	6	cis-acting regulatory element involved in light responsiveness
EfWRKY27	Eru05G006275.t1	G-box	TACGTG	1121	6	cis-acting regulatory element involved in light responsiveness
EfWRKY27	Eru05G006275.t1	G-box	CACGAC	1292	6	cis-acting regulatory element involved in light responsiveness
EfWRKY27	Eru05G006275.t1	G-box	CACGAC	1312	6	cis-acting regulatory element involved in light responsiveness
EfWRKY27	Eru05G006275.t1	G-Box	CACGTT	395	6	cis-acting regulatory element involved in light responsiveness
EfWRKY27	Eru05G006275.t1	GC-motif	CCCCCG	443	6	enhancer-like element involved in anoxic specific inducibility
EfWRKY27	Eru05G006275.t1	GC-motif	CCCCCG	1642	6	enhancer-like element involved in anoxic specific inducibility
EfWRKY27	Eru05G006275.t1	GT1-motif	GGTTAA	1094	6	light responsive element
EfWRKY27	Eru05G006275.t1	LTR	CCGAAA	773	6	cis-acting element involved in low-temperature responsiveness
EfWRKY27	Eru05G006275.t1	RY-element	CATGCATG	136	8	cis-acting regulatory element involved in seed-specific regulation
EfWRKY27	Eru05G006275.t1	RY-element	CATGCATG	628	8	cis-acting regulatory element involved in seed-specific regulation
EfWRKY27	Eru05G006275.t1	Sp1	GGGCGG	1337	6	light responsive element
EfWRKY27	Eru05G006275.t1	TGACG-motif	TGACG	88	5	cis-acting regulatory element involved in the MeJA-responsiveness
EfWRKY27	Eru05G006275.t1	TGACG-motif	TGACG	371	5	cis-acting regulatory element involved in the MeJA-responsiveness
EfWRKY27	Eru05G006275.t1	TGACG-motif	TGACG	526	5	cis-acting regulatory element involved in the MeJA-responsiveness
EfWRKY28	Eru03G004909.t1	ABRE	CACGTG	37	6	cis-acting element involved in the abscisic acid responsiveness
EfWRKY28	Eru03G004909.t1	ABRE	ACGTG	38	5	cis-acting element involved in the abscisic acid responsiveness
EfWRKY28	Eru03G004909.t1	ABRE	ACGTG	212	5	cis-acting element involved in the abscisic acid responsiveness
EfWRKY28	Eru03G004909.t1	ABRE	ACGTG	756	5	cis-acting element involved in the abscisic acid responsiveness
EfWRKY28	Eru03G004909.t1	ABRE	TACGGTC	1526	7	cis-acting element involved in the abscisic acid responsiveness
EfWRKY28	Eru03G004909.t1	ABRE	ACGTG	1577	5	cis-acting element involved in the abscisic acid responsiveness
EfWRKY28	Eru03G004909.t1	CAT-box	GCCACT	451	6	cis-acting regulatory element related to meristem expression
EfWRKY28	Eru03G004909.t1	CGTCA-motif	CGTCA	510	5	cis-acting regulatory element involved in the MeJA-responsiveness
EfWRKY28	Eru03G004909.t1	CGTCA-motif	CGTCA	1482	5	cis-acting regulatory element involved in the MeJA-responsiveness
EfWRKY28	Eru03G004909.t1	GARE-motif	TCTGTTG	1988	7	gibberellin-responsive element
EfWRKY28	Eru03G004909.t1	G-box	ACACGTGT	36	8	cis-acting regulatory element involved in light responsiveness
EfWRKY28	Eru03G004909.t1	G-box	CACGTG	37	6	cis-acting regulatory element involved in light responsiveness
EfWRKY28	Eru03G004909.t1	G-box	TACGTG	211	6	cis-acting regulatory element involved in light responsiveness
EfWRKY28	Eru03G004909.t1	G-box	CACGTC	755	6	cis-acting regulatory element involved in light responsiveness
EfWRKY28	Eru03G004909.t1	G-box	CACGTC	1576	6	cis-acting regulatory element involved in light responsiveness
EfWRKY28	Eru03G004909.t1	G-Box	CACGTG	37	6	cis-acting regulatory element involved in light responsiveness
EfWRKY28	Eru03G004909.t1	GT1-motif	GGTTAA	1450	6	light responsive element
EfWRKY28	Eru03G004909.t1	MBS	CAACTG	975	6	MYB binding site involved in drought-inducibility
EfWRKY28	Eru03G004909.t1	MBS	CAACTG	1094	6	MYB binding site involved in drought-inducibility
EfWRKY28	Eru03G004909.t1	Sp1	GGGCGG	557	6	light responsive element
EfWRKY28	Eru03G004909.t1	Sp1	GGGCGG	1590	6	light responsive element
EfWRKY28	Eru03G004909.t1	TCA-element	CCATCTTTTT	1308	9	cis-acting element involved in salicylic acid responsiveness
EfWRKY28	Eru03G004909.t1	TGACG-motif	TGACG	510	5	cis-acting regulatory element involved in the MeJA-responsiveness
EfWRKY28	Eru03G004909.t1	TGACG-motif	TGACG	1482	5	cis-acting regulatory element involved in the MeJA-responsiveness
EfWRKY28	Eru03G004909.t1	TGA-element	AACGAC	1738	6	auxin-responsive element
EfWRKY29	Eru01G001010.t1	ABRE	ACGTG	400	5	cis-acting element involved in the abscisic acid responsiveness
EfWRKY29	Eru01G001010.t1	ARE	AAACCA	94	6	cis-acting regulatory element essential for the anaerobic induction
EfWRKY29	Eru01G001010.t1	ARE	AAACCA	130	6	cis-acting regulatory element essential for the anaerobic induction
EfWRKY29	Eru01G001010.t1	ARE	AAACCA	426	6	cis-acting regulatory element essential for the anaerobic induction
EfWRKY29	Eru01G001010.t1	ARE	AAACCA	973	6	cis-acting regulatory element essential for the anaerobic induction
EfWRKY29	Eru01G001010.t1	CAT-box	GCCACT	109	6	cis-acting regulatory element related to meristem expression
EfWRKY29	Eru01G001010.t1	CAT-box	GCCACT	145	6	cis-acting regulatory element related to meristem expression
EfWRKY29	Eru01G001010.t1	CAT-box	GCCACT	238	6	cis-acting regulatory element related to meristem expression
EfWRKY29	Eru01G001010.t1	CGTCA-motif	CGTCA	398	5	cis-acting regulatory element involved in the MeJA-responsiveness
EfWRKY29	Eru01G001010.t1	CGTCA-motif	CGTCA	1123	5	cis-acting regulatory element involved in the MeJA-responsiveness
EfWRKY29	Eru01G001010.t1	GARE-motif	TCTGTTG	2006	7	gibberellin-responsive element
EfWRKY29	Eru01G001010.t1	G-box	CACGTC	399	6	cis-acting regulatory element involved in light responsiveness
EfWRKY29	Eru01G001010.t1	GT1-motif	GGTTAA	633	6	light responsive element
EfWRKY29	Eru01G001010.t1	GT1-motif	GGTTAA	732	6	light responsive element
EfWRKY29	Eru01G001010.t1	P-box	CCTTTTG	1498	7	gibberellin-responsive element
EfWRKY29	Eru01G001010.t1	TGACG-motif	TGACG	398	5	cis-acting regulatory element involved in the MeJA-responsiveness
EfWRKY29	Eru01G001010.t1	TGACG-motif	TGACG	1123	5	cis-acting regulatory element involved in the MeJA-responsiveness
EfWRKY30	Eru01G001793.t1	ABRE	ACGTG	611	5	cis-acting element involved in the abscisic acid responsiveness
EfWRKY30	Eru01G001793.t1	ABRE	ACGTG	760	5	cis-acting element involved in the abscisic acid responsiveness
EfWRKY30	Eru01G001793.t1	ABRE	TACGGTC	1453	7	cis-acting element involved in the abscisic acid responsiveness
EfWRKY30	Eru01G001793.t1	ABRE	CACGTG	1591	6	cis-acting element involved in the abscisic acid responsiveness
EfWRKY30	Eru01G001793.t1	ABRE	ACGTG	1592	5	cis-acting element involved in the abscisic acid responsiveness
EfWRKY30	Eru01G001793.t1	ARE	AAACCA	1227	6	cis-acting regulatory element essential for the anaerobic induction
EfWRKY30	Eru01G001793.t1	CGTCA-motif	CGTCA	1523	5	cis-acting regulatory element involved in the MeJA-responsiveness
EfWRKY30	Eru01G001793.t1	CGTCA-motif	CGTCA	1571	5	cis-acting regulatory element involved in the MeJA-responsiveness
EfWRKY30	Eru01G001793.t1	G-box	CACGTC	611	6	cis-acting regulatory element involved in light responsiveness
EfWRKY30	Eru01G001793.t1	G-box	TACGTG	760	6	cis-acting regulatory element involved in light responsiveness
EfWRKY30	Eru01G001793.t1	G-box	CACGAC	841	6	cis-acting regulatory element involved in light responsiveness
EfWRKY30	Eru01G001793.t1	G-box	CACGTG	1591	6	cis-acting regulatory element involved in light responsiveness
EfWRKY30	Eru01G001793.t1	G-Box	CACGTG	1591	6	cis-acting regulatory element involved in light responsiveness
EfWRKY30	Eru01G001793.t1	GT1-motif	GGTTAAT	596	7	light responsive element
EfWRKY30	Eru01G001793.t1	GT1-motif	GGTTAA	597	6	light responsive element
EfWRKY30	Eru01G001793.t1	P-box	CCTTTTG	175	7	gibberellin-responsive element
EfWRKY30	Eru01G001793.t1	TCA-element	CCATCTTTTT	312	9	cis-acting element involved in salicylic acid responsiveness
EfWRKY30	Eru01G001793.t1	TC-rich repeats	ATTCTCTAAC	1095	9	cis-acting element involved in defense and stress responsiveness
EfWRKY30	Eru01G001793.t1	TC-rich repeats	GTTTTCTTAC	1279	9	cis-acting element involved in defense and stress responsiveness
EfWRKY30	Eru01G001793.t1	TGACG-motif	TGACG	1523	5	cis-acting regulatory element involved in the MeJA-responsiveness
EfWRKY30	Eru01G001793.t1	TGACG-motif	TGACG	1571	5	cis-acting regulatory element involved in the MeJA-responsiveness
EfWRKY30	Eru01G001793.t1	TGA-element	AACGAC	775	6	auxin-responsive element
EfWRKY31	Eru02G000513.t1	ABRE	ACGTG	189	5	cis-acting element involved in the abscisic acid responsiveness
EfWRKY31	Eru02G000513.t1	CGTCA-motif	CGTCA	1350	5	cis-acting regulatory element involved in the MeJA-responsiveness
EfWRKY31	Eru02G000513.t1	G-box	TACGTG	188	6	cis-acting regulatory element involved in light responsiveness
EfWRKY31	Eru02G000513.t1	G-box	CACGAC	312	6	cis-acting regulatory element involved in light responsiveness
EfWRKY31	Eru02G000513.t1	G-box	CACGAC	930	6	cis-acting regulatory element involved in light responsiveness
EfWRKY31	Eru02G000513.t1	MBS	CAACTG	815	6	MYB binding site involved in drought-inducibility
EfWRKY31	Eru02G000513.t1	MRE	AACCTAA	490	7	MYB binding site involved in light responsiveness
EfWRKY31	Eru02G000513.t1	TGACG-motif	TGACG	1350	5	cis-acting regulatory element involved in the MeJA-responsiveness
EfWRKY31	Eru02G000513.t1	TGA-element	AACGAC	1584	6	auxin-responsive element
EfWRKY31	Eru02G000513.t1	TGA-element	AACGAC	1875	6	auxin-responsive element
EfWRKY32	Eru04G001781.t1	ABRE	ACGTG	1363	5	cis-acting element involved in the abscisic acid responsiveness
EfWRKY32	Eru04G001781.t1	ABRE	ACGTG	1542	5	cis-acting element involved in the abscisic acid responsiveness
EfWRKY32	Eru04G001781.t1	ARE	AAACCA	727	6	cis-acting regulatory element essential for the anaerobic induction
EfWRKY32	Eru04G001781.t1	ARE	AAACCA	1739	6	cis-acting regulatory element essential for the anaerobic induction
EfWRKY32	Eru04G001781.t1	CGTCA-motif	CGTCA	1923	5	cis-acting regulatory element involved in the MeJA-responsiveness
EfWRKY32	Eru04G001781.t1	circadian	CAAAGATATC	830	9	cis-acting regulatory element involved in circadian control
EfWRKY32	Eru04G001781.t1	GARE-motif	TCTGTTG	1111	7	gibberellin-responsive element
EfWRKY32	Eru04G001781.t1	G-box	TAAACGTG	1360	8	cis-acting regulatory element involved in light responsiveness
EfWRKY32	Eru04G001781.t1	G-Box	CACGTT	1362	6	cis-acting regulatory element involved in light responsiveness
EfWRKY32	Eru04G001781.t1	G-Box	CACGTT	1542	6	cis-acting regulatory element involved in light responsiveness
EfWRKY32	Eru04G001781.t1	GC-motif	CCCCCG	1839	6	enhancer-like element involved in anoxic specific inducibility
EfWRKY32	Eru04G001781.t1	MBS	CAACTG	1702	6	MYB binding site involved in drought-inducibility
EfWRKY32	Eru04G001781.t1	MBS	CAACTG	1931	6	MYB binding site involved in drought-inducibility
EfWRKY32	Eru04G001781.t1	MSA-like	(T/C)C(T/C)AACGG(T/C)(T/C)A	1645	8.5	cis-acting element involved in cell cycle regulation
EfWRKY32	Eru04G001781.t1	TCA-element	CCATCTTTTT	954	10	cis-acting element involved in salicylic acid responsiveness
EfWRKY32	Eru04G001781.t1	TGACG-motif	TGACG	1923	5	cis-acting regulatory element involved in the MeJA-responsiveness
EfWRKY33	Eru04G002904.t1	ABRE	ACGTG	795	5	cis-acting element involved in the abscisic acid responsiveness
EfWRKY33	Eru04G002904.t1	ABRE	ACGTG	1352	5	cis-acting element involved in the abscisic acid responsiveness
EfWRKY33	Eru04G002904.t1	ARE	AAACCA	1464	6	cis-acting regulatory element essential for the anaerobic induction
EfWRKY33	Eru04G002904.t1	CAT-box	GCCACT	1724	6	cis-acting regulatory element related to meristem expression
EfWRKY33	Eru04G002904.t1	circadian	CAAAGATATC	82	9	cis-acting regulatory element involved in circadian control
EfWRKY33	Eru04G002904.t1	GARE-motif	TCTGTTG	234	7	gibberellin-responsive element
EfWRKY33	Eru04G002904.t1	G-box	CACGAC	141	6	cis-acting regulatory element involved in light responsiveness
EfWRKY33	Eru04G002904.t1	G-box	CACGTC	1352	6	cis-acting regulatory element involved in light responsiveness
EfWRKY33	Eru04G002904.t1	G-Box	CACGTT	795	6	cis-acting regulatory element involved in light responsiveness
EfWRKY33	Eru04G002904.t1	GC-motif	CCCCCG	1292	6	enhancer-like element involved in anoxic specific inducibility
EfWRKY33	Eru04G002904.t1	GC-motif	CCCCCG	1706	6	enhancer-like element involved in anoxic specific inducibility
EfWRKY33	Eru04G002904.t1	GC-motif	CCCCCG	1798	6	enhancer-like element involved in anoxic specific inducibility
EfWRKY33	Eru04G002904.t1	RY-element	CATGCATG	1209	8	cis-acting regulatory element involved in seed-specific regulation
EfWRKY33	Eru04G002904.t1	Sp1	GGGCGG	1289	6	light responsive element
EfWRKY33	Eru04G002904.t1	Sp1	GGGCGG	1513	6	light responsive element
EfWRKY33	Eru04G002904.t1	Sp1	GGGCGG	1703	6	light responsive element
EfWRKY34	Eru09G001396.t1	ABRE	ACGTG	340	5	cis-acting element involved in the abscisic acid responsiveness
EfWRKY34	Eru09G001396.t1	ABRE	ACGTG	1137	5	cis-acting element involved in the abscisic acid responsiveness
EfWRKY34	Eru09G001396.t1	ARE	AAACCA	817	6	cis-acting regulatory element essential for the anaerobic induction
EfWRKY34	Eru09G001396.t1	ARE	AAACCA	850	6	cis-acting regulatory element essential for the anaerobic induction
EfWRKY34	Eru09G001396.t1	ARE	AAACCA	1352	6	cis-acting regulatory element essential for the anaerobic induction
EfWRKY34	Eru09G001396.t1	CAT-box	GCCACT	1681	6	cis-acting regulatory element related to meristem expression
EfWRKY34	Eru09G001396.t1	CGTCA-motif	CGTCA	337	5	cis-acting regulatory element involved in the MeJA-responsiveness
EfWRKY34	Eru09G001396.t1	GARE-motif	TCTGTTG	1953	7	gibberellin-responsive element
EfWRKY34	Eru09G001396.t1	G-Box	CACGTT	1136	6	cis-acting regulatory element involved in light responsiveness
EfWRKY34	Eru09G001396.t1	G-box	CACGTC	340	6	cis-acting regulatory element involved in light responsiveness
EfWRKY34	Eru09G001396.t1	GC-motif	CCCCCG	950	6	enhancer-like element involved in anoxic specific inducibility
EfWRKY34	Eru09G001396.t1	GC-motif	CCCCCG	1126	6	enhancer-like element involved in anoxic specific inducibility
EfWRKY34	Eru09G001396.t1	GCN4_motif	TGAGTCA	1690	7	cis-regulatory element involved in endosperm expression
EfWRKY34	Eru09G001396.t1	P-box	CCTTTTG	111	7	gibberellin-responsive element
EfWRKY34	Eru09G001396.t1	RY-element	CATGCATG	693	8	cis-acting regulatory element involved in seed-specific regulation
EfWRKY34	Eru09G001396.t1	RY-element	CATGCATG	1296	8	cis-acting regulatory element involved in seed-specific regulation
EfWRKY34	Eru09G001396.t1	TCA-element	CCATCTTTTT	931	9	cis-acting element involved in salicylic acid responsiveness
EfWRKY34	Eru09G001396.t1	TCA-element	CCATCTTTTT	1709	9	cis-acting element involved in salicylic acid responsiveness
EfWRKY34	Eru09G001396.t1	TGACG-motif	TGACG	337	5	cis-acting regulatory element involved in the MeJA-responsiveness
EfWRKY35	Eru04G003152.t1	ABRE	ACGTG	1303	5	cis-acting element involved in the abscisic acid responsiveness
EfWRKY35	Eru04G003152.t1	ABRE	ACGTG	1704	5	cis-acting element involved in the abscisic acid responsiveness
EfWRKY35	Eru04G003152.t1	ACE	GCGACGTACC	1761	9	cis-acting element involved in light responsiveness
EfWRKY35	Eru04G003152.t1	ARE	AAACCA	1383	6	cis-acting regulatory element essential for the anaerobic induction
EfWRKY35	Eru04G003152.t1	CAT-box	GCCACT	446	6	cis-acting regulatory element related to meristem expression
EfWRKY35	Eru04G003152.t1	CAT-box	GCCACT	1291	6	cis-acting regulatory element related to meristem expression
EfWRKY35	Eru04G003152.t1	CGTCA-motif	CGTCA	671	5	cis-acting regulatory element involved in the MeJA-responsiveness
EfWRKY35	Eru04G003152.t1	CGTCA-motif	CGTCA	868	5	cis-acting regulatory element involved in the MeJA-responsiveness
EfWRKY35	Eru04G003152.t1	CGTCA-motif	CGTCA	1126	5	cis-acting regulatory element involved in the MeJA-responsiveness
EfWRKY35	Eru04G003152.t1	CGTCA-motif	CGTCA	1341	5	cis-acting regulatory element involved in the MeJA-responsiveness
EfWRKY35	Eru04G003152.t1	CGTCA-motif	CGTCA	1754	5	cis-acting regulatory element involved in the MeJA-responsiveness
EfWRKY35	Eru04G003152.t1	G-box	CACGAC	1100	6	cis-acting regulatory element involved in light responsiveness
EfWRKY35	Eru04G003152.t1	G-box	CACGTC	1303	6	cis-acting regulatory element involved in light responsiveness
EfWRKY35	Eru04G003152.t1	G-box	CACGTC	1704	6	cis-acting regulatory element involved in light responsiveness
EfWRKY35	Eru04G003152.t1	GT1-motif	GGTTAAT	933	7	light responsive element
EfWRKY35	Eru04G003152.t1	GT1-motif	GGTTAAT	1437	7	light responsive element
EfWRKY35	Eru04G003152.t1	LTR	CCGAAA	901	6	cis-acting element involved in low-temperature responsiveness
EfWRKY35	Eru04G003152.t1	MBS	CAACTG	123	6	MYB binding site involved in drought-inducibility
EfWRKY35	Eru04G003152.t1	Sp1	GGGCGG	1930	6	light responsive element
EfWRKY35	Eru04G003152.t1	TATC-box	TATCCCA	1143	7	cis-acting element involved in gibberellin-responsiveness
EfWRKY35	Eru04G003152.t1	TCA-element	CCATCTTTTT	706	9	cis-acting element involved in salicylic acid responsiveness
EfWRKY35	Eru04G003152.t1	TGACG-motif	TGACG	671	5	cis-acting regulatory element involved in the MeJA-responsiveness
EfWRKY35	Eru04G003152.t1	TGACG-motif	TGACG	868	5	cis-acting regulatory element involved in the MeJA-responsiveness
EfWRKY35	Eru04G003152.t1	TGACG-motif	TGACG	1126	5	cis-acting regulatory element involved in the MeJA-responsiveness
EfWRKY35	Eru04G003152.t1	TGACG-motif	TGACG	1341	5	cis-acting regulatory element involved in the MeJA-responsiveness
EfWRKY35	Eru04G003152.t1	TGACG-motif	TGACG	1754	5	cis-acting regulatory element involved in the MeJA-responsiveness
EfWRKY35	Eru04G003152.t1	TGA-element	AACGAC	1075	6	auxin-responsive element
EfWRKY36	Eru05G002664.t1	ARE	AAACCA	594	6	cis-acting regulatory element essential for the anaerobic induction
EfWRKY36	Eru05G002664.t1	ARE	AAACCA	1776	6	cis-acting regulatory element essential for the anaerobic induction
EfWRKY36	Eru05G002664.t1	CGTCA-motif	CGTCA	855	5	cis-acting regulatory element involved in the MeJA-responsiveness
EfWRKY36	Eru05G002664.t1	CGTCA-motif	CGTCA	1288	5	cis-acting regulatory element involved in the MeJA-responsiveness
EfWRKY36	Eru05G002664.t1	LTR	CCGAAA	1542	6	cis-acting element involved in low-temperature responsiveness
EfWRKY36	Eru05G002664.t1	TC-rich repeats	ATTCTCTAAC	1626	9	cis-acting element involved in defense and stress responsiveness
EfWRKY36	Eru05G002664.t1	TGACG-motif	TGACG	855	5	cis-acting regulatory element involved in the MeJA-responsiveness
EfWRKY36	Eru05G002664.t1	TGACG-motif	TGACG	1288	5	cis-acting regulatory element involved in the MeJA-responsiveness
EfWRKY37	Eru03G006356.t2	ABRE	CACGTG	26	6	cis-acting element involved in the abscisic acid responsiveness
EfWRKY37	Eru03G006356.t2	ABRE	ACGTG	27	5	cis-acting element involved in the abscisic acid responsiveness
EfWRKY37	Eru03G006356.t2	ARE	AAACCA	587	6	cis-acting regulatory element essential for the anaerobic induction
EfWRKY37	Eru03G006356.t2	ARE	AAACCA	718	6	cis-acting regulatory element essential for the anaerobic induction
EfWRKY37	Eru03G006356.t2	ARE	AAACCA	1576	6	cis-acting regulatory element essential for the anaerobic induction
EfWRKY37	Eru03G006356.t2	ARE	AAACCA	1816	6	cis-acting regulatory element essential for the anaerobic induction
EfWRKY37	Eru03G006356.t2	ARE	AAACCA	1868	6	cis-acting regulatory element essential for the anaerobic induction
EfWRKY37	Eru03G006356.t2	CGTCA-motif	CGTCA	1254	5	cis-acting regulatory element involved in the MeJA-responsiveness
EfWRKY37	Eru03G006356.t2	CGTCA-motif	CGTCA	1381	5	cis-acting regulatory element involved in the MeJA-responsiveness
EfWRKY37	Eru03G006356.t2	CGTCA-motif	CGTCA	1757	5	cis-acting regulatory element involved in the MeJA-responsiveness
EfWRKY37	Eru03G006356.t2	G-box	ACACGTGT	25	8	cis-acting regulatory element involved in light responsiveness
EfWRKY37	Eru03G006356.t2	G-box	CACGTG	26	6	cis-acting regulatory element involved in light responsiveness
EfWRKY37	Eru03G006356.t2	G-Box	CACGTG	26	6	cis-acting regulatory element involved in light responsiveness
EfWRKY37	Eru03G006356.t2	GC-motif	CCCCCG	1094	6	enhancer-like element involved in anoxic specific inducibility
EfWRKY37	Eru03G006356.t2	GCN4_motif	TGAGTCA	540	7	cis-regulatory element involved in endosperm expression
EfWRKY37	Eru03G006356.t2	GT1-motif	GGTTAA	526	6	light responsive element
EfWRKY37	Eru03G006356.t2	LTR	CCGAAA	1284	6	cis-acting element involved in low-temperature responsiveness
EfWRKY37	Eru03G006356.t2	LTR	CCGAAA	1639	6	cis-acting element involved in low-temperature responsiveness
EfWRKY37	Eru03G006356.t2	MBS	CAACTG	1353	6	MYB binding site involved in drought-inducibility
EfWRKY37	Eru03G006356.t2	MBS	CAACTG	1532	6	MYB binding site involved in drought-inducibility
EfWRKY37	Eru03G006356.t2	MBS	CAACTG	1998	6	MYB binding site involved in drought-inducibility
EfWRKY37	Eru03G006356.t2	MRE	AACCTAA	45	7	MYB binding site involved in light responsiveness
EfWRKY37	Eru03G006356.t2	MRE	AACCTAA	1946	7	MYB binding site involved in light responsiveness
EfWRKY37	Eru03G006356.t2	P-box	CCTTTTG	1131	7	gibberellin-responsive element
EfWRKY37	Eru03G006356.t2	P-box	CCTTTTG	1832	7	gibberellin-responsive element
EfWRKY37	Eru03G006356.t2	TGACG-motif	TGACG	1254	5	cis-acting regulatory element involved in the MeJA-responsiveness
EfWRKY37	Eru03G006356.t2	TGACG-motif	TGACG	1381	5	cis-acting regulatory element involved in the MeJA-responsiveness
EfWRKY37	Eru03G006356.t2	TGACG-motif	TGACG	1757	5	cis-acting regulatory element involved in the MeJA-responsiveness
EfWRKY37	Eru03G006356.t2	TGA-element	AACGAC	1108	6	auxin-responsive element
EfWRKY38	Eru01G000120.t1	ABRE	CGCACGTGTC	33	9	cis-acting element involved in the abscisic acid responsiveness
EfWRKY38	Eru01G000120.t1	ABRE	CACGTG	35	6	cis-acting element involved in the abscisic acid responsiveness
EfWRKY38	Eru01G000120.t1	ABRE	ACGTG	36	5	cis-acting element involved in the abscisic acid responsiveness
EfWRKY38	Eru01G000120.t1	CAT-box	GCCACT	379	6	cis-acting regulatory element related to meristem expression
EfWRKY38	Eru01G000120.t1	CAT-box	GCCACT	414	6	cis-acting regulatory element related to meristem expression
EfWRKY38	Eru01G000120.t1	CAT-box	GCCACT	451	6	cis-acting regulatory element related to meristem expression
EfWRKY38	Eru01G000120.t1	CGTCA-motif	CGTCA	46	5	cis-acting regulatory element involved in the MeJA-responsiveness
EfWRKY38	Eru01G000120.t1	CGTCA-motif	CGTCA	268	5	cis-acting regulatory element involved in the MeJA-responsiveness
EfWRKY38	Eru01G000120.t1	CGTCA-motif	CGTCA	766	5	cis-acting regulatory element involved in the MeJA-responsiveness
EfWRKY38	Eru01G000120.t1	G-Box	CACGTG	35	6	cis-acting regulatory element involved in light responsiveness
EfWRKY38	Eru01G000120.t1	G-box	CACGTG	35	6	cis-acting regulatory element involved in light responsiveness
EfWRKY38	Eru01G000120.t1	G-box	CACGAC	128	6	cis-acting regulatory element involved in light responsiveness
EfWRKY38	Eru01G000120.t1	GT1-motif	GGTTAA	497	6	light responsive element
EfWRKY38	Eru01G000120.t1	HD-Zip 1	CAAT(A/T)ATTG	546	8.5	element involved in differentiation of the palisade mesophyll cells
EfWRKY38	Eru01G000120.t1	MBS	CAACTG	1338	6	MYB binding site involved in drought-inducibility
EfWRKY38	Eru01G000120.t1	RY-element	CATGCATG	649	8	cis-acting regulatory element involved in seed-specific regulation
EfWRKY38	Eru01G000120.t1	RY-element	CATGCATG	1631	8	cis-acting regulatory element involved in seed-specific regulation
EfWRKY38	Eru01G000120.t1	TGACG-motif	TGACG	46	5	cis-acting regulatory element involved in the MeJA-responsiveness
EfWRKY38	Eru01G000120.t1	TGACG-motif	TGACG	268	5	cis-acting regulatory element involved in the MeJA-responsiveness
EfWRKY38	Eru01G000120.t1	TGACG-motif	TGACG	766	5	cis-acting regulatory element involved in the MeJA-responsiveness
EfWRKY38	Eru01G000120.t1	TGA-element	AACGAC	1426	6	auxin-responsive element
EfWRKY39	Eru07G003563.t1	ABRE	ACGTG	702	5	cis-acting element involved in the abscisic acid responsiveness
EfWRKY39	Eru07G003563.t1	ABRE	TACGGTC	723	7	cis-acting element involved in the abscisic acid responsiveness
EfWRKY39	Eru07G003563.t1	CAT-box	GCCACT	876	6	cis-acting regulatory element related to meristem expression
EfWRKY39	Eru07G003563.t1	CAT-box	GCCACT	892	6	cis-acting regulatory element related to meristem expression
EfWRKY39	Eru07G003563.t1	G-Box	CACGTT	701	6	cis-acting regulatory element involved in light responsiveness
EfWRKY39	Eru07G003563.t1	GT1-motif	GGTTAAT	832	7	light responsive element
EfWRKY39	Eru07G003563.t1	LTR	CCGAAA	547	6	cis-acting element involved in low-temperature responsiveness
EfWRKY39	Eru07G003563.t1	LTR	CCGAAA	630	6	cis-acting element involved in low-temperature responsiveness
EfWRKY39	Eru07G003563.t1	LTR	CCGAAA	769	6	cis-acting element involved in low-temperature responsiveness
EfWRKY39	Eru07G003563.t1	TGA-element	AACGAC	1148	6	auxin-responsive element
EfWRKY40	Eru07G000993.t1	ABRE	ACGTG	126	5	cis-acting element involved in the abscisic acid responsiveness
EfWRKY40	Eru07G000993.t1	ABRE	CGCACGTGTC	375	9	cis-acting element involved in the abscisic acid responsiveness
EfWRKY40	Eru07G000993.t1	ABRE	GCAACGTGTC	693	9	cis-acting element involved in the abscisic acid responsiveness
EfWRKY40	Eru07G000993.t1	ABRE	CACGTG	695	6	cis-acting element involved in the abscisic acid responsiveness
EfWRKY40	Eru07G000993.t1	ABRE	ACGTG	696	5	cis-acting element involved in the abscisic acid responsiveness
EfWRKY40	Eru07G000993.t1	ABRE	CGTACGTGCA	1512	9	cis-acting element involved in the abscisic acid responsiveness
EfWRKY40	Eru07G000993.t1	ABRE	TACGGTC	1518	7	cis-acting element involved in the abscisic acid responsiveness
EfWRKY40	Eru07G000993.t1	ABRE	ACGTG	1700	5	cis-acting element involved in the abscisic acid responsiveness
EfWRKY40	Eru07G000993.t1	CAT-box	GCCACT	166	6	cis-acting regulatory element related to meristem expression
EfWRKY40	Eru07G000993.t1	CAT-box	GCCACT	308	6	cis-acting regulatory element related to meristem expression
EfWRKY40	Eru07G000993.t1	CAT-box	GCCACT	1756	6	cis-acting regulatory element related to meristem expression
EfWRKY40	Eru07G000993.t1	CGTCA-motif	CGTCA	133	5	cis-acting regulatory element involved in the MeJA-responsiveness
EfWRKY40	Eru07G000993.t1	CGTCA-motif	CGTCA	404	5	cis-acting regulatory element involved in the MeJA-responsiveness
EfWRKY40	Eru07G000993.t1	G-box	CACGTC	125	6	cis-acting regulatory element involved in light responsiveness
EfWRKY40	Eru07G000993.t1	G-box	ACACGTGGC	693	9	cis-acting regulatory element involved in light responsiveness
EfWRKY40	Eru07G000993.t1	G-box	CACGTG	695	6	cis-acting regulatory element involved in light responsiveness
EfWRKY40	Eru07G000993.t1	G-box	GCCACGTGGA	1175	9	cis-acting regulatory element involved in light responsiveness
EfWRKY40	Eru07G000993.t1	G-box	TACGTG	1699	6	cis-acting regulatory element involved in light responsiveness
EfWRKY40	Eru07G000993.t1	G-box	CACGAC	1721	6	cis-acting regulatory element involved in light responsiveness
EfWRKY40	Eru07G000993.t1	G-Box	CACGTG	695	6	cis-acting regulatory element involved in light responsiveness
EfWRKY40	Eru07G000993.t1	GC-motif	CCCCCG	539	6	enhancer-like element involved in anoxic specific inducibility
EfWRKY40	Eru07G000993.t1	GC-motif	CCCCCG	1794	6	enhancer-like element involved in anoxic specific inducibility
EfWRKY40	Eru07G000993.t1	GC-motif	CCCCCG	1888	6	enhancer-like element involved in anoxic specific inducibility
EfWRKY40	Eru07G000993.t1	GT1-motif	GGTTAAT	765	7	light responsive element
EfWRKY40	Eru07G000993.t1	Sp1	GGGCGG	1622	6	light responsive element
EfWRKY40	Eru07G000993.t1	Sp1	GGGCGG	1688	6	light responsive element
EfWRKY40	Eru07G000993.t1	Sp1	GGGCGG	1742	6	light responsive element
EfWRKY40	Eru07G000993.t1	Sp1	GGGCGG	1767	6	light responsive element
EfWRKY40	Eru07G000993.t1	TCA-element	TCAGAAGAGG	702	9	cis-acting element involved in salicylic acid responsiveness
EfWRKY40	Eru07G000993.t1	TGACG-motif	TGACG	133	5	cis-acting regulatory element involved in the MeJA-responsiveness
EfWRKY40	Eru07G000993.t1	TGACG-motif	TGACG	404	5	cis-acting regulatory element involved in the MeJA-responsiveness
EfWRKY41	Eru04G009227.t1	ABRE	ACGTG	452	5	cis-acting element involved in the abscisic acid responsiveness
EfWRKY41	Eru04G009227.t1	ABRE	ACGTG	752	5	cis-acting element involved in the abscisic acid responsiveness
EfWRKY41	Eru04G009227.t1	ABRE	CACGTG	1064	6	cis-acting element involved in the abscisic acid responsiveness
EfWRKY41	Eru04G009227.t1	ABRE	ACGTG	1065	5	cis-acting element involved in the abscisic acid responsiveness
EfWRKY41	Eru04G009227.t1	ABRE	ACGTG	1486	5	cis-acting element involved in the abscisic acid responsiveness
EfWRKY41	Eru04G009227.t1	ABRE	CGCACGTGTC	1569	9	cis-acting element involved in the abscisic acid responsiveness
EfWRKY41	Eru04G009227.t1	ABRE	CACGTG	1571	6	cis-acting element involved in the abscisic acid responsiveness
EfWRKY41	Eru04G009227.t1	ABRE	ACGTG	1572	5	cis-acting element involved in the abscisic acid responsiveness
EfWRKY41	Eru04G009227.t1	ABRE	AACCCGG	1815	7	cis-acting element involved in the abscisic acid responsiveness
EfWRKY41	Eru04G009227.t1	ABRE	ACGTG	1873	5	cis-acting element involved in the abscisic acid responsiveness
EfWRKY41	Eru04G009227.t1	ARE	AAACCA	1315	6	cis-acting regulatory element essential for the anaerobic induction
EfWRKY41	Eru04G009227.t1	CGTCA-motif	CGTCA	132	5	cis-acting regulatory element involved in the MeJA-responsiveness
EfWRKY41	Eru04G009227.t1	CGTCA-motif	CGTCA	800	5	cis-acting regulatory element involved in the MeJA-responsiveness
EfWRKY41	Eru04G009227.t1	CGTCA-motif	CGTCA	1204	5	cis-acting regulatory element involved in the MeJA-responsiveness
EfWRKY41	Eru04G009227.t1	CGTCA-motif	CGTCA	1614	5	cis-acting regulatory element involved in the MeJA-responsiveness
EfWRKY41	Eru04G009227.t1	CGTCA-motif	CGTCA	1989	5	cis-acting regulatory element involved in the MeJA-responsiveness
EfWRKY41	Eru04G009227.t1	G-box	CACGAC	30	6	cis-acting regulatory element involved in light responsiveness
EfWRKY41	Eru04G009227.t1	G-box	CACGAC	387	6	cis-acting regulatory element involved in light responsiveness
EfWRKY41	Eru04G009227.t1	G-box	TACGTG	451	6	cis-acting regulatory element involved in light responsiveness
EfWRKY41	Eru04G009227.t1	G-box	ACACGTGT	1063	8	cis-acting regulatory element involved in light responsiveness
EfWRKY41	Eru04G009227.t1	G-box	CACGTG	1064	6	cis-acting regulatory element involved in light responsiveness
EfWRKY41	Eru04G009227.t1	G-box	TACGTG	1486	6	cis-acting regulatory element involved in light responsiveness
EfWRKY41	Eru04G009227.t1	G-box	CACGTG	1571	6	cis-acting regulatory element involved in light responsiveness
EfWRKY41	Eru04G009227.t1	G-box	GCCACGTGGA	1871	9	cis-acting regulatory element involved in light responsiveness
EfWRKY41	Eru04G009227.t1	G-Box	CACGTT	752	6	cis-acting regulatory element involved in light responsiveness
EfWRKY41	Eru04G009227.t1	G-Box	CACGTG	1064	6	cis-acting regulatory element involved in light responsiveness
EfWRKY41	Eru04G009227.t1	G-Box	CACGTG	1571	6	cis-acting regulatory element involved in light responsiveness
EfWRKY41	Eru04G009227.t1	G-Box	CACGTT	1873	6	cis-acting regulatory element involved in light responsiveness
EfWRKY41	Eru04G009227.t1	GC-motif	CCCCCG	614	6	enhancer-like element involved in anoxic specific inducibility
EfWRKY41	Eru04G009227.t1	GT1-motif	GGTTAAT	1661	7	light responsive element
EfWRKY41	Eru04G009227.t1	GT1-motif	GGTTAA	1662	6	light responsive element
EfWRKY41	Eru04G009227.t1	Sp1	GGGCGG	1084	6	light responsive element
EfWRKY41	Eru04G009227.t1	Sp1	GGGCGG	1146	6	light responsive element
EfWRKY41	Eru04G009227.t1	TGACG-motif	TGACG	132	5	cis-acting regulatory element involved in the MeJA-responsiveness
EfWRKY41	Eru04G009227.t1	TGACG-motif	TGACG	800	5	cis-acting regulatory element involved in the MeJA-responsiveness
EfWRKY41	Eru04G009227.t1	TGACG-motif	TGACG	1204	5	cis-acting regulatory element involved in the MeJA-responsiveness
EfWRKY41	Eru04G009227.t1	TGACG-motif	TGACG	1614	5	cis-acting regulatory element involved in the MeJA-responsiveness
EfWRKY41	Eru04G009227.t1	TGACG-motif	TGACG	1989	5	cis-acting regulatory element involved in the MeJA-responsiveness
EfWRKY42	Eru06G002330.t1	ABRE	ACGTG	1020	5	cis-acting element involved in the abscisic acid responsiveness
EfWRKY42	Eru06G002330.t1	CGTCA-motif	CGTCA	704	5	cis-acting regulatory element involved in the MeJA-responsiveness
EfWRKY42	Eru06G002330.t1	CGTCA-motif	CGTCA	1438	5	cis-acting regulatory element involved in the MeJA-responsiveness
EfWRKY42	Eru06G002330.t1	CGTCA-motif	CGTCA	1693	5	cis-acting regulatory element involved in the MeJA-responsiveness
EfWRKY42	Eru06G002330.t1	G-box	CACGAC	818	6	cis-acting regulatory element involved in light responsiveness
EfWRKY42	Eru06G002330.t1	G-box	CACGTC	1019	6	cis-acting regulatory element involved in light responsiveness
EfWRKY42	Eru06G002330.t1	GT1-motif	GGTTAA	1858	6	light responsive element
EfWRKY42	Eru06G002330.t1	LTR	CCGAAA	931	6	cis-acting element involved in low-temperature responsiveness
EfWRKY42	Eru06G002330.t1	MRE	AACCTAA	184	7	MYB binding site involved in light responsiveness
EfWRKY42	Eru06G002330.t1	MRE	AACCTAA	1047	7	MYB binding site involved in light responsiveness
EfWRKY42	Eru06G002330.t1	MRE	AACCTAA	1860	7	MYB binding site involved in light responsiveness
EfWRKY42	Eru06G002330.t1	P-box	CCTTTTG	1770	7	gibberellin-responsive element
EfWRKY42	Eru06G002330.t1	RY-element	CATGCATG	1668	8	cis-acting regulatory element involved in seed-specific regulation
EfWRKY42	Eru06G002330.t1	TC-rich repeats	ATTCTCTAAC	198	9	cis-acting element involved in defense and stress responsiveness
EfWRKY42	Eru06G002330.t1	TGACG-motif	TGACG	704	5	cis-acting regulatory element involved in the MeJA-responsiveness
EfWRKY42	Eru06G002330.t1	TGACG-motif	TGACG	1438	5	cis-acting regulatory element involved in the MeJA-responsiveness
EfWRKY42	Eru06G002330.t1	TGACG-motif	TGACG	1693	5	cis-acting regulatory element involved in the MeJA-responsiveness
EfWRKY42	Eru06G002330.t1	TGA-element	AACGAC	195	6	auxin-responsive element
EfWRKY43	Eru04G008295.t1	ABRE	ACGTG	1686	5	cis-acting element involved in the abscisic acid responsiveness
EfWRKY43	Eru04G008295.t1	ARE	AAACCA	228	6	cis-acting regulatory element essential for the anaerobic induction
EfWRKY43	Eru04G008295.t1	ARE	AAACCA	346	6	cis-acting regulatory element essential for the anaerobic induction
EfWRKY43	Eru04G008295.t1	ARE	AAACCA	675	6	cis-acting regulatory element essential for the anaerobic induction
EfWRKY43	Eru04G008295.t1	ARE	AAACCA	1406	6	cis-acting regulatory element essential for the anaerobic induction
EfWRKY43	Eru04G008295.t1	CAT-box	GCCACT	432	6	cis-acting regulatory element related to meristem expression
EfWRKY43	Eru04G008295.t1	G-Box	TCCACATGGCA	1374	10	cis-acting regulatory element involved in light responsiveness
EfWRKY43	Eru04G008295.t1	G-box	CACGTC	1685	6	cis-acting regulatory element involved in light responsiveness
EfWRKY43	Eru04G008295.t1	GT1-motif	GGTTAA	443	6	light responsive element
EfWRKY43	Eru04G008295.t1	RY-element	CATGCATG	67	8	cis-acting regulatory element involved in seed-specific regulation
EfWRKY43	Eru04G008295.t1	TATC-box	TATCCCA	305	7	cis-acting element involved in gibberellin-responsiveness
EfWRKY43	Eru04G008295.t1	TGA-element	AACGAC	486	6	auxin-responsive element
EfWRKY43	Eru04G008295.t1	TGA-element	AACGAC	1575	6	auxin-responsive element
EfWRKY44	Eru09G001158.t1	ABRE	ACGTG	887	5	cis-acting element involved in the abscisic acid responsiveness
EfWRKY44	Eru09G001158.t1	ABRE	ACGTG	1565	5	cis-acting element involved in the abscisic acid responsiveness
EfWRKY44	Eru09G001158.t1	ABRE	ACGTG	1684	5	cis-acting element involved in the abscisic acid responsiveness
EfWRKY44	Eru09G001158.t1	ARE	AAACCA	1100	6	cis-acting regulatory element essential for the anaerobic induction
EfWRKY44	Eru09G001158.t1	ARE	AAACCA	1296	6	cis-acting regulatory element essential for the anaerobic induction
EfWRKY44	Eru09G001158.t1	CGTCA-motif	CGTCA	364	5	cis-acting regulatory element involved in the MeJA-responsiveness
EfWRKY44	Eru09G001158.t1	CGTCA-motif	CGTCA	885	5	cis-acting regulatory element involved in the MeJA-responsiveness
EfWRKY44	Eru09G001158.t1	CGTCA-motif	CGTCA	1311	5	cis-acting regulatory element involved in the MeJA-responsiveness
EfWRKY44	Eru09G001158.t1	CGTCA-motif	CGTCA	1563	5	cis-acting regulatory element involved in the MeJA-responsiveness
EfWRKY44	Eru09G001158.t1	circadian	CAAAGATATC	1916	9	cis-acting regulatory element involved in circadian control
EfWRKY44	Eru09G001158.t1	G-box	CACGTC	886	6	cis-acting regulatory element involved in light responsiveness
EfWRKY44	Eru09G001158.t1	G-box	CACGTC	1564	6	cis-acting regulatory element involved in light responsiveness
EfWRKY44	Eru09G001158.t1	G-Box	CACGTT	1684	6	cis-acting regulatory element involved in light responsiveness
EfWRKY44	Eru09G001158.t1	MBS	CAACTG	1707	6	MYB binding site involved in drought-inducibility
EfWRKY44	Eru09G001158.t1	TCA-element	TCAGAAGAGG	43	9	cis-acting element involved in salicylic acid responsiveness
EfWRKY44	Eru09G001158.t1	TC-rich repeats	GTTTTCTTAC	463	10	cis-acting element involved in defense and stress responsiveness
EfWRKY44	Eru09G001158.t1	TC-rich repeats	ATTCTCTAAC	1951	9	cis-acting element involved in defense and stress responsiveness
EfWRKY44	Eru09G001158.t1	TGACG-motif	TGACG	364	5	cis-acting regulatory element involved in the MeJA-responsiveness
EfWRKY44	Eru09G001158.t1	TGACG-motif	TGACG	885	5	cis-acting regulatory element involved in the MeJA-responsiveness
EfWRKY44	Eru09G001158.t1	TGACG-motif	TGACG	1311	5	cis-acting regulatory element involved in the MeJA-responsiveness
EfWRKY44	Eru09G001158.t1	TGACG-motif	TGACG	1563	5	cis-acting regulatory element involved in the MeJA-responsiveness
EfWRKY45	Eru01G008757.t1	ABRE	TACGGTC	245	7	cis-acting element involved in the abscisic acid responsiveness
EfWRKY45	Eru01G008757.t1	ABRE	ACGTG	995	5	cis-acting element involved in the abscisic acid responsiveness
EfWRKY45	Eru01G008757.t1	ARE	AAACCA	30	6	cis-acting regulatory element essential for the anaerobic induction
EfWRKY45	Eru01G008757.t1	ARE	AAACCA	498	6	cis-acting regulatory element essential for the anaerobic induction
EfWRKY45	Eru01G008757.t1	ARE	AAACCA	1754	6	cis-acting regulatory element essential for the anaerobic induction
EfWRKY45	Eru01G008757.t1	CAT-box	GCCACT	1943	6	cis-acting regulatory element related to meristem expression
EfWRKY45	Eru01G008757.t1	CGTCA-motif	CGTCA	503	5	cis-acting regulatory element involved in the MeJA-responsiveness
EfWRKY45	Eru01G008757.t1	CGTCA-motif	CGTCA	1802	5	cis-acting regulatory element involved in the MeJA-responsiveness
EfWRKY45	Eru01G008757.t1	CGTCA-motif	CGTCA	1963	5	cis-acting regulatory element involved in the MeJA-responsiveness
EfWRKY45	Eru01G008757.t1	CGTCA-motif	CGTCA	1968	5	cis-acting regulatory element involved in the MeJA-responsiveness
EfWRKY45	Eru01G008757.t1	G-box	TACGTG	995	6	cis-acting regulatory element involved in light responsiveness
EfWRKY45	Eru01G008757.t1	GC-motif	CCCCCG	1731	6	enhancer-like element involved in anoxic specific inducibility
EfWRKY45	Eru01G008757.t1	GT1-motif	GTGTGTGAA	932	9	light responsive element
EfWRKY45	Eru01G008757.t1	MBS	CAACTG	1049	6	MYB binding site involved in drought-inducibility
EfWRKY45	Eru01G008757.t1	MRE	AACCTAA	727	7	MYB binding site involved in light responsiveness
EfWRKY45	Eru01G008757.t1	P-box	CCTTTTG	301	7	gibberellin-responsive element
EfWRKY45	Eru01G008757.t1	RY-element	CATGCATG	1292	8	cis-acting regulatory element involved in seed-specific regulation
EfWRKY45	Eru01G008757.t1	TGACG-motif	TGACG	503	5	cis-acting regulatory element involved in the MeJA-responsiveness
EfWRKY45	Eru01G008757.t1	TGACG-motif	TGACG	1802	5	cis-acting regulatory element involved in the MeJA-responsiveness
EfWRKY45	Eru01G008757.t1	TGACG-motif	TGACG	1963	5	cis-acting regulatory element involved in the MeJA-responsiveness
EfWRKY45	Eru01G008757.t1	TGACG-motif	TGACG	1968	5	cis-acting regulatory element involved in the MeJA-responsiveness
EfWRKY45	Eru01G008757.t1	TGA-element	AACGAC	233	6	auxin-responsive element
EfWRKY46	Eru03G005555.t1	ABRE	ACGTG	1891	5	cis-acting element involved in the abscisic acid responsiveness
EfWRKY46	Eru03G005555.t1	ABRE	ACGTG	1998	5	cis-acting element involved in the abscisic acid responsiveness
EfWRKY46	Eru03G005555.t1	CAT-box	GCCACT	1143	6	cis-acting regulatory element related to meristem expression
EfWRKY46	Eru03G005555.t1	CGTCA-motif	CGTCA	442	5	cis-acting regulatory element involved in the MeJA-responsiveness
EfWRKY46	Eru03G005555.t1	CGTCA-motif	CGTCA	1061	5	cis-acting regulatory element involved in the MeJA-responsiveness
EfWRKY46	Eru03G005555.t1	CGTCA-motif	CGTCA	1555	5	cis-acting regulatory element involved in the MeJA-responsiveness
EfWRKY46	Eru03G005555.t1	CGTCA-motif	CGTCA	1572	5	cis-acting regulatory element involved in the MeJA-responsiveness
EfWRKY46	Eru03G005555.t1	CGTCA-motif	CGTCA	1596	5	cis-acting regulatory element involved in the MeJA-responsiveness
EfWRKY46	Eru03G005555.t1	CGTCA-motif	CGTCA	1710	5	cis-acting regulatory element involved in the MeJA-responsiveness
EfWRKY46	Eru03G005555.t1	CGTCA-motif	CGTCA	1726	5	cis-acting regulatory element involved in the MeJA-responsiveness
EfWRKY46	Eru03G005555.t1	CGTCA-motif	CGTCA	1735	5	cis-acting regulatory element involved in the MeJA-responsiveness
EfWRKY46	Eru03G005555.t1	CGTCA-motif	CGTCA	1748	5	cis-acting regulatory element involved in the MeJA-responsiveness
EfWRKY46	Eru03G005555.t1	G-box	CACGTC	1997	6	cis-acting regulatory element involved in light responsiveness
EfWRKY46	Eru03G005555.t1	G-Box	CACGTT	1891	6	cis-acting regulatory element involved in light responsiveness
EfWRKY46	Eru03G005555.t1	GC-motif	CCCCCG	1419	6	enhancer-like element involved in anoxic specific inducibility
EfWRKY46	Eru03G005555.t1	GT1-motif	GCGGTAATT	870	9	light responsive element
EfWRKY46	Eru03G005555.t1	GT1-motif	GGTTAA	1940	6	light responsive element
EfWRKY46	Eru03G005555.t1	LTR	CCGAAA	833	6	cis-acting element involved in low-temperature responsiveness
EfWRKY46	Eru03G005555.t1	MBS	CAACTG	1119	6	MYB binding site involved in drought-inducibility
EfWRKY46	Eru03G005555.t1	MBS	CAACTG	1773	6	MYB binding site involved in drought-inducibility
EfWRKY46	Eru03G005555.t1	motif I	gGTACGTGGCG	559	10	cis-acting regulatory element root specific
EfWRKY46	Eru03G005555.t1	P-box	CCTTTTG	220	7	gibberellin-responsive element
EfWRKY46	Eru03G005555.t1	P-box	CCTTTTG	554	7	gibberellin-responsive element
EfWRKY46	Eru03G005555.t1	P-box	CCTTTTG	613	7	gibberellin-responsive element
EfWRKY46	Eru03G005555.t1	TGACG-motif	TGACG	442	5	cis-acting regulatory element involved in the MeJA-responsiveness
EfWRKY46	Eru03G005555.t1	TGACG-motif	TGACG	1061	5	cis-acting regulatory element involved in the MeJA-responsiveness
EfWRKY46	Eru03G005555.t1	TGACG-motif	TGACG	1555	5	cis-acting regulatory element involved in the MeJA-responsiveness
EfWRKY46	Eru03G005555.t1	TGACG-motif	TGACG	1572	5	cis-acting regulatory element involved in the MeJA-responsiveness
EfWRKY46	Eru03G005555.t1	TGACG-motif	TGACG	1596	5	cis-acting regulatory element involved in the MeJA-responsiveness
EfWRKY46	Eru03G005555.t1	TGACG-motif	TGACG	1710	5	cis-acting regulatory element involved in the MeJA-responsiveness
EfWRKY46	Eru03G005555.t1	TGACG-motif	TGACG	1726	5	cis-acting regulatory element involved in the MeJA-responsiveness
EfWRKY46	Eru03G005555.t1	TGACG-motif	TGACG	1735	5	cis-acting regulatory element involved in the MeJA-responsiveness
EfWRKY46	Eru03G005555.t1	TGACG-motif	TGACG	1748	5	cis-acting regulatory element involved in the MeJA-responsiveness
EfWRKY46	Eru03G005555.t1	TGA-element	AACGAC	1683	6	auxin-responsive element
EfWRKY46	Eru03G005555.t1	WUN-motif	AAATTTCCT	812	9	wound-responsive element
EfWRKY47	Eru04G003993.t1	ABRE	TACGGTC	1439	7	cis-acting element involved in the abscisic acid responsiveness
EfWRKY47	Eru04G003993.t1	ARE	AAACCA	1397	6	cis-acting regulatory element essential for the anaerobic induction
EfWRKY47	Eru04G003993.t1	CAT-box	GCCACT	452	6	cis-acting regulatory element related to meristem expression
EfWRKY47	Eru04G003993.t1	CAT-box	GCCACT	1046	6	cis-acting regulatory element related to meristem expression
EfWRKY47	Eru04G003993.t1	CGTCA-motif	CGTCA	275	5	cis-acting regulatory element involved in the MeJA-responsiveness
EfWRKY47	Eru04G003993.t1	CGTCA-motif	CGTCA	359	5	cis-acting regulatory element involved in the MeJA-responsiveness
EfWRKY47	Eru04G003993.t1	CGTCA-motif	CGTCA	509	5	cis-acting regulatory element involved in the MeJA-responsiveness
EfWRKY47	Eru04G003993.t1	GT1-motif	GGTTAA	205	6	light responsive element
EfWRKY47	Eru04G003993.t1	GT1-motif	GGTTAA	472	6	light responsive element
EfWRKY47	Eru04G003993.t1	GT1-motif	GGTTAA	1066	6	light responsive element
EfWRKY47	Eru04G003993.t1	HD-Zip 1	CAAT(A/T)ATTG	402	8	element involved in differentiation of the palisade mesophyll cells
EfWRKY47	Eru04G003993.t1	LTR	CCGAAA	576	6	cis-acting element involved in low-temperature responsiveness
EfWRKY47	Eru04G003993.t1	MBS	CAACTG	54	6	MYB binding site involved in drought-inducibility
EfWRKY47	Eru04G003993.t1	MSA-like	TCCAACGGT	1082	9	cis-acting element involved in cell cycle regulation
EfWRKY47	Eru04G003993.t1	P-box	CCTTTTG	21	7	gibberellin-responsive element
EfWRKY47	Eru04G003993.t1	Sp1	GGGCGG	514	6	light responsive element
EfWRKY47	Eru04G003993.t1	TGACG-motif	TGACG	275	5	cis-acting regulatory element involved in the MeJA-responsiveness
EfWRKY47	Eru04G003993.t1	TGACG-motif	TGACG	359	5	cis-acting regulatory element involved in the MeJA-responsiveness
EfWRKY47	Eru04G003993.t1	TGACG-motif	TGACG	509	5	cis-acting regulatory element involved in the MeJA-responsiveness
EfWRKY47	Eru04G003993.t1	TGA-element	AACGAC	1413	6	auxin-responsive element
EfWRKY48	Eru03G003750.t1	ABRE	ACGTG	1346	5	cis-acting element involved in the abscisic acid responsiveness
EfWRKY48	Eru03G003750.t1	ABRE	CGTACGTGCA	1349	9	cis-acting element involved in the abscisic acid responsiveness
EfWRKY48	Eru03G003750.t1	ABRE	ACGTG	1352	5	cis-acting element involved in the abscisic acid responsiveness
EfWRKY48	Eru03G003750.t1	ARE	AAACCA	487	6	cis-acting regulatory element essential for the anaerobic induction
EfWRKY48	Eru03G003750.t1	CAT-box	GCCACT	181	6	cis-acting regulatory element related to meristem expression
EfWRKY48	Eru03G003750.t1	CAT-box	GCCACT	665	6	cis-acting regulatory element related to meristem expression
EfWRKY48	Eru03G003750.t1	CAT-box	GCCACT	796	6	cis-acting regulatory element related to meristem expression
EfWRKY48	Eru03G003750.t1	CAT-box	GCCACT	1046	6	cis-acting regulatory element related to meristem expression
EfWRKY48	Eru03G003750.t1	CGTCA-motif	CGTCA	1344	5	cis-acting regulatory element involved in the MeJA-responsiveness
EfWRKY48	Eru03G003750.t1	G-box	CACGTC	1345	6	cis-acting regulatory element involved in light responsiveness
EfWRKY48	Eru03G003750.t1	G-box	TACGTG	1351	6	cis-acting regulatory element involved in light responsiveness
EfWRKY48	Eru03G003750.t1	G-box	CACGAC	1477	6	cis-acting regulatory element involved in light responsiveness
EfWRKY48	Eru03G003750.t1	GC-motif	CCCCCG	1308	6	enhancer-like element involved in anoxic specific inducibility
EfWRKY48	Eru03G003750.t1	GC-motif	CCCCCG	1338	6	enhancer-like element involved in anoxic specific inducibility
EfWRKY48	Eru03G003750.t1	GT1-motif	GGTTAAT	192	7	light responsive element
EfWRKY48	Eru03G003750.t1	GT1-motif	GGTTAA	193	6	light responsive element
EfWRKY48	Eru03G003750.t1	GT1-motif	GGTTAAT	733	7	light responsive element
EfWRKY48	Eru03G003750.t1	GT1-motif	GGTTAA	734	6	light responsive element
EfWRKY48	Eru03G003750.t1	MBS	CAACTG	238	6	MYB binding site involved in drought-inducibility
EfWRKY48	Eru03G003750.t1	MBS	CAACTG	958	6	MYB binding site involved in drought-inducibility
EfWRKY48	Eru03G003750.t1	MBS	CAACTG	1142	6	MYB binding site involved in drought-inducibility
EfWRKY48	Eru03G003750.t1	P-box	CCTTTTG	840	7	gibberellin-responsive element
EfWRKY48	Eru03G003750.t1	TCA-element	CCATCTTTTT	1130	9	cis-acting element involved in salicylic acid responsiveness
EfWRKY48	Eru03G003750.t1	TGACG-motif	TGACG	1344	5	cis-acting regulatory element involved in the MeJA-responsiveness
EfWRKY49	Eru01G008573.t1	ABRE	TACGGTC	655	7	cis-acting element involved in the abscisic acid responsiveness
EfWRKY49	Eru01G008573.t1	ARE	AAACCA	286	6	cis-acting regulatory element essential for the anaerobic induction
EfWRKY49	Eru01G008573.t1	CAT-box	GCCACT	1487	6	cis-acting regulatory element related to meristem expression
EfWRKY49	Eru01G008573.t1	CGTCA-motif	CGTCA	98	5	cis-acting regulatory element involved in the MeJA-responsiveness
EfWRKY49	Eru01G008573.t1	CGTCA-motif	CGTCA	145	5	cis-acting regulatory element involved in the MeJA-responsiveness
EfWRKY49	Eru01G008573.t1	CGTCA-motif	CGTCA	694	5	cis-acting regulatory element involved in the MeJA-responsiveness
EfWRKY49	Eru01G008573.t1	CGTCA-motif	CGTCA	862	5	cis-acting regulatory element involved in the MeJA-responsiveness
EfWRKY49	Eru01G008573.t1	CGTCA-motif	CGTCA	1047	5	cis-acting regulatory element involved in the MeJA-responsiveness
EfWRKY49	Eru01G008573.t1	CGTCA-motif	CGTCA	1313	5	cis-acting regulatory element involved in the MeJA-responsiveness
EfWRKY49	Eru01G008573.t1	G-box	CACGAC	718	6	cis-acting regulatory element involved in light responsiveness
EfWRKY49	Eru01G008573.t1	G-box	GCCACGTGGA	898	9	cis-acting regulatory element involved in light responsiveness
EfWRKY49	Eru01G008573.t1	G-box	CACGAC	1246	6	cis-acting regulatory element involved in light responsiveness
EfWRKY49	Eru01G008573.t1	GC-motif	CCCCCG	993	6	enhancer-like element involved in anoxic specific inducibility
EfWRKY49	Eru01G008573.t1	GC-motif	CCCCCG	1029	6	enhancer-like element involved in anoxic specific inducibility
EfWRKY49	Eru01G008573.t1	GC-motif	CCCCCG	1122	6	enhancer-like element involved in anoxic specific inducibility
EfWRKY49	Eru01G008573.t1	GC-motif	CCCCCG	1213	6	enhancer-like element involved in anoxic specific inducibility
EfWRKY49	Eru01G008573.t1	GC-motif	CCCCCG	1221	6	enhancer-like element involved in anoxic specific inducibility
EfWRKY49	Eru01G008573.t1	GC-motif	CCCCCG	1688	6	enhancer-like element involved in anoxic specific inducibility
EfWRKY49	Eru01G008573.t1	LTR	CCGAAA	727	6	cis-acting element involved in low-temperature responsiveness
EfWRKY49	Eru01G008573.t1	Sp1	GGGCGG	77	6	light responsive element
EfWRKY49	Eru01G008573.t1	TGACG-motif	TGACG	98	5	cis-acting regulatory element involved in the MeJA-responsiveness
EfWRKY49	Eru01G008573.t1	TGACG-motif	TGACG	145	5	cis-acting regulatory element involved in the MeJA-responsiveness
EfWRKY49	Eru01G008573.t1	TGACG-motif	TGACG	694	5	cis-acting regulatory element involved in the MeJA-responsiveness
EfWRKY49	Eru01G008573.t1	TGACG-motif	TGACG	862	5	cis-acting regulatory element involved in the MeJA-responsiveness
EfWRKY49	Eru01G008573.t1	TGACG-motif	TGACG	1047	5	cis-acting regulatory element involved in the MeJA-responsiveness
EfWRKY49	Eru01G008573.t1	TGACG-motif	TGACG	1313	5	cis-acting regulatory element involved in the MeJA-responsiveness
EfWRKY49	Eru01G008573.t1	TGA-element	AACGAC	744	6	auxin-responsive element
EfWRKY50	Eru10G004692.t1	ARE	AAACCA	114	6	cis-acting regulatory element essential for the anaerobic induction
EfWRKY50	Eru10G004692.t1	CAT-box	GCCACT	518	6	cis-acting regulatory element related to meristem expression
EfWRKY50	Eru10G004692.t1	CGTCA-motif	CGTCA	1864	5	cis-acting regulatory element involved in the MeJA-responsiveness
EfWRKY50	Eru10G004692.t1	GT1-motif	GGTTAAT	1257	7	light responsive element
EfWRKY50	Eru10G004692.t1	TGACG-motif	TGACG	1864	5	cis-acting regulatory element involved in the MeJA-responsiveness
EfWRKY50	Eru10G004692.t1	TGA-element	AACGAC	529	6	auxin-responsive element
EfWRKY50	Eru10G004692.t1	TGA-element	AACGAC	1899	6	auxin-responsive element
EfWRKY51	Eru08G004331.t1	ABRE	GACACGTGGC	534	9	cis-acting element involved in the abscisic acid responsiveness
EfWRKY51	Eru08G004331.t1	ABRE	CACGTG	536	6	cis-acting element involved in the abscisic acid responsiveness
EfWRKY51	Eru08G004331.t1	ABRE	ACGTG	537	5	cis-acting element involved in the abscisic acid responsiveness
EfWRKY51	Eru08G004331.t1	ABRE	ACGTG	1204	5	cis-acting element involved in the abscisic acid responsiveness
EfWRKY51	Eru08G004331.t1	ARE	AAACCA	509	6	cis-acting regulatory element essential for the anaerobic induction
EfWRKY51	Eru08G004331.t1	ARE	AAACCA	568	6	cis-acting regulatory element essential for the anaerobic induction
EfWRKY51	Eru08G004331.t1	circadian	CAAAGATATC	177	9	cis-acting regulatory element involved in circadian control
EfWRKY51	Eru08G004331.t1	GARE-motif	TCTGTTG	588	7	gibberellin-responsive element
EfWRKY51	Eru08G004331.t1	GARE-motif	TCTGTTG	1746	7	gibberellin-responsive element
EfWRKY51	Eru08G004331.t1	G-Box	CACGTG	536	6	cis-acting regulatory element involved in light responsiveness
EfWRKY51	Eru08G004331.t1	G-box	ACACGTGGC	534	9	cis-acting regulatory element involved in light responsiveness
EfWRKY51	Eru08G004331.t1	G-box	CACGTG	536	6	cis-acting regulatory element involved in light responsiveness
EfWRKY51	Eru08G004331.t1	G-box	TACGTG	1203	6	cis-acting regulatory element involved in light responsiveness
EfWRKY51	Eru08G004331.t1	GT1-motif	GGTTAAT	1446	7	light responsive element
EfWRKY51	Eru08G004331.t1	GT1-motif	GGTTAA	1447	6	light responsive element
EfWRKY51	Eru08G004331.t1	LTR	CCGAAA	392	6	cis-acting element involved in low-temperature responsiveness
EfWRKY51	Eru08G004331.t1	MBS	CAACTG	1134	6	MYB binding site involved in drought-inducibility
EfWRKY51	Eru08G004331.t1	P-box	CCTTTTG	1258	7	gibberellin-responsive element
EfWRKY51	Eru08G004331.t1	RY-element	CATGCATG	1657	8	cis-acting regulatory element involved in seed-specific regulation
EfWRKY51	Eru08G004331.t1	TCA-element	CCATCTTTTT	903	9	cis-acting element involved in salicylic acid responsiveness
EfWRKY51	Eru08G004331.t1	TGA-element	AACGAC	397	6	auxin-responsive element
EfWRKY52	Eru03G009624.t1	ABRE	ACGTG	308	5	cis-acting element involved in the abscisic acid responsiveness
EfWRKY52	Eru03G009624.t1	ABRE	ACGTG	734	5	cis-acting element involved in the abscisic acid responsiveness
EfWRKY52	Eru03G009624.t1	ARE	AAACCA	1349	6	cis-acting regulatory element essential for the anaerobic induction
EfWRKY52	Eru03G009624.t1	ARE	AAACCA	1991	6	cis-acting regulatory element essential for the anaerobic induction
EfWRKY52	Eru03G009624.t1	CAT-box	GCCACT	300	6	cis-acting regulatory element related to meristem expression
EfWRKY52	Eru03G009624.t1	CAT-box	GCCACT	1820	6	cis-acting regulatory element related to meristem expression
EfWRKY52	Eru03G009624.t1	CGTCA-motif	CGTCA	310	5	cis-acting regulatory element involved in the MeJA-responsiveness
EfWRKY52	Eru03G009624.t1	CGTCA-motif	CGTCA	838	5	cis-acting regulatory element involved in the MeJA-responsiveness
EfWRKY52	Eru03G009624.t1	CGTCA-motif	CGTCA	1686	5	cis-acting regulatory element involved in the MeJA-responsiveness
EfWRKY52	Eru03G009624.t1	CGTCA-motif	CGTCA	1697	5	cis-acting regulatory element involved in the MeJA-responsiveness
EfWRKY52	Eru03G009624.t1	GARE-motif	TCTGTTG	1064	7	gibberellin-responsive element
EfWRKY52	Eru03G009624.t1	G-Box	TCCACATGGCA	623	10	cis-acting regulatory element involved in light responsiveness
EfWRKY52	Eru03G009624.t1	G-box	CACGTC	308	6	cis-acting regulatory element involved in light responsiveness
EfWRKY52	Eru03G009624.t1	G-box	CCACGTAA	732	8	cis-acting regulatory element involved in light responsiveness
EfWRKY52	Eru03G009624.t1	G-box	TACGTG	733	6	cis-acting regulatory element involved in light responsiveness
EfWRKY52	Eru03G009624.t1	GCN4_motif	TGAGTCA	1642	7	cis-regulatory element involved in endosperm expression
EfWRKY52	Eru03G009624.t1	LTR	CCGAAA	352	6	cis-acting element involved in low-temperature responsiveness
EfWRKY52	Eru03G009624.t1	MBS	CAACTG	439	6	MYB binding site involved in drought-inducibility
EfWRKY52	Eru03G009624.t1	MBS	CAACTG	984	6	MYB binding site involved in drought-inducibility
EfWRKY52	Eru03G009624.t1	RY-element	CATGCATG	841	8	cis-acting regulatory element involved in seed-specific regulation
EfWRKY52	Eru03G009624.t1	RY-element	CATGCATG	1971	8	cis-acting regulatory element involved in seed-specific regulation
EfWRKY52	Eru03G009624.t1	Sp1	GGGCGG	1707	6	light responsive element
EfWRKY52	Eru03G009624.t1	TCA-element	CCATCTTTTT	263	9	cis-acting element involved in salicylic acid responsiveness
EfWRKY52	Eru03G009624.t1	TCA-element	CCATCTTTTT	1605	9	cis-acting element involved in salicylic acid responsiveness
EfWRKY52	Eru03G009624.t1	TGACG-motif	TGACG	310	5	cis-acting regulatory element involved in the MeJA-responsiveness
EfWRKY52	Eru03G009624.t1	TGACG-motif	TGACG	838	5	cis-acting regulatory element involved in the MeJA-responsiveness
EfWRKY52	Eru03G009624.t1	TGACG-motif	TGACG	1686	5	cis-acting regulatory element involved in the MeJA-responsiveness
EfWRKY52	Eru03G009624.t1	TGACG-motif	TGACG	1697	5	cis-acting regulatory element involved in the MeJA-responsiveness
EfWRKY52	Eru03G009624.t1	TGA-element	AACGAC	1726	6	auxin-responsive element
EfWRKY53	Eru04G003326.t1	ABRE	ACGTG	253	5	cis-acting element involved in the abscisic acid responsiveness
EfWRKY53	Eru04G003326.t1	ABRE	ACGTG	1680	5	cis-acting element involved in the abscisic acid responsiveness
EfWRKY53	Eru04G003326.t1	ARE	AAACCA	1892	6	cis-acting regulatory element essential for the anaerobic induction
EfWRKY53	Eru04G003326.t1	CGTCA-motif	CGTCA	122	5	cis-acting regulatory element involved in the MeJA-responsiveness
EfWRKY53	Eru04G003326.t1	CGTCA-motif	CGTCA	251	5	cis-acting regulatory element involved in the MeJA-responsiveness
EfWRKY53	Eru04G003326.t1	CGTCA-motif	CGTCA	1183	5	cis-acting regulatory element involved in the MeJA-responsiveness
EfWRKY53	Eru04G003326.t1	G-Box	CACGTT	1680	6	cis-acting regulatory element involved in light responsiveness
EfWRKY53	Eru04G003326.t1	G-box	CACGTC	252	6	cis-acting regulatory element involved in light responsiveness
EfWRKY53	Eru04G003326.t1	MRE	AACCTAA	496	7	MYB binding site involved in light responsiveness
EfWRKY53	Eru04G003326.t1	MSA-like	(T/C)C(T/C)AACGG(T/C)(T/C)A	238	8.5	cis-acting element involved in cell cycle regulation
EfWRKY53	Eru04G003326.t1	MSA-like	(T/C)C(T/C)AACGG(T/C)(T/C)A	327	9	cis-acting element involved in cell cycle regulation
EfWRKY53	Eru04G003326.t1	Sp1	GGGCGG	77	6	light responsive element
EfWRKY53	Eru04G003326.t1	Sp1	GGGCGG	133	6	light responsive element
EfWRKY53	Eru04G003326.t1	Sp1	GGGCGG	175	6	light responsive element
EfWRKY53	Eru04G003326.t1	Sp1	GGGCGG	197	6	light responsive element
EfWRKY53	Eru04G003326.t1	Sp1	GGGCGG	265	6	light responsive element
EfWRKY53	Eru04G003326.t1	Sp1	GGGCGG	1761	6	light responsive element
EfWRKY53	Eru04G003326.t1	Sp1	GGGCGG	1789	6	light responsive element
EfWRKY53	Eru04G003326.t1	Sp1	GGGCGG	2013	6	light responsive element
EfWRKY53	Eru04G003326.t1	TGACG-motif	TGACG	122	5	cis-acting regulatory element involved in the MeJA-responsiveness
EfWRKY53	Eru04G003326.t1	TGACG-motif	TGACG	251	5	cis-acting regulatory element involved in the MeJA-responsiveness
EfWRKY53	Eru04G003326.t1	TGACG-motif	TGACG	1183	5	cis-acting regulatory element involved in the MeJA-responsiveness
EfWRKY53	Eru04G003326.t1	TGA-element	AACGAC	1897	6	auxin-responsive element
EfWRKY54	Eru02G000509.t1	ABRE	ACGTG	745	5	cis-acting element involved in the abscisic acid responsiveness
EfWRKY54	Eru02G000509.t1	ABRE	ACGTG	859	5	cis-acting element involved in the abscisic acid responsiveness
EfWRKY54	Eru02G000509.t1	ABRE	GACACGTGGC	994	9	cis-acting element involved in the abscisic acid responsiveness
EfWRKY54	Eru02G000509.t1	ABRE	CACGTG	996	6	cis-acting element involved in the abscisic acid responsiveness
EfWRKY54	Eru02G000509.t1	ABRE	ACGTG	997	5	cis-acting element involved in the abscisic acid responsiveness
EfWRKY54	Eru02G000509.t1	ABRE	ACGTG	1109	5	cis-acting element involved in the abscisic acid responsiveness
EfWRKY54	Eru02G000509.t1	ABRE	ACGTG	1206	5	cis-acting element involved in the abscisic acid responsiveness
EfWRKY54	Eru02G000509.t1	ABRE	ACGTG	1214	5	cis-acting element involved in the abscisic acid responsiveness
EfWRKY54	Eru02G000509.t1	CGTCA-motif	CGTCA	28	5	cis-acting regulatory element involved in the MeJA-responsiveness
EfWRKY54	Eru02G000509.t1	CGTCA-motif	CGTCA	546	5	cis-acting regulatory element involved in the MeJA-responsiveness
EfWRKY54	Eru02G000509.t1	CGTCA-motif	CGTCA	871	5	cis-acting regulatory element involved in the MeJA-responsiveness
EfWRKY54	Eru02G000509.t1	circadian	CAAAGATATC	1625	9	cis-acting regulatory element involved in circadian control
EfWRKY54	Eru02G000509.t1	G-box	CACGAC	404	6	cis-acting regulatory element involved in light responsiveness
EfWRKY54	Eru02G000509.t1	G-box	tgACACGTGGCA	993	11	cis-acting regulatory element involved in light responsiveness
EfWRKY54	Eru02G000509.t1	G-box	CACGTG	996	6	cis-acting regulatory element involved in light responsiveness
EfWRKY54	Eru02G000509.t1	G-box	TACGTG	1109	6	cis-acting regulatory element involved in light responsiveness
EfWRKY54	Eru02G000509.t1	G-box	TACGTG	1205	6	cis-acting regulatory element involved in light responsiveness
EfWRKY54	Eru02G000509.t1	G-Box	CACGTT	744	6	cis-acting regulatory element involved in light responsiveness
EfWRKY54	Eru02G000509.t1	G-Box	CACGTT	858	6	cis-acting regulatory element involved in light responsiveness
EfWRKY54	Eru02G000509.t1	G-Box	CACGTG	996	6	cis-acting regulatory element involved in light responsiveness
EfWRKY54	Eru02G000509.t1	G-Box	CACGTT	1214	6	cis-acting regulatory element involved in light responsiveness
EfWRKY54	Eru02G000509.t1	GT1-motif	GGTTAAT	1291	7	light responsive element
EfWRKY54	Eru02G000509.t1	GT1-motif	GGTTAAT	1634	7	light responsive element
EfWRKY54	Eru02G000509.t1	MBS	CAACTG	1225	6	MYB binding site involved in drought-inducibility
EfWRKY54	Eru02G000509.t1	motif I	gGTACGTGGCG	1106	10	cis-acting regulatory element root specific
EfWRKY54	Eru02G000509.t1	Sp1	GGGCGG	1103	6	light responsive element
EfWRKY54	Eru02G000509.t1	TGACG-motif	TGACG	28	5	cis-acting regulatory element involved in the MeJA-responsiveness
EfWRKY54	Eru02G000509.t1	TGACG-motif	TGACG	546	5	cis-acting regulatory element involved in the MeJA-responsiveness
EfWRKY54	Eru02G000509.t1	TGACG-motif	TGACG	871	5	cis-acting regulatory element involved in the MeJA-responsiveness
EfWRKY54	Eru02G000509.t1	TGA-element	AACGAC	1476	6	auxin-responsive element
EfWRKY54	Eru02G000509.t1	TGA-element	AACGAC	1710	6	auxin-responsive element
EfWRKY54	Eru02G000509.t1	TGA-element	AACGAC	1841	6	auxin-responsive element
EfWRKY55	Eru03G005553.t1	ABRE	ACGTG	1283	5	cis-acting element involved in the abscisic acid responsiveness
EfWRKY55	Eru03G005553.t1	ABRE	CGCACGTGTC	1385	9	cis-acting element involved in the abscisic acid responsiveness
EfWRKY55	Eru03G005553.t1	ARE	AAACCA	1357	6	cis-acting regulatory element essential for the anaerobic induction
EfWRKY55	Eru03G005553.t1	CAT-box	GCCACT	949	6	cis-acting regulatory element related to meristem expression
EfWRKY55	Eru03G005553.t1	CAT-box	GCCACT	971	6	cis-acting regulatory element related to meristem expression
EfWRKY55	Eru03G005553.t1	CAT-box	GCCACT	1220	6	cis-acting regulatory element related to meristem expression
EfWRKY55	Eru03G005553.t1	CGTCA-motif	CGTCA	1634	5	cis-acting regulatory element involved in the MeJA-responsiveness
EfWRKY55	Eru03G005553.t1	CGTCA-motif	CGTCA	1646	5	cis-acting regulatory element involved in the MeJA-responsiveness
EfWRKY55	Eru03G005553.t1	CGTCA-motif	CGTCA	1659	5	cis-acting regulatory element involved in the MeJA-responsiveness
EfWRKY55	Eru03G005553.t1	CGTCA-motif	CGTCA	1674	5	cis-acting regulatory element involved in the MeJA-responsiveness
EfWRKY55	Eru03G005553.t1	CGTCA-motif	CGTCA	1770	5	cis-acting regulatory element involved in the MeJA-responsiveness
EfWRKY55	Eru03G005553.t1	CGTCA-motif	CGTCA	1800	5	cis-acting regulatory element involved in the MeJA-responsiveness
EfWRKY55	Eru03G005553.t1	GARE-motif	TCTGTTG	1406	7	gibberellin-responsive element
EfWRKY55	Eru03G005553.t1	G-box	TACGTG	1283	6	cis-acting regulatory element involved in light responsiveness
EfWRKY55	Eru03G005553.t1	G-box	TAACACGTAG	1480	9	cis-acting regulatory element involved in light responsiveness
EfWRKY55	Eru03G005553.t1	G-box	CACGAC	1606	6	cis-acting regulatory element involved in light responsiveness
EfWRKY55	Eru03G005553.t1	G-box	CACGAC	1611	6	cis-acting regulatory element involved in light responsiveness
EfWRKY55	Eru03G005553.t1	G-box	CACGAC	1782	6	cis-acting regulatory element involved in light responsiveness
EfWRKY55	Eru03G005553.t1	GCN4_motif	TGAGTCA	403	7	cis-regulatory element involved in endosperm expression
EfWRKY55	Eru03G005553.t1	GT1-motif	GGTTAAT	1874	7	light responsive element
EfWRKY55	Eru03G005553.t1	GT1-motif	GGTTAA	1875	6	light responsive element
EfWRKY55	Eru03G005553.t1	MBS	CAACTG	1764	6	MYB binding site involved in drought-inducibility
EfWRKY55	Eru03G005553.t1	Sp1	GGGCGG	1034	6	light responsive element
EfWRKY55	Eru03G005553.t1	TC-rich repeats	GTTTTCTTAC	1248	9	cis-acting element involved in defense and stress responsiveness
EfWRKY55	Eru03G005553.t1	TGACG-motif	TGACG	1634	5	cis-acting regulatory element involved in the MeJA-responsiveness
EfWRKY55	Eru03G005553.t1	TGACG-motif	TGACG	1646	5	cis-acting regulatory element involved in the MeJA-responsiveness
EfWRKY55	Eru03G005553.t1	TGACG-motif	TGACG	1659	5	cis-acting regulatory element involved in the MeJA-responsiveness
EfWRKY55	Eru03G005553.t1	TGACG-motif	TGACG	1674	5	cis-acting regulatory element involved in the MeJA-responsiveness
EfWRKY55	Eru03G005553.t1	TGACG-motif	TGACG	1770	5	cis-acting regulatory element involved in the MeJA-responsiveness
EfWRKY55	Eru03G005553.t1	TGACG-motif	TGACG	1800	5	cis-acting regulatory element involved in the MeJA-responsiveness
EfWRKY56	Eru07G000602.t1	ABRE	ACGTG	1381	5	cis-acting element involved in the abscisic acid responsiveness
EfWRKY56	Eru07G000602.t1	ABRE	CACGTG	1855	6	cis-acting element involved in the abscisic acid responsiveness
EfWRKY56	Eru07G000602.t1	ABRE	ACGTG	1856	5	cis-acting element involved in the abscisic acid responsiveness
EfWRKY56	Eru07G000602.t1	ARE	AAACCA	64	6	cis-acting regulatory element essential for the anaerobic induction
EfWRKY56	Eru07G000602.t1	ARE	AAACCA	70	6	cis-acting regulatory element essential for the anaerobic induction
EfWRKY56	Eru07G000602.t1	ARE	AAACCA	534	6	cis-acting regulatory element essential for the anaerobic induction
EfWRKY56	Eru07G000602.t1	CGTCA-motif	CGTCA	333	5	cis-acting regulatory element involved in the MeJA-responsiveness
EfWRKY56	Eru07G000602.t1	CGTCA-motif	CGTCA	1461	5	cis-acting regulatory element involved in the MeJA-responsiveness
EfWRKY56	Eru07G000602.t1	CGTCA-motif	CGTCA	1895	5	cis-acting regulatory element involved in the MeJA-responsiveness
EfWRKY56	Eru07G000602.t1	G-box	CACGAC	420	6	cis-acting regulatory element involved in light responsiveness
EfWRKY56	Eru07G000602.t1	G-box	CACGTC	1380	6	cis-acting regulatory element involved in light responsiveness
EfWRKY56	Eru07G000602.t1	G-box	CACGTG	1855	6	cis-acting regulatory element involved in light responsiveness
EfWRKY56	Eru07G000602.t1	G-Box	CACGTG	1855	6	cis-acting regulatory element involved in light responsiveness
EfWRKY56	Eru07G000602.t1	GC-motif	CCCCCG	1769	6	enhancer-like element involved in anoxic specific inducibility
EfWRKY56	Eru07G000602.t1	GT1-motif	GGTTAAT	315	7	light responsive element
EfWRKY56	Eru07G000602.t1	GT1-motif	GGTTAA	316	6	light responsive element
EfWRKY56	Eru07G000602.t1	LTR	CCGAAA	1468	6	cis-acting element involved in low-temperature responsiveness
EfWRKY56	Eru07G000602.t1	MBS	CAACTG	588	6	MYB binding site involved in drought-inducibility
EfWRKY56	Eru07G000602.t1	MSA-like	(T/C)C(T/C)AACGG(T/C)(T/C)A	1066	9	cis-acting element involved in cell cycle regulation
EfWRKY56	Eru07G000602.t1	Sp1	GGGCGG	1656	6	light responsive element
EfWRKY56	Eru07G000602.t1	Sp1	GGGCGG	1762	6	light responsive element
EfWRKY56	Eru07G000602.t1	Sp1	GGGCGG	1766	6	light responsive element
EfWRKY56	Eru07G000602.t1	Sp1	GGGCGG	1955	6	light responsive element
EfWRKY56	Eru07G000602.t1	Sp1	GGGCGG	1960	6	light responsive element
EfWRKY56	Eru07G000602.t1	Sp1	GGGCGG	1965	6	light responsive element
EfWRKY56	Eru07G000602.t1	TCA-element	CCATCTTTTT	803	9	cis-acting element involved in salicylic acid responsiveness
EfWRKY56	Eru07G000602.t1	TGACG-motif	TGACG	333	5	cis-acting regulatory element involved in the MeJA-responsiveness
EfWRKY56	Eru07G000602.t1	TGACG-motif	TGACG	1461	5	cis-acting regulatory element involved in the MeJA-responsiveness
EfWRKY56	Eru07G000602.t1	TGACG-motif	TGACG	1895	5	cis-acting regulatory element involved in the MeJA-responsiveness
EfWRKY56	Eru07G000602.t1	TGA-element	AACGAC	760	6	auxin-responsive element
EfWRKY56	Eru07G000602.t1	TGA-element	AACGAC	962	6	auxin-responsive element
EfWRKY56	Eru07G000602.t1	TGA-element	AACGAC	1501	6	auxin-responsive element
EfWRKY57	Eru04G004864.t1	ABRE	ACGTG	617	5	cis-acting element involved in the abscisic acid responsiveness
EfWRKY57	Eru04G004864.t1	ABRE	ACGTG	849	5	cis-acting element involved in the abscisic acid responsiveness
EfWRKY57	Eru04G004864.t1	ABRE	CGCACGTGTC	1012	9	cis-acting element involved in the abscisic acid responsiveness
EfWRKY57	Eru04G004864.t1	ABRE	CACGTG	1014	6	cis-acting element involved in the abscisic acid responsiveness
EfWRKY57	Eru04G004864.t1	ABRE	ACGTG	1015	5	cis-acting element involved in the abscisic acid responsiveness
EfWRKY57	Eru04G004864.t1	ABRE	ACGTG	1310	5	cis-acting element involved in the abscisic acid responsiveness
EfWRKY57	Eru04G004864.t1	ABRE	ACGTG	1346	5	cis-acting element involved in the abscisic acid responsiveness
EfWRKY57	Eru04G004864.t1	ABRE	ACGTG	1391	5	cis-acting element involved in the abscisic acid responsiveness
EfWRKY57	Eru04G004864.t1	ARE	AAACCA	1554	6	cis-acting regulatory element essential for the anaerobic induction
EfWRKY57	Eru04G004864.t1	ARE	AAACCA	1578	6	cis-acting regulatory element essential for the anaerobic induction
EfWRKY57	Eru04G004864.t1	ARE	AAACCA	1724	6	cis-acting regulatory element essential for the anaerobic induction
EfWRKY57	Eru04G004864.t1	CGTCA-motif	CGTCA	718	5	cis-acting regulatory element involved in the MeJA-responsiveness
EfWRKY57	Eru04G004864.t1	CGTCA-motif	CGTCA	895	5	cis-acting regulatory element involved in the MeJA-responsiveness
EfWRKY57	Eru04G004864.t1	CGTCA-motif	CGTCA	956	5	cis-acting regulatory element involved in the MeJA-responsiveness
EfWRKY57	Eru04G004864.t1	CGTCA-motif	CGTCA	1191	5	cis-acting regulatory element involved in the MeJA-responsiveness
EfWRKY57	Eru04G004864.t1	circadian	CAAAGATATC	1602	9	cis-acting regulatory element involved in circadian control
EfWRKY57	Eru04G004864.t1	G-box	CAGACGTGGCA	614	10	cis-acting regulatory element involved in light responsiveness
EfWRKY57	Eru04G004864.t1	G-box	CACGAC	936	6	cis-acting regulatory element involved in light responsiveness
EfWRKY57	Eru04G004864.t1	G-box	CACGTG	1014	6	cis-acting regulatory element involved in light responsiveness
EfWRKY57	Eru04G004864.t1	G-box	CACGTC	1309	6	cis-acting regulatory element involved in light responsiveness
EfWRKY57	Eru04G004864.t1	G-box	CACGAC	1314	6	cis-acting regulatory element involved in light responsiveness
EfWRKY57	Eru04G004864.t1	G-box	CCACGTAA	1345	8	cis-acting regulatory element involved in light responsiveness
EfWRKY57	Eru04G004864.t1	G-box	TACGTG	1346	6	cis-acting regulatory element involved in light responsiveness
EfWRKY57	Eru04G004864.t1	G-box	TACGTG	1391	6	cis-acting regulatory element involved in light responsiveness
EfWRKY57	Eru04G004864.t1	G-Box	CACGTT	616	6	cis-acting regulatory element involved in light responsiveness
EfWRKY57	Eru04G004864.t1	G-Box	CACGTT	848	6	cis-acting regulatory element involved in light responsiveness
EfWRKY57	Eru04G004864.t1	G-Box	CACGTG	1014	6	cis-acting regulatory element involved in light responsiveness
EfWRKY57	Eru04G004864.t1	MBS	CAACTG	972	6	MYB binding site involved in drought-inducibility
EfWRKY57	Eru04G004864.t1	MRE	AACCTAA	698	7	MYB binding site involved in light responsiveness
EfWRKY57	Eru04G004864.t1	MRE	AACCTAA	1566	7	MYB binding site involved in light responsiveness
EfWRKY57	Eru04G004864.t1	Sp1	GGGCGG	878	6	light responsive element
EfWRKY57	Eru04G004864.t1	TC-rich repeats	ATTCTCTAAC	675	9	cis-acting element involved in defense and stress responsiveness
EfWRKY57	Eru04G004864.t1	TGACG-motif	TGACG	718	5	cis-acting regulatory element involved in the MeJA-responsiveness
EfWRKY57	Eru04G004864.t1	TGACG-motif	TGACG	895	5	cis-acting regulatory element involved in the MeJA-responsiveness
EfWRKY57	Eru04G004864.t1	TGACG-motif	TGACG	956	5	cis-acting regulatory element involved in the MeJA-responsiveness
EfWRKY57	Eru04G004864.t1	TGACG-motif	TGACG	1191	5	cis-acting regulatory element involved in the MeJA-responsiveness
EfWRKY57	Eru04G004864.t1	TGA-element	AACGAC	1306	6	auxin-responsive element
EfWRKY58	Eru05G007254.t1	ARE	AAACCA	1070	6	cis-acting regulatory element essential for the anaerobic induction
EfWRKY58	Eru05G007254.t1	ARE	AAACCA	1697	6	cis-acting regulatory element essential for the anaerobic induction
EfWRKY58	Eru05G007254.t1	CGTCA-motif	CGTCA	1487	5	cis-acting regulatory element involved in the MeJA-responsiveness
EfWRKY58	Eru05G007254.t1	CGTCA-motif	CGTCA	1577	5	cis-acting regulatory element involved in the MeJA-responsiveness
EfWRKY58	Eru05G007254.t1	G-box	CACGAC	1116	6	cis-acting regulatory element involved in light responsiveness
EfWRKY58	Eru05G007254.t1	GCN4_motif	TGAGTCA	823	7	cis-regulatory element involved in endosperm expression
EfWRKY58	Eru05G007254.t1	LTR	CCGAAA	212	6	cis-acting element involved in low-temperature responsiveness
EfWRKY58	Eru05G007254.t1	MBS	CAACTG	652	6	MYB binding site involved in drought-inducibility
EfWRKY58	Eru05G007254.t1	RY-element	CATGCATG	1209	8	cis-acting regulatory element involved in seed-specific regulation
EfWRKY58	Eru05G007254.t1	RY-element	CATGCATG	1779	8	cis-acting regulatory element involved in seed-specific regulation
EfWRKY58	Eru05G007254.t1	TATC-box	TATCCCA	1296	7	cis-acting element involved in gibberellin-responsiveness
EfWRKY58	Eru05G007254.t1	TGACG-motif	TGACG	1487	5	cis-acting regulatory element involved in the MeJA-responsiveness
EfWRKY58	Eru05G007254.t1	TGACG-motif	TGACG	1577	5	cis-acting regulatory element involved in the MeJA-responsiveness
EfWRKY59	Eru05G005755.t1	ABRE	ACGTG	1172	5	cis-acting element involved in the abscisic acid responsiveness
EfWRKY59	Eru05G005755.t1	ABRE	ACGTG	1551	5	cis-acting element involved in the abscisic acid responsiveness
EfWRKY59	Eru05G005755.t1	ARE	AAACCA	45	6	cis-acting regulatory element essential for the anaerobic induction
EfWRKY59	Eru05G005755.t1	CAT-box	GCCACT	752	6	cis-acting regulatory element related to meristem expression
EfWRKY59	Eru05G005755.t1	CAT-box	GCCACT	1449	6	cis-acting regulatory element related to meristem expression
EfWRKY59	Eru05G005755.t1	CGTCA-motif	CGTCA	760	5	cis-acting regulatory element involved in the MeJA-responsiveness
EfWRKY59	Eru05G005755.t1	CGTCA-motif	CGTCA	1521	5	cis-acting regulatory element involved in the MeJA-responsiveness
EfWRKY59	Eru05G005755.t1	CGTCA-motif	CGTCA	1883	5	cis-acting regulatory element involved in the MeJA-responsiveness
EfWRKY59	Eru05G005755.t1	CGTCA-motif	CGTCA	1889	5	cis-acting regulatory element involved in the MeJA-responsiveness
EfWRKY59	Eru05G005755.t1	G-Box	CACGTT	1550	6	cis-acting regulatory element involved in light responsiveness
EfWRKY59	Eru05G005755.t1	G-box	TACGTG	1172	6	cis-acting regulatory element involved in light responsiveness
EfWRKY59	Eru05G005755.t1	GT1-motif	GGTTAAT	614	7	light responsive element
EfWRKY59	Eru05G005755.t1	LTR	CCGAAA	1108	6	cis-acting element involved in low-temperature responsiveness
EfWRKY59	Eru05G005755.t1	MBS	CAACTG	221	6	MYB binding site involved in drought-inducibility
EfWRKY59	Eru05G005755.t1	P-box	CCTTTTG	1350	7	gibberellin-responsive element
EfWRKY59	Eru05G005755.t1	P-box	CCTTTTG	1920	7	gibberellin-responsive element
EfWRKY59	Eru05G005755.t1	Sp1	GGGCGG	1970	6	light responsive element
EfWRKY59	Eru05G005755.t1	TGACG-motif	TGACG	760	5	cis-acting regulatory element involved in the MeJA-responsiveness
EfWRKY59	Eru05G005755.t1	TGACG-motif	TGACG	1521	5	cis-acting regulatory element involved in the MeJA-responsiveness
EfWRKY59	Eru05G005755.t1	TGACG-motif	TGACG	1883	5	cis-acting regulatory element involved in the MeJA-responsiveness
EfWRKY59	Eru05G005755.t1	TGACG-motif	TGACG	1889	5	cis-acting regulatory element involved in the MeJA-responsiveness
EfWRKY59	Eru05G005755.t1	TGA-element	AACGAC	1508	6	auxin-responsive element
EfWRKY60	Eru09G005032.t1	ABRE	ACGTG	681	5	cis-acting element involved in the abscisic acid responsiveness
EfWRKY60	Eru09G005032.t1	ARE	AAACCA	487	6	cis-acting regulatory element essential for the anaerobic induction
EfWRKY60	Eru09G005032.t1	CAT-box	GCCACT	606	6	cis-acting regulatory element related to meristem expression
EfWRKY60	Eru09G005032.t1	CAT-box	GCCACT	1807	6	cis-acting regulatory element related to meristem expression
EfWRKY60	Eru09G005032.t1	CGTCA-motif	CGTCA	684	5	cis-acting regulatory element involved in the MeJA-responsiveness
EfWRKY60	Eru09G005032.t1	CGTCA-motif	CGTCA	1133	5	cis-acting regulatory element involved in the MeJA-responsiveness
EfWRKY60	Eru09G005032.t1	G-box	CACGTC	680	6	cis-acting regulatory element involved in light responsiveness
EfWRKY60	Eru09G005032.t1	G-box	CACGAC	1677	6	cis-acting regulatory element involved in light responsiveness
EfWRKY60	Eru09G005032.t1	GC-motif	CCCCCG	1767	6	enhancer-like element involved in anoxic specific inducibility
EfWRKY60	Eru09G005032.t1	GT1-motif	GGTTAA	149	6	light responsive element
EfWRKY60	Eru09G005032.t1	GT1-motif	GGTTAA	1654	6	light responsive element
EfWRKY60	Eru09G005032.t1	P-box	CCTTTTG	139	7	gibberellin-responsive element
EfWRKY60	Eru09G005032.t1	P-box	CCTTTTG	1270	7	gibberellin-responsive element
EfWRKY60	Eru09G005032.t1	Sp1	GGGCGG	1545	6	light responsive element
EfWRKY60	Eru09G005032.t1	Sp1	GGGCGG	1796	6	light responsive element
EfWRKY60	Eru09G005032.t1	TGACG-motif	TGACG	684	5	cis-acting regulatory element involved in the MeJA-responsiveness
EfWRKY60	Eru09G005032.t1	TGACG-motif	TGACG	1133	5	cis-acting regulatory element involved in the MeJA-responsiveness
EfWRKY60	Eru09G005032.t1	TGA-element	AACGAC	1110	6	auxin-responsive element
EfWRKY61	Eru09G005042.t1	ABRE	ACGTG	371	5	cis-acting element involved in the abscisic acid responsiveness
EfWRKY61	Eru09G005042.t1	ABRE	ACGTG	880	5	cis-acting element involved in the abscisic acid responsiveness
EfWRKY61	Eru09G005042.t1	CAT-box	GCCACT	1807	6	cis-acting regulatory element related to meristem expression
EfWRKY61	Eru09G005042.t1	CGTCA-motif	CGTCA	25	5	cis-acting regulatory element involved in the MeJA-responsiveness
EfWRKY61	Eru09G005042.t1	CGTCA-motif	CGTCA	882	5	cis-acting regulatory element involved in the MeJA-responsiveness
EfWRKY61	Eru09G005042.t1	G-box	TACGTG	370	6	cis-acting regulatory element involved in light responsiveness
EfWRKY61	Eru09G005042.t1	G-box	CACGTC	880	6	cis-acting regulatory element involved in light responsiveness
EfWRKY61	Eru09G005042.t1	G-box	GCCACGTGGA	987	9	cis-acting regulatory element involved in light responsiveness
EfWRKY61	Eru09G005042.t1	G-box	CACGAC	1674	6	cis-acting regulatory element involved in light responsiveness
EfWRKY61	Eru09G005042.t1	GT1-motif	GGTTAA	578	6	light responsive element
EfWRKY61	Eru09G005042.t1	MBS	CAACTG	735	6	MYB binding site involved in drought-inducibility
EfWRKY61	Eru09G005042.t1	P-box	CCTTTTG	568	7	gibberellin-responsive element
EfWRKY61	Eru09G005042.t1	P-box	CCTTTTG	1021	7	gibberellin-responsive element
EfWRKY61	Eru09G005042.t1	Sp1	GGGCGG	1526	6	light responsive element
EfWRKY61	Eru09G005042.t1	Sp1	GGGCGG	1537	6	light responsive element
EfWRKY61	Eru09G005042.t1	Sp1	GGGCGG	1796	6	light responsive element
EfWRKY61	Eru09G005042.t1	TGACG-motif	TGACG	25	5	cis-acting regulatory element involved in the MeJA-responsiveness
EfWRKY61	Eru09G005042.t1	TGACG-motif	TGACG	882	5	cis-acting regulatory element involved in the MeJA-responsiveness
EfWRKY62	Eru07G005625.t1	ABRE	CACGTG	1672	6	cis-acting element involved in the abscisic acid responsiveness
EfWRKY62	Eru07G005625.t1	ABRE	ACGTG	1673	5	cis-acting element involved in the abscisic acid responsiveness
EfWRKY62	Eru07G005625.t1	ABRE	GCCGCGTGGC	1729	9	cis-acting element involved in the abscisic acid responsiveness
EfWRKY62	Eru07G005625.t1	ABRE	ACGTG	1817	5	cis-acting element involved in the abscisic acid responsiveness
EfWRKY62	Eru07G005625.t1	ABRE	ACGTG	1832	5	cis-acting element involved in the abscisic acid responsiveness
EfWRKY62	Eru07G005625.t1	ARE	AAACCA	218	6	cis-acting regulatory element essential for the anaerobic induction
EfWRKY62	Eru07G005625.t1	ARE	AAACCA	536	6	cis-acting regulatory element essential for the anaerobic induction
EfWRKY62	Eru07G005625.t1	ARE	AAACCA	1484	6	cis-acting regulatory element essential for the anaerobic induction
EfWRKY62	Eru07G005625.t1	CAT-box	GCCACT	1608	6	cis-acting regulatory element related to meristem expression
EfWRKY62	Eru07G005625.t1	CGTCA-motif	CGTCA	568	5	cis-acting regulatory element involved in the MeJA-responsiveness
EfWRKY62	Eru07G005625.t1	CGTCA-motif	CGTCA	986	5	cis-acting regulatory element involved in the MeJA-responsiveness
EfWRKY62	Eru07G005625.t1	CGTCA-motif	CGTCA	1725	5	cis-acting regulatory element involved in the MeJA-responsiveness
EfWRKY62	Eru07G005625.t1	CGTCA-motif	CGTCA	1948	5	cis-acting regulatory element involved in the MeJA-responsiveness
EfWRKY62	Eru07G005625.t1	G-box	CACGTG	1672	6	cis-acting regulatory element involved in light responsiveness
EfWRKY62	Eru07G005625.t1	G-box	CACGTC	1817	6	cis-acting regulatory element involved in light responsiveness
EfWRKY62	Eru07G005625.t1	G-Box	CACGTG	1672	6	cis-acting regulatory element involved in light responsiveness
EfWRKY62	Eru07G005625.t1	G-Box	CACGTT	1832	6	cis-acting regulatory element involved in light responsiveness
EfWRKY62	Eru07G005625.t1	GCN4_motif	TGAGTCA	1641	7	cis-regulatory element involved in endosperm expression
EfWRKY62	Eru07G005625.t1	MBS	CAACTG	1196	6	MYB binding site involved in drought-inducibility
EfWRKY62	Eru07G005625.t1	MBS	CAACTG	1646	6	MYB binding site involved in drought-inducibility
EfWRKY62	Eru07G005625.t1	MBS	CAACTG	1748	6	MYB binding site involved in drought-inducibility
EfWRKY62	Eru07G005625.t1	MRE	AACCTAA	1186	7	MYB binding site involved in light responsiveness
EfWRKY62	Eru07G005625.t1	RY-element	CATGCATG	895	8	cis-acting regulatory element involved in seed-specific regulation
EfWRKY62	Eru07G005625.t1	Sp1	GGGCGG	1048	6	light responsive element
EfWRKY62	Eru07G005625.t1	Sp1	GGGCGG	1682	6	light responsive element
EfWRKY62	Eru07G005625.t1	TGACG-motif	TGACG	568	5	cis-acting regulatory element involved in the MeJA-responsiveness
EfWRKY62	Eru07G005625.t1	TGACG-motif	TGACG	986	5	cis-acting regulatory element involved in the MeJA-responsiveness
EfWRKY62	Eru07G005625.t1	TGACG-motif	TGACG	1725	5	cis-acting regulatory element involved in the MeJA-responsiveness
EfWRKY62	Eru07G005625.t1	TGACG-motif	TGACG	1948	5	cis-acting regulatory element involved in the MeJA-responsiveness
EfWRKY63	Eru07G000527.t1	ABRE	ACGTG	231	5	cis-acting element involved in the abscisic acid responsiveness
EfWRKY63	Eru07G000527.t1	ABRE	ACGTG	299	5	cis-acting element involved in the abscisic acid responsiveness
EfWRKY63	Eru07G000527.t1	ABRE	ACGTG	376	5	cis-acting element involved in the abscisic acid responsiveness
EfWRKY63	Eru07G000527.t1	ABRE	ACGTG	576	5	cis-acting element involved in the abscisic acid responsiveness
EfWRKY63	Eru07G000527.t1	ABRE	ACGTG	640	5	cis-acting element involved in the abscisic acid responsiveness
EfWRKY63	Eru07G000527.t1	ABRE	TACGGTC	1145	7	cis-acting element involved in the abscisic acid responsiveness
EfWRKY63	Eru07G000527.t1	ABRE	CGTACGTGCA	1262	9	cis-acting element involved in the abscisic acid responsiveness
EfWRKY63	Eru07G000527.t1	ABRE	ACGTG	1265	5	cis-acting element involved in the abscisic acid responsiveness
EfWRKY63	Eru07G000527.t1	ABRE	ACGTG	1298	5	cis-acting element involved in the abscisic acid responsiveness
EfWRKY63	Eru07G000527.t1	ARE	AAACCA	1719	6	cis-acting regulatory element essential for the anaerobic induction
EfWRKY63	Eru07G000527.t1	CGTCA-motif	CGTCA	229	5	cis-acting regulatory element involved in the MeJA-responsiveness
EfWRKY63	Eru07G000527.t1	CGTCA-motif	CGTCA	642	5	cis-acting regulatory element involved in the MeJA-responsiveness
EfWRKY63	Eru07G000527.t1	CGTCA-motif	CGTCA	725	5	cis-acting regulatory element involved in the MeJA-responsiveness
EfWRKY63	Eru07G000527.t1	CGTCA-motif	CGTCA	1113	5	cis-acting regulatory element involved in the MeJA-responsiveness
EfWRKY63	Eru07G000527.t1	CGTCA-motif	CGTCA	1170	5	cis-acting regulatory element involved in the MeJA-responsiveness
EfWRKY63	Eru07G000527.t1	circadian	CAAAGATATC	1251	9	cis-acting regulatory element involved in circadian control
EfWRKY63	Eru07G000527.t1	G-Box	CACGTT	376	6	cis-acting regulatory element involved in light responsiveness
EfWRKY63	Eru07G000527.t1	G-box	CACGTC	230	6	cis-acting regulatory element involved in light responsiveness
EfWRKY63	Eru07G000527.t1	G-box	TACGTG	299	6	cis-acting regulatory element involved in light responsiveness
EfWRKY63	Eru07G000527.t1	G-box	TACGTG	575	6	cis-acting regulatory element involved in light responsiveness
EfWRKY63	Eru07G000527.t1	G-box	CACGTC	640	6	cis-acting regulatory element involved in light responsiveness
EfWRKY63	Eru07G000527.t1	G-box	TACGTG	1264	6	cis-acting regulatory element involved in light responsiveness
EfWRKY63	Eru07G000527.t1	G-box	TACGTG	1297	6	cis-acting regulatory element involved in light responsiveness
EfWRKY63	Eru07G000527.t1	LTR	CCGAAA	1033	6	cis-acting element involved in low-temperature responsiveness
EfWRKY63	Eru07G000527.t1	LTR	CCGAAA	1479	6	cis-acting element involved in low-temperature responsiveness
EfWRKY63	Eru07G000527.t1	LTR	CCGAAA	1500	6	cis-acting element involved in low-temperature responsiveness
EfWRKY63	Eru07G000527.t1	LTR	CCGAAA	1800	6	cis-acting element involved in low-temperature responsiveness
EfWRKY63	Eru07G000527.t1	RY-element	CATGCATG	827	8	cis-acting regulatory element involved in seed-specific regulation
EfWRKY63	Eru07G000527.t1	TGACG-motif	TGACG	229	5	cis-acting regulatory element involved in the MeJA-responsiveness
EfWRKY63	Eru07G000527.t1	TGACG-motif	TGACG	642	5	cis-acting regulatory element involved in the MeJA-responsiveness
EfWRKY63	Eru07G000527.t1	TGACG-motif	TGACG	725	5	cis-acting regulatory element involved in the MeJA-responsiveness
EfWRKY63	Eru07G000527.t1	TGACG-motif	TGACG	1113	5	cis-acting regulatory element involved in the MeJA-responsiveness
EfWRKY63	Eru07G000527.t1	TGACG-motif	TGACG	1170	5	cis-acting regulatory element involved in the MeJA-responsiveness
EfWRKY64	Eru04G008353.t1	ABRE	ACGTG	939	5	cis-acting element involved in the abscisic acid responsiveness
EfWRKY64	Eru04G008353.t1	ABRE	GCAACGTGTC	1543	9	cis-acting element involved in the abscisic acid responsiveness
EfWRKY64	Eru04G008353.t1	ABRE	ACGTG	1545	5	cis-acting element involved in the abscisic acid responsiveness
EfWRKY64	Eru04G008353.t1	ABRE	ACGTG	1676	5	cis-acting element involved in the abscisic acid responsiveness
EfWRKY64	Eru04G008353.t1	ARE	AAACCA	59	6	cis-acting regulatory element essential for the anaerobic induction
EfWRKY64	Eru04G008353.t1	ARE	AAACCA	104	6	cis-acting regulatory element essential for the anaerobic induction
EfWRKY64	Eru04G008353.t1	CAT-box	GCCACT	1770	6	cis-acting regulatory element related to meristem expression
EfWRKY64	Eru04G008353.t1	CGTCA-motif	CGTCA	1083	5	cis-acting regulatory element involved in the MeJA-responsiveness
EfWRKY64	Eru04G008353.t1	CGTCA-motif	CGTCA	1579	5	cis-acting regulatory element involved in the MeJA-responsiveness
EfWRKY64	Eru04G008353.t1	G-box	CACGTC	939	6	cis-acting regulatory element involved in light responsiveness
EfWRKY64	Eru04G008353.t1	G-box	CACGAC	1571	6	cis-acting regulatory element involved in light responsiveness
EfWRKY64	Eru04G008353.t1	G-box	TACGTG	1675	6	cis-acting regulatory element involved in light responsiveness
EfWRKY64	Eru04G008353.t1	G-Box	CACGTT	1545	6	cis-acting regulatory element involved in light responsiveness
EfWRKY64	Eru04G008353.t1	MBS	CAACTG	1693	6	MYB binding site involved in drought-inducibility
EfWRKY64	Eru04G008353.t1	RY-element	CATGCATG	23	8	cis-acting regulatory element involved in seed-specific regulation
EfWRKY64	Eru04G008353.t1	Sp1	GGGCGG	1250	6	light responsive element
EfWRKY64	Eru04G008353.t1	Sp1	GGGCGG	1404	6	light responsive element
EfWRKY64	Eru04G008353.t1	TC-rich repeats	ATTCTCTAAC	1090	10	cis-acting element involved in defense and stress responsiveness
EfWRKY64	Eru04G008353.t1	TC-rich repeats	GTTTTCTTAC	1328	9	cis-acting element involved in defense and stress responsiveness
EfWRKY64	Eru04G008353.t1	TGACG-motif	TGACG	1083	5	cis-acting regulatory element involved in the MeJA-responsiveness
EfWRKY64	Eru04G008353.t1	TGACG-motif	TGACG	1579	5	cis-acting regulatory element involved in the MeJA-responsiveness
EfWRKY64	Eru04G008353.t1	TGA-element	AACGAC	141	6	auxin-responsive element
EfWRKY64	Eru04G008353.t1	TGA-element	AACGAC	1114	6	auxin-responsive element
EfWRKY65	Eru06G004797.t1	ABRE	GCCGCGTGGC	1003	9	cis-acting element involved in the abscisic acid responsiveness
EfWRKY65	Eru06G004797.t1	ABRE	ACGTG	1957	5	cis-acting element involved in the abscisic acid responsiveness
EfWRKY65	Eru06G004797.t1	ACE	CTAACGTATT	400	10	cis-acting element involved in light responsiveness
EfWRKY65	Eru06G004797.t1	ARE	AAACCA	1872	6	cis-acting regulatory element essential for the anaerobic induction
EfWRKY65	Eru06G004797.t1	CGTCA-motif	CGTCA	674	5	cis-acting regulatory element involved in the MeJA-responsiveness
EfWRKY65	Eru06G004797.t1	CGTCA-motif	CGTCA	770	5	cis-acting regulatory element involved in the MeJA-responsiveness
EfWRKY65	Eru06G004797.t1	CGTCA-motif	CGTCA	1767	5	cis-acting regulatory element involved in the MeJA-responsiveness
EfWRKY65	Eru06G004797.t1	G-box	CACGTC	1957	6	cis-acting regulatory element involved in light responsiveness
EfWRKY65	Eru06G004797.t1	GC-motif	CCCCCG	1587	6	enhancer-like element involved in anoxic specific inducibility
EfWRKY65	Eru06G004797.t1	GC-motif	CCCCCG	1718	6	enhancer-like element involved in anoxic specific inducibility
EfWRKY65	Eru06G004797.t1	GC-motif	CCCCCG	1834	6	enhancer-like element involved in anoxic specific inducibility
EfWRKY65	Eru06G004797.t1	P-box	CCTTTTG	824	7	gibberellin-responsive element
EfWRKY65	Eru06G004797.t1	Sp1	GGGCGG	889	6	light responsive element
EfWRKY65	Eru06G004797.t1	Sp1	GGGCGG	1009	6	light responsive element
EfWRKY65	Eru06G004797.t1	TGACG-motif	TGACG	674	5	cis-acting regulatory element involved in the MeJA-responsiveness
EfWRKY65	Eru06G004797.t1	TGACG-motif	TGACG	770	5	cis-acting regulatory element involved in the MeJA-responsiveness
EfWRKY65	Eru06G004797.t1	TGACG-motif	TGACG	1767	5	cis-acting regulatory element involved in the MeJA-responsiveness
EfWRKY66	Eru09G003724.t1	CGTCA-motif	CGTCA	772	5	cis-acting regulatory element involved in the MeJA-responsiveness
EfWRKY66	Eru09G003724.t1	CGTCA-motif	CGTCA	1337	5	cis-acting regulatory element involved in the MeJA-responsiveness
EfWRKY66	Eru09G003724.t1	GC-motif	CCCCCG	1653	6	enhancer-like element involved in anoxic specific inducibility
EfWRKY66	Eru09G003724.t1	GC-motif	CCCCCG	1940	6	enhancer-like element involved in anoxic specific inducibility
EfWRKY66	Eru09G003724.t1	LTR	CCGAAA	926	6	cis-acting element involved in low-temperature responsiveness
EfWRKY66	Eru09G003724.t1	MBS	CAACTG	1640	6	MYB binding site involved in drought-inducibility
EfWRKY66	Eru09G003724.t1	MBS	CAACTG	1897	6	MYB binding site involved in drought-inducibility
EfWRKY66	Eru09G003724.t1	MRE	AACCTAA	355	7	MYB binding site involved in light responsiveness
EfWRKY66	Eru09G003724.t1	Sp1	GGGCGG	1943	6	light responsive element
EfWRKY66	Eru09G003724.t1	TATC-box	TATCCCA	676	7	cis-acting element involved in gibberellin-responsiveness
EfWRKY66	Eru09G003724.t1	TATC-box	TATCCCA	1933	7	cis-acting element involved in gibberellin-responsiveness
EfWRKY66	Eru09G003724.t1	TGACG-motif	TGACG	772	5	cis-acting regulatory element involved in the MeJA-responsiveness
EfWRKY66	Eru09G003724.t1	TGACG-motif	TGACG	1337	5	cis-acting regulatory element involved in the MeJA-responsiveness
EfWRKY67	Eru04G008354.t1	ABRE	ACGTG	561	5	cis-acting element involved in the abscisic acid responsiveness
EfWRKY67	Eru04G008354.t1	ABRE	ACGTG	856	5	cis-acting element involved in the abscisic acid responsiveness
EfWRKY67	Eru04G008354.t1	ABRE	ACGTG	994	5	cis-acting element involved in the abscisic acid responsiveness
EfWRKY67	Eru04G008354.t1	ABRE	ACGTG	1010	5	cis-acting element involved in the abscisic acid responsiveness
EfWRKY67	Eru04G008354.t1	ABRE	ACGTG	1357	5	cis-acting element involved in the abscisic acid responsiveness
EfWRKY67	Eru04G008354.t1	ABRE	ACGTG	1520	5	cis-acting element involved in the abscisic acid responsiveness
EfWRKY67	Eru04G008354.t1	ABRE	ACGTG	1527	5	cis-acting element involved in the abscisic acid responsiveness
EfWRKY67	Eru04G008354.t1	ABRE	CGCACGTGTC	1715	9	cis-acting element involved in the abscisic acid responsiveness
EfWRKY67	Eru04G008354.t1	ABRE	CACGTG	1717	6	cis-acting element involved in the abscisic acid responsiveness
EfWRKY67	Eru04G008354.t1	ABRE	ACGTG	1718	5	cis-acting element involved in the abscisic acid responsiveness
EfWRKY67	Eru04G008354.t1	ABRE	ACGTG	1867	5	cis-acting element involved in the abscisic acid responsiveness
EfWRKY67	Eru04G008354.t1	ACE	CTAACGTATT	880	9	cis-acting element involved in light responsiveness
EfWRKY67	Eru04G008354.t1	CGTCA-motif	CGTCA	1947	5	cis-acting regulatory element involved in the MeJA-responsiveness
EfWRKY67	Eru04G008354.t1	GARE-motif	TCTGTTG	660	7	gibberellin-responsive element
EfWRKY67	Eru04G008354.t1	G-Box	CACGTT	560	6	cis-acting regulatory element involved in light responsiveness
EfWRKY67	Eru04G008354.t1	G-Box	CACGTG	1717	6	cis-acting regulatory element involved in light responsiveness
EfWRKY67	Eru04G008354.t1	G-box	CACGAC	569	6	cis-acting regulatory element involved in light responsiveness
EfWRKY67	Eru04G008354.t1	G-box	TACGTG	856	6	cis-acting regulatory element involved in light responsiveness
EfWRKY67	Eru04G008354.t1	G-box	TACGTG	993	6	cis-acting regulatory element involved in light responsiveness
EfWRKY67	Eru04G008354.t1	G-box	CACGTC	1010	6	cis-acting regulatory element involved in light responsiveness
EfWRKY67	Eru04G008354.t1	G-box	CACGAC	1115	6	cis-acting regulatory element involved in light responsiveness
EfWRKY67	Eru04G008354.t1	G-box	TACGTG	1357	6	cis-acting regulatory element involved in light responsiveness
EfWRKY67	Eru04G008354.t1	G-box	TACGTG	1520	6	cis-acting regulatory element involved in light responsiveness
EfWRKY67	Eru04G008354.t1	G-box	TACGTG	1526	6	cis-acting regulatory element involved in light responsiveness
EfWRKY67	Eru04G008354.t1	G-box	CACGTG	1717	6	cis-acting regulatory element involved in light responsiveness
EfWRKY67	Eru04G008354.t1	G-box	CACGAC	1815	6	cis-acting regulatory element involved in light responsiveness
EfWRKY67	Eru04G008354.t1	G-box	CACGTC	1866	6	cis-acting regulatory element involved in light responsiveness
EfWRKY67	Eru04G008354.t1	GC-motif	CCCCCG	1323	6	enhancer-like element involved in anoxic specific inducibility
EfWRKY67	Eru04G008354.t1	RY-element	CATGCATG	1565	8	cis-acting regulatory element involved in seed-specific regulation
EfWRKY67	Eru04G008354.t1	TCA-element	TCAGAAGAGG	1285	9	cis-acting element involved in salicylic acid responsiveness
EfWRKY67	Eru04G008354.t1	TGACG-motif	TGACG	1947	5	cis-acting regulatory element involved in the MeJA-responsiveness
EfWRKY67	Eru04G008354.t1	TGA-element	AACGAC	1863	6	auxin-responsive element
EfWRKY68	Eru07G001707.t1	ABRE	CACGTG	74	6	cis-acting element involved in the abscisic acid responsiveness
EfWRKY68	Eru07G001707.t1	ABRE	ACGTG	75	5	cis-acting element involved in the abscisic acid responsiveness
EfWRKY68	Eru07G001707.t1	ABRE	ACGTG	563	5	cis-acting element involved in the abscisic acid responsiveness
EfWRKY68	Eru07G001707.t1	ABRE	CACGTG	880	6	cis-acting element involved in the abscisic acid responsiveness
EfWRKY68	Eru07G001707.t1	ABRE	ACGTG	881	5	cis-acting element involved in the abscisic acid responsiveness
EfWRKY68	Eru07G001707.t1	ABRE	CGCACGTGTC	1753	9	cis-acting element involved in the abscisic acid responsiveness
EfWRKY68	Eru07G001707.t1	ABRE	CACGTG	1755	6	cis-acting element involved in the abscisic acid responsiveness
EfWRKY68	Eru07G001707.t1	ABRE	ACGTG	1756	5	cis-acting element involved in the abscisic acid responsiveness
EfWRKY68	Eru07G001707.t1	ARE	AAACCA	1026	6	cis-acting regulatory element essential for the anaerobic induction
EfWRKY68	Eru07G001707.t1	ARE	AAACCA	1520	6	cis-acting regulatory element essential for the anaerobic induction
EfWRKY68	Eru07G001707.t1	CAT-box	GCCACT	1598	6	cis-acting regulatory element related to meristem expression
EfWRKY68	Eru07G001707.t1	CGTCA-motif	CGTCA	288	5	cis-acting regulatory element involved in the MeJA-responsiveness
EfWRKY68	Eru07G001707.t1	CGTCA-motif	CGTCA	545	5	cis-acting regulatory element involved in the MeJA-responsiveness
EfWRKY68	Eru07G001707.t1	CGTCA-motif	CGTCA	583	5	cis-acting regulatory element involved in the MeJA-responsiveness
EfWRKY68	Eru07G001707.t1	CGTCA-motif	CGTCA	1336	5	cis-acting regulatory element involved in the MeJA-responsiveness
EfWRKY68	Eru07G001707.t1	CGTCA-motif	CGTCA	1788	5	cis-acting regulatory element involved in the MeJA-responsiveness
EfWRKY68	Eru07G001707.t1	circadian	CAAAGATATC	209	9	cis-acting regulatory element involved in circadian control
EfWRKY68	Eru07G001707.t1	GARE-motif	TCTGTTG	149	7	gibberellin-responsive element
EfWRKY68	Eru07G001707.t1	G-Box	CACGTG	74	6	cis-acting regulatory element involved in light responsiveness
EfWRKY68	Eru07G001707.t1	G-Box	CACGTT	562	6	cis-acting regulatory element involved in light responsiveness
EfWRKY68	Eru07G001707.t1	G-Box	CACGTG	880	6	cis-acting regulatory element involved in light responsiveness
EfWRKY68	Eru07G001707.t1	G-Box	CACGTG	1755	6	cis-acting regulatory element involved in light responsiveness
EfWRKY68	Eru07G001707.t1	G-box	CACGTG	74	6	cis-acting regulatory element involved in light responsiveness
EfWRKY68	Eru07G001707.t1	G-box	CACGAC	457	6	cis-acting regulatory element involved in light responsiveness
EfWRKY68	Eru07G001707.t1	G-box	CACGTG	880	6	cis-acting regulatory element involved in light responsiveness
EfWRKY68	Eru07G001707.t1	G-box	CACGTG	1755	6	cis-acting regulatory element involved in light responsiveness
EfWRKY68	Eru07G001707.t1	GT1-motif	GGTTAA	951	6	light responsive element
EfWRKY68	Eru07G001707.t1	GT1-motif	GGTTAA	1391	6	light responsive element
EfWRKY68	Eru07G001707.t1	GT1-motif	GGTTAAT	1837	7	light responsive element
EfWRKY68	Eru07G001707.t1	GT1-motif	GGTTAA	1838	6	light responsive element
EfWRKY68	Eru07G001707.t1	LTR	CCGAAA	98	6	cis-acting element involved in low-temperature responsiveness
EfWRKY68	Eru07G001707.t1	LTR	CCGAAA	1259	6	cis-acting element involved in low-temperature responsiveness
EfWRKY68	Eru07G001707.t1	MBS	CAACTG	267	6	MYB binding site involved in drought-inducibility
EfWRKY68	Eru07G001707.t1	MBS	CAACTG	1008	6	MYB binding site involved in drought-inducibility
EfWRKY68	Eru07G001707.t1	MBS	CAACTG	1577	6	MYB binding site involved in drought-inducibility
EfWRKY68	Eru07G001707.t1	RY-element	CATGCATG	1585	8	cis-acting regulatory element involved in seed-specific regulation
EfWRKY68	Eru07G001707.t1	TCA-element	TCAGAAGAGG	757	9	cis-acting element involved in salicylic acid responsiveness
EfWRKY68	Eru07G001707.t1	TGACG-motif	TGACG	288	5	cis-acting regulatory element involved in the MeJA-responsiveness
EfWRKY68	Eru07G001707.t1	TGACG-motif	TGACG	545	5	cis-acting regulatory element involved in the MeJA-responsiveness
EfWRKY68	Eru07G001707.t1	TGACG-motif	TGACG	583	5	cis-acting regulatory element involved in the MeJA-responsiveness
EfWRKY68	Eru07G001707.t1	TGACG-motif	TGACG	1336	5	cis-acting regulatory element involved in the MeJA-responsiveness
EfWRKY68	Eru07G001707.t1	TGACG-motif	TGACG	1788	5	cis-acting regulatory element involved in the MeJA-responsiveness
EfWRKY68	Eru07G001707.t1	TGA-element	AACGAC	1068	6	auxin-responsive element
EfWRKY69	Eru05G001494.t1	ABRE	CGCACGTGTC	356	9	cis-acting element involved in the abscisic acid responsiveness
EfWRKY69	Eru05G001494.t1	ABRE	ACGTG	887	5	cis-acting element involved in the abscisic acid responsiveness
EfWRKY69	Eru05G001494.t1	ABRE	AACCCGG	1335	7	cis-acting element involved in the abscisic acid responsiveness
EfWRKY69	Eru05G001494.t1	ABRE	ACGTG	1549	5	cis-acting element involved in the abscisic acid responsiveness
EfWRKY69	Eru05G001494.t1	ABRE	ACGTG	1775	5	cis-acting element involved in the abscisic acid responsiveness
EfWRKY69	Eru05G001494.t1	ARE	AAACCA	876	6	cis-acting regulatory element essential for the anaerobic induction
EfWRKY69	Eru05G001494.t1	ARE	AAACCA	1019	6	cis-acting regulatory element essential for the anaerobic induction
EfWRKY69	Eru05G001494.t1	CAT-box	GCCACT	1898	6	cis-acting regulatory element related to meristem expression
EfWRKY69	Eru05G001494.t1	CGTCA-motif	CGTCA	282	5	cis-acting regulatory element involved in the MeJA-responsiveness
EfWRKY69	Eru05G001494.t1	CGTCA-motif	CGTCA	1187	5	cis-acting regulatory element involved in the MeJA-responsiveness
EfWRKY69	Eru05G001494.t1	CGTCA-motif	CGTCA	1194	5	cis-acting regulatory element involved in the MeJA-responsiveness
EfWRKY69	Eru05G001494.t1	CGTCA-motif	CGTCA	1262	5	cis-acting regulatory element involved in the MeJA-responsiveness
EfWRKY69	Eru05G001494.t1	CGTCA-motif	CGTCA	1349	5	cis-acting regulatory element involved in the MeJA-responsiveness
EfWRKY69	Eru05G001494.t1	G-box	TACGTG	887	6	cis-acting regulatory element involved in light responsiveness
EfWRKY69	Eru05G001494.t1	G-box	CACGTC	1549	6	cis-acting regulatory element involved in light responsiveness
EfWRKY69	Eru05G001494.t1	G-box	CACGTC	1774	6	cis-acting regulatory element involved in light responsiveness
EfWRKY69	Eru05G001494.t1	G-box	CACGAC	1986	6	cis-acting regulatory element involved in light responsiveness
EfWRKY69	Eru05G001494.t1	GC-motif	CCCCCG	1275	6	enhancer-like element involved in anoxic specific inducibility
EfWRKY69	Eru05G001494.t1	GC-motif	CCCCCG	1638	6	enhancer-like element involved in anoxic specific inducibility
EfWRKY69	Eru05G001494.t1	LTR	CCGAAA	1107	6	cis-acting element involved in low-temperature responsiveness
EfWRKY69	Eru05G001494.t1	MBS	CAACTG	473	6	MYB binding site involved in drought-inducibility
EfWRKY69	Eru05G001494.t1	MBS	CAACTG	1007	6	MYB binding site involved in drought-inducibility
EfWRKY69	Eru05G001494.t1	MRE	AACCTAA	114	7	MYB binding site involved in light responsiveness
EfWRKY69	Eru05G001494.t1	RY-element	CATGCATG	72	8	cis-acting regulatory element involved in seed-specific regulation
EfWRKY69	Eru05G001494.t1	Sp1	GGGCGG	1878	6	light responsive element
EfWRKY69	Eru05G001494.t1	TGACG-motif	TGACG	282	5	cis-acting regulatory element involved in the MeJA-responsiveness
EfWRKY69	Eru05G001494.t1	TGACG-motif	TGACG	1187	5	cis-acting regulatory element involved in the MeJA-responsiveness
EfWRKY69	Eru05G001494.t1	TGACG-motif	TGACG	1194	5	cis-acting regulatory element involved in the MeJA-responsiveness
EfWRKY69	Eru05G001494.t1	TGACG-motif	TGACG	1262	5	cis-acting regulatory element involved in the MeJA-responsiveness
EfWRKY69	Eru05G001494.t1	TGACG-motif	TGACG	1349	5	cis-acting regulatory element involved in the MeJA-responsiveness
EfWRKY70	Eru04G006442.t1	ABRE	CACGTG	97	6	cis-acting element involved in the abscisic acid responsiveness
EfWRKY70	Eru04G006442.t1	ABRE	ACGTG	98	5	cis-acting element involved in the abscisic acid responsiveness
EfWRKY70	Eru04G006442.t1	ABRE	GACACGTACGT	448	10	cis-acting element involved in the abscisic acid responsiveness
EfWRKY70	Eru04G006442.t1	ABRE	ACGTG	499	5	cis-acting element involved in the abscisic acid responsiveness
EfWRKY70	Eru04G006442.t1	ARE	AAACCA	1327	6	cis-acting regulatory element essential for the anaerobic induction
EfWRKY70	Eru04G006442.t1	CGTCA-motif	CGTCA	380	5	cis-acting regulatory element involved in the MeJA-responsiveness
EfWRKY70	Eru04G006442.t1	G-box	CACGTG	97	6	cis-acting regulatory element involved in light responsiveness
EfWRKY70	Eru04G006442.t1	G-box	CACGAC	310	6	cis-acting regulatory element involved in light responsiveness
EfWRKY70	Eru04G006442.t1	G-box	TACGTG	498	6	cis-acting regulatory element involved in light responsiveness
EfWRKY70	Eru04G006442.t1	G-Box	CACGTG	97	6	cis-acting regulatory element involved in light responsiveness
EfWRKY70	Eru04G006442.t1	GCN4_motif	TGAGTCA	711	7	cis-regulatory element involved in endosperm expression
EfWRKY70	Eru04G006442.t1	GT1-motif	GGTTAAT	345	7	light responsive element
EfWRKY70	Eru04G006442.t1	GT1-motif	GGTTAA	346	6	light responsive element
EfWRKY70	Eru04G006442.t1	GT1-motif	GGTTAAT	754	7	light responsive element
EfWRKY70	Eru04G006442.t1	GT1-motif	GGTTAA	755	6	light responsive element
EfWRKY70	Eru04G006442.t1	MBS	CAACTG	1878	6	MYB binding site involved in drought-inducibility
EfWRKY70	Eru04G006442.t1	MRE	AACCTAA	531	7	MYB binding site involved in light responsiveness
EfWRKY70	Eru04G006442.t1	P-box	CCTTTTG	1575	7	gibberellin-responsive element
EfWRKY70	Eru04G006442.t1	TC-rich repeats	ATTCTCTAAC	990	9	cis-acting element involved in defense and stress responsiveness
EfWRKY70	Eru04G006442.t1	TGACG-motif	TGACG	380	5	cis-acting regulatory element involved in the MeJA-responsiveness
EfWRKY71	Eru10G004703.t1	ABRE	GACACGTGGC	44	9	cis-acting element involved in the abscisic acid responsiveness
EfWRKY71	Eru10G004703.t1	ABRE	CACGTG	46	6	cis-acting element involved in the abscisic acid responsiveness
EfWRKY71	Eru10G004703.t1	ABRE	ACGTG	47	5	cis-acting element involved in the abscisic acid responsiveness
EfWRKY71	Eru10G004703.t1	ABRE	AACCCGG	79	7	cis-acting element involved in the abscisic acid responsiveness
EfWRKY71	Eru10G004703.t1	ABRE	ACGTG	285	5	cis-acting element involved in the abscisic acid responsiveness
EfWRKY71	Eru10G004703.t1	ABRE	ACGTG	405	5	cis-acting element involved in the abscisic acid responsiveness
EfWRKY71	Eru10G004703.t1	ABRE	ACGTG	443	5	cis-acting element involved in the abscisic acid responsiveness
EfWRKY71	Eru10G004703.t1	ABRE	CACGTG	495	6	cis-acting element involved in the abscisic acid responsiveness
EfWRKY71	Eru10G004703.t1	ABRE	ACGTG	496	5	cis-acting element involved in the abscisic acid responsiveness
EfWRKY71	Eru10G004703.t1	ABRE	ACGTG	579	5	cis-acting element involved in the abscisic acid responsiveness
EfWRKY71	Eru10G004703.t1	ABRE	ACGTG	1401	5	cis-acting element involved in the abscisic acid responsiveness
EfWRKY71	Eru10G004703.t1	ABRE	ACGTG	1577	5	cis-acting element involved in the abscisic acid responsiveness
EfWRKY71	Eru10G004703.t1	ABRE	TACGTGTC	1669	8	cis-acting element involved in the abscisic acid responsiveness
EfWRKY71	Eru10G004703.t1	ABRE	ACGTG	1671	5	cis-acting element involved in the abscisic acid responsiveness
EfWRKY71	Eru10G004703.t1	ABRE	CACGTG	1797	6	cis-acting element involved in the abscisic acid responsiveness
EfWRKY71	Eru10G004703.t1	ABRE	ACGTG	1798	5	cis-acting element involved in the abscisic acid responsiveness
EfWRKY71	Eru10G004703.t1	ABRE	ACGTG	1808	5	cis-acting element involved in the abscisic acid responsiveness
EfWRKY71	Eru10G004703.t1	ARE	AAACCA	118	6	cis-acting regulatory element essential for the anaerobic induction
EfWRKY71	Eru10G004703.t1	ARE	AAACCA	132	6	cis-acting regulatory element essential for the anaerobic induction
EfWRKY71	Eru10G004703.t1	ARE	AAACCA	1239	6	cis-acting regulatory element essential for the anaerobic induction
EfWRKY71	Eru10G004703.t1	ARE	AAACCA	1504	6	cis-acting regulatory element essential for the anaerobic induction
EfWRKY71	Eru10G004703.t1	ARE	AAACCA	1767	6	cis-acting regulatory element essential for the anaerobic induction
EfWRKY71	Eru10G004703.t1	CAT-box	GCCACT	1694	6	cis-acting regulatory element related to meristem expression
EfWRKY71	Eru10G004703.t1	CGTCA-motif	CGTCA	176	5	cis-acting regulatory element involved in the MeJA-responsiveness
EfWRKY71	Eru10G004703.t1	CGTCA-motif	CGTCA	213	5	cis-acting regulatory element involved in the MeJA-responsiveness
EfWRKY71	Eru10G004703.t1	CGTCA-motif	CGTCA	435	5	cis-acting regulatory element involved in the MeJA-responsiveness
EfWRKY71	Eru10G004703.t1	G-box	CACGTG	46	6	cis-acting regulatory element involved in light responsiveness
EfWRKY71	Eru10G004703.t1	G-box	ACACGTG(G/t)CACC	222	10.5	cis-acting regulatory element involved in light responsiveness
EfWRKY71	Eru10G004703.t1	G-box	CACGTC	285	6	cis-acting regulatory element involved in light responsiveness
EfWRKY71	Eru10G004703.t1	G-box	CACGTC	405	6	cis-acting regulatory element involved in light responsiveness
EfWRKY71	Eru10G004703.t1	G-box	CACGTC	443	6	cis-acting regulatory element involved in light responsiveness
EfWRKY71	Eru10G004703.t1	G-box	CACGTG	495	6	cis-acting regulatory element involved in light responsiveness
EfWRKY71	Eru10G004703.t1	G-box	CACGTC	1400	6	cis-acting regulatory element involved in light responsiveness
EfWRKY71	Eru10G004703.t1	G-box	CACGTC	1577	6	cis-acting regulatory element involved in light responsiveness
EfWRKY71	Eru10G004703.t1	G-box	TACGTG	1671	6	cis-acting regulatory element involved in light responsiveness
EfWRKY71	Eru10G004703.t1	G-box	GCCACGTGGA	1795	9	cis-acting regulatory element involved in light responsiveness
EfWRKY71	Eru10G004703.t1	G-box	CACGTG	1797	6	cis-acting regulatory element involved in light responsiveness
EfWRKY71	Eru10G004703.t1	G-box	TACGTG	1807	6	cis-acting regulatory element involved in light responsiveness
EfWRKY71	Eru10G004703.t1	G-Box	CACGTG	46	6	cis-acting regulatory element involved in light responsiveness
EfWRKY71	Eru10G004703.t1	G-Box	CACGTG	495	6	cis-acting regulatory element involved in light responsiveness
EfWRKY71	Eru10G004703.t1	G-Box	CACGTT	579	6	cis-acting regulatory element involved in light responsiveness
EfWRKY71	Eru10G004703.t1	G-Box	CACGTG	1797	6	cis-acting regulatory element involved in light responsiveness
EfWRKY71	Eru10G004703.t1	motif I	gGTACGTGGCG	43	10	cis-acting regulatory element root specific
EfWRKY71	Eru10G004703.t1	Sp1	GGGCGG	75	6	light responsive element
EfWRKY71	Eru10G004703.t1	Sp1	GGGCGG	410	6	light responsive element
EfWRKY71	Eru10G004703.t1	TGACG-motif	TGACG	176	5	cis-acting regulatory element involved in the MeJA-responsiveness
EfWRKY71	Eru10G004703.t1	TGACG-motif	TGACG	213	5	cis-acting regulatory element involved in the MeJA-responsiveness
EfWRKY71	Eru10G004703.t1	TGACG-motif	TGACG	435	5	cis-acting regulatory element involved in the MeJA-responsiveness
EfWRKY72	Eru10G003851.t1	ABRE	ACGTG	351	5	cis-acting element involved in the abscisic acid responsiveness
EfWRKY72	Eru10G003851.t1	ABRE	ACGTG	1341	5	cis-acting element involved in the abscisic acid responsiveness
EfWRKY72	Eru10G003851.t1	ABRE	TACGGTC	1431	7	cis-acting element involved in the abscisic acid responsiveness
EfWRKY72	Eru10G003851.t1	ABRE	ACGTG	1472	5	cis-acting element involved in the abscisic acid responsiveness
EfWRKY72	Eru10G003851.t1	ARE	AAACCA	175	6	cis-acting regulatory element essential for the anaerobic induction
EfWRKY72	Eru10G003851.t1	ARE	AAACCA	253	6	cis-acting regulatory element essential for the anaerobic induction
EfWRKY72	Eru10G003851.t1	ARE	AAACCA	1792	6	cis-acting regulatory element essential for the anaerobic induction
EfWRKY72	Eru10G003851.t1	CAT-box	GCCACT	1984	6	cis-acting regulatory element related to meristem expression
EfWRKY72	Eru10G003851.t1	CGTCA-motif	CGTCA	1295	5	cis-acting regulatory element involved in the MeJA-responsiveness
EfWRKY72	Eru10G003851.t1	CGTCA-motif	CGTCA	1440	5	cis-acting regulatory element involved in the MeJA-responsiveness
EfWRKY72	Eru10G003851.t1	CGTCA-motif	CGTCA	1638	5	cis-acting regulatory element involved in the MeJA-responsiveness
EfWRKY72	Eru10G003851.t1	CGTCA-motif	CGTCA	1655	5	cis-acting regulatory element involved in the MeJA-responsiveness
EfWRKY72	Eru10G003851.t1	circadian	CAAAGATATC	279	9	cis-acting regulatory element involved in circadian control
EfWRKY72	Eru10G003851.t1	G-Box	CACGTT	351	6	cis-acting regulatory element involved in light responsiveness
EfWRKY72	Eru10G003851.t1	G-Box	CACGTT	1340	6	cis-acting regulatory element involved in light responsiveness
EfWRKY72	Eru10G003851.t1	G-box	TAAACGTG	1338	8	cis-acting regulatory element involved in light responsiveness
EfWRKY72	Eru10G003851.t1	G-box	CAGACGTGGCA	1469	10	cis-acting regulatory element involved in light responsiveness
EfWRKY72	Eru10G003851.t1	G-box	CACGTC	1472	6	cis-acting regulatory element involved in light responsiveness
EfWRKY72	Eru10G003851.t1	G-box	CACGAC	1953	6	cis-acting regulatory element involved in light responsiveness
EfWRKY72	Eru10G003851.t1	HD-Zip 1	CAAT(A/T)ATTG	834	8.5	element involved in differentiation of the palisade mesophyll cells
EfWRKY72	Eru10G003851.t1	MSA-like	(T/C)C(T/C)AACGG(T/C)(T/C)A	241	9	cis-acting element involved in cell cycle regulation
EfWRKY72	Eru10G003851.t1	P-box	CCTTTTG	663	7	gibberellin-responsive element
EfWRKY72	Eru10G003851.t1	RY-element	CATGCATG	1270	8	cis-acting regulatory element involved in seed-specific regulation
EfWRKY72	Eru10G003851.t1	TGACG-motif	TGACG	1295	5	cis-acting regulatory element involved in the MeJA-responsiveness
EfWRKY72	Eru10G003851.t1	TGACG-motif	TGACG	1440	5	cis-acting regulatory element involved in the MeJA-responsiveness
EfWRKY72	Eru10G003851.t1	TGACG-motif	TGACG	1638	5	cis-acting regulatory element involved in the MeJA-responsiveness
EfWRKY72	Eru10G003851.t1	TGACG-motif	TGACG	1655	5	cis-acting regulatory element involved in the MeJA-responsiveness
EfWRKY73	Eru10G004707.t1	ABRE	GCAACGTGTC	1312	10	cis-acting element involved in the abscisic acid responsiveness
EfWRKY73	Eru10G004707.t1	ABRE	ACGTG	1314	5	cis-acting element involved in the abscisic acid responsiveness
EfWRKY73	Eru10G004707.t1	ABRE	ACGTG	1356	5	cis-acting element involved in the abscisic acid responsiveness
EfWRKY73	Eru10G004707.t1	ABRE	ACGTG	1531	5	cis-acting element involved in the abscisic acid responsiveness
EfWRKY73	Eru10G004707.t1	ABRE	ACGTG	1613	5	cis-acting element involved in the abscisic acid responsiveness
EfWRKY73	Eru10G004707.t1	ABRE	TACGTGTC	1716	8	cis-acting element involved in the abscisic acid responsiveness
EfWRKY73	Eru10G004707.t1	ABRE	ACGTG	1718	5	cis-acting element involved in the abscisic acid responsiveness
EfWRKY73	Eru10G004707.t1	ABRE	CACGTG	1768	6	cis-acting element involved in the abscisic acid responsiveness
EfWRKY73	Eru10G004707.t1	ABRE	ACGTG	1769	5	cis-acting element involved in the abscisic acid responsiveness
EfWRKY73	Eru10G004707.t1	ABRE	ACGTG	1779	5	cis-acting element involved in the abscisic acid responsiveness
EfWRKY73	Eru10G004707.t1	ACE	CTAACGTATT	1447	9	cis-acting element involved in light responsiveness
EfWRKY73	Eru10G004707.t1	ARE	AAACCA	543	6	cis-acting regulatory element essential for the anaerobic induction
EfWRKY73	Eru10G004707.t1	ARE	AAACCA	1421	6	cis-acting regulatory element essential for the anaerobic induction
EfWRKY73	Eru10G004707.t1	ARE	AAACCA	1508	6	cis-acting regulatory element essential for the anaerobic induction
EfWRKY73	Eru10G004707.t1	ARE	AAACCA	1734	6	cis-acting regulatory element essential for the anaerobic induction
EfWRKY73	Eru10G004707.t1	CGTCA-motif	CGTCA	919	5	cis-acting regulatory element involved in the MeJA-responsiveness
EfWRKY73	Eru10G004707.t1	G-Box	CACGTT	1314	6	cis-acting regulatory element involved in light responsiveness
EfWRKY73	Eru10G004707.t1	G-Box	CACGTG	1768	6	cis-acting regulatory element involved in light responsiveness
EfWRKY73	Eru10G004707.t1	G-box	CACGTC	1355	6	cis-acting regulatory element involved in light responsiveness
EfWRKY73	Eru10G004707.t1	G-box	CACGTC	1531	6	cis-acting regulatory element involved in light responsiveness
EfWRKY73	Eru10G004707.t1	G-box	TACGTG	1613	6	cis-acting regulatory element involved in light responsiveness
EfWRKY73	Eru10G004707.t1	G-box	TACGTG	1718	6	cis-acting regulatory element involved in light responsiveness
EfWRKY73	Eru10G004707.t1	G-box	GCCACGTGGA	1766	9	cis-acting regulatory element involved in light responsiveness
EfWRKY73	Eru10G004707.t1	G-box	CACGTG	1768	6	cis-acting regulatory element involved in light responsiveness
EfWRKY73	Eru10G004707.t1	G-box	TACGTG	1778	6	cis-acting regulatory element involved in light responsiveness
EfWRKY73	Eru10G004707.t1	GCN4_motif	TGAGTCA	1195	7	cis-regulatory element involved in endosperm expression
EfWRKY73	Eru10G004707.t1	LTR	CCGAAA	1226	6	cis-acting element involved in low-temperature responsiveness
EfWRKY73	Eru10G004707.t1	MRE	AACCTAA	909	7	MYB binding site involved in light responsiveness
EfWRKY73	Eru10G004707.t1	MRE	AACCTAA	945	7	MYB binding site involved in light responsiveness
EfWRKY73	Eru10G004707.t1	P-box	CCTTTTG	323	7	gibberellin-responsive element
EfWRKY73	Eru10G004707.t1	RY-element	CATGCATG	345	8	cis-acting regulatory element involved in seed-specific regulation
EfWRKY73	Eru10G004707.t1	Sp1	GGGCGG	791	6	light responsive element
EfWRKY73	Eru10G004707.t1	TGACG-motif	TGACG	919	5	cis-acting regulatory element involved in the MeJA-responsiveness
EfWRKY74	Eru04G004824.t1	ABRE	ACGTG	279	5	cis-acting element involved in the abscisic acid responsiveness
EfWRKY74	Eru04G004824.t1	ABRE	TACGGTC	767	7	cis-acting element involved in the abscisic acid responsiveness
EfWRKY74	Eru04G004824.t1	ABRE	CACGTG	933	6	cis-acting element involved in the abscisic acid responsiveness
EfWRKY74	Eru04G004824.t1	ABRE	ACGTG	934	5	cis-acting element involved in the abscisic acid responsiveness
EfWRKY74	Eru04G004824.t1	ABRE	ACGTG	1682	5	cis-acting element involved in the abscisic acid responsiveness
EfWRKY74	Eru04G004824.t1	CGTCA-motif	CGTCA	197	5	cis-acting regulatory element involved in the MeJA-responsiveness
EfWRKY74	Eru04G004824.t1	CGTCA-motif	CGTCA	449	5	cis-acting regulatory element involved in the MeJA-responsiveness
EfWRKY74	Eru04G004824.t1	CGTCA-motif	CGTCA	644	5	cis-acting regulatory element involved in the MeJA-responsiveness
EfWRKY74	Eru04G004824.t1	CGTCA-motif	CGTCA	689	5	cis-acting regulatory element involved in the MeJA-responsiveness
EfWRKY74	Eru04G004824.t1	CGTCA-motif	CGTCA	794	5	cis-acting regulatory element involved in the MeJA-responsiveness
EfWRKY74	Eru04G004824.t1	CGTCA-motif	CGTCA	812	5	cis-acting regulatory element involved in the MeJA-responsiveness
EfWRKY74	Eru04G004824.t1	CGTCA-motif	CGTCA	1562	5	cis-acting regulatory element involved in the MeJA-responsiveness
EfWRKY74	Eru04G004824.t1	CGTCA-motif	CGTCA	1656	5	cis-acting regulatory element involved in the MeJA-responsiveness
EfWRKY74	Eru04G004824.t1	CGTCA-motif	CGTCA	1740	5	cis-acting regulatory element involved in the MeJA-responsiveness
EfWRKY74	Eru04G004824.t1	G-Box	CACGTT	279	6	cis-acting regulatory element involved in light responsiveness
EfWRKY74	Eru04G004824.t1	G-Box	CACGTG	933	6	cis-acting regulatory element involved in light responsiveness
EfWRKY74	Eru04G004824.t1	G-box	CACGTG	933	6	cis-acting regulatory element involved in light responsiveness
EfWRKY74	Eru04G004824.t1	G-box	CACGTC	1682	6	cis-acting regulatory element involved in light responsiveness
EfWRKY74	Eru04G004824.t1	GT1-motif	GGTTAA	776	6	light responsive element
EfWRKY74	Eru04G004824.t1	GT1-motif	GGTTAA	1790	6	light responsive element
EfWRKY74	Eru04G004824.t1	MRE	AACCTAA	1195	7	MYB binding site involved in light responsiveness
EfWRKY74	Eru04G004824.t1	TCA-element	CCATCTTTTT	248	9	cis-acting element involved in salicylic acid responsiveness
EfWRKY74	Eru04G004824.t1	TGACG-motif	TGACG	197	5	cis-acting regulatory element involved in the MeJA-responsiveness
EfWRKY74	Eru04G004824.t1	TGACG-motif	TGACG	449	5	cis-acting regulatory element involved in the MeJA-responsiveness
EfWRKY74	Eru04G004824.t1	TGACG-motif	TGACG	644	5	cis-acting regulatory element involved in the MeJA-responsiveness
EfWRKY74	Eru04G004824.t1	TGACG-motif	TGACG	689	5	cis-acting regulatory element involved in the MeJA-responsiveness
EfWRKY74	Eru04G004824.t1	TGACG-motif	TGACG	794	5	cis-acting regulatory element involved in the MeJA-responsiveness
EfWRKY74	Eru04G004824.t1	TGACG-motif	TGACG	812	5	cis-acting regulatory element involved in the MeJA-responsiveness
EfWRKY74	Eru04G004824.t1	TGACG-motif	TGACG	1562	5	cis-acting regulatory element involved in the MeJA-responsiveness
EfWRKY74	Eru04G004824.t1	TGACG-motif	TGACG	1656	5	cis-acting regulatory element involved in the MeJA-responsiveness
EfWRKY74	Eru04G004824.t1	TGACG-motif	TGACG	1740	5	cis-acting regulatory element involved in the MeJA-responsiveness
EfWRKY74	Eru04G004824.t1	TGA-element	AACGAC	783	6	auxin-responsive element
EfWRKY75	Eru10G004698.t1	ABRE	ACGTG	995	5	cis-acting element involved in the abscisic acid responsiveness
EfWRKY75	Eru10G004698.t1	ARE	AAACCA	66	6	cis-acting regulatory element essential for the anaerobic induction
EfWRKY75	Eru10G004698.t1	ARE	AAACCA	1139	6	cis-acting regulatory element essential for the anaerobic induction
EfWRKY75	Eru10G004698.t1	ARE	AAACCA	1242	6	cis-acting regulatory element essential for the anaerobic induction
EfWRKY75	Eru10G004698.t1	circadian	CAAAGATATC	985	9	cis-acting regulatory element involved in circadian control
EfWRKY75	Eru10G004698.t1	G-box	CACGTC	995	6	cis-acting regulatory element involved in light responsiveness
EfWRKY75	Eru10G004698.t1	G-box	CACGAC	1614	6	cis-acting regulatory element involved in light responsiveness
EfWRKY75	Eru10G004698.t1	LTR	CCGAAA	1925	6	cis-acting element involved in low-temperature responsiveness
EfWRKY75	Eru10G004698.t1	TATC-box	TATCCCA	287	7	cis-acting element involved in gibberellin-responsiveness
EfWRKY76	Eru02G000538.t1	ABRE	ACGTG	127	5	cis-acting element involved in the abscisic acid responsiveness
EfWRKY76	Eru02G000538.t1	ABRE	ACGTG	217	5	cis-acting element involved in the abscisic acid responsiveness
EfWRKY76	Eru02G000538.t1	ABRE	TACGGTC	661	7	cis-acting element involved in the abscisic acid responsiveness
EfWRKY76	Eru02G000538.t1	ABRE	CACGTG	903	6	cis-acting element involved in the abscisic acid responsiveness
EfWRKY76	Eru02G000538.t1	ABRE	ACGTG	904	5	cis-acting element involved in the abscisic acid responsiveness
EfWRKY76	Eru02G000538.t1	ABRE	ACGTG	1139	5	cis-acting element involved in the abscisic acid responsiveness
EfWRKY76	Eru02G000538.t1	ABRE	GACACGTGGC	1756	9	cis-acting element involved in the abscisic acid responsiveness
EfWRKY76	Eru02G000538.t1	ABRE	CACGTG	1758	6	cis-acting element involved in the abscisic acid responsiveness
EfWRKY76	Eru02G000538.t1	ABRE	ACGTG	1759	5	cis-acting element involved in the abscisic acid responsiveness
EfWRKY76	Eru02G000538.t1	ARE	AAACCA	74	6	cis-acting regulatory element essential for the anaerobic induction
EfWRKY76	Eru02G000538.t1	CAT-box	GCCACT	445	6	cis-acting regulatory element related to meristem expression
EfWRKY76	Eru02G000538.t1	CAT-box	GCCACT	896	6	cis-acting regulatory element related to meristem expression
EfWRKY76	Eru02G000538.t1	CGTCA-motif	CGTCA	1112	5	cis-acting regulatory element involved in the MeJA-responsiveness
EfWRKY76	Eru02G000538.t1	CGTCA-motif	CGTCA	1123	5	cis-acting regulatory element involved in the MeJA-responsiveness
EfWRKY76	Eru02G000538.t1	CGTCA-motif	CGTCA	1126	5	cis-acting regulatory element involved in the MeJA-responsiveness
EfWRKY76	Eru02G000538.t1	CGTCA-motif	CGTCA	1173	5	cis-acting regulatory element involved in the MeJA-responsiveness
EfWRKY76	Eru02G000538.t1	G-box	GCCACGTGGA	125	9	cis-acting regulatory element involved in light responsiveness
EfWRKY76	Eru02G000538.t1	G-box	TACGTG	127	6	cis-acting regulatory element involved in light responsiveness
EfWRKY76	Eru02G000538.t1	G-box	TAACACGTAG	214	9	cis-acting regulatory element involved in light responsiveness
EfWRKY76	Eru02G000538.t1	G-box	TACGTG	217	6	cis-acting regulatory element involved in light responsiveness
EfWRKY76	Eru02G000538.t1	G-box	CACGTG	903	6	cis-acting regulatory element involved in light responsiveness
EfWRKY76	Eru02G000538.t1	G-box	TACGTG	1139	6	cis-acting regulatory element involved in light responsiveness
EfWRKY76	Eru02G000538.t1	G-box	CACGAC	1198	6	cis-acting regulatory element involved in light responsiveness
EfWRKY76	Eru02G000538.t1	G-box	CACGTG	1758	6	cis-acting regulatory element involved in light responsiveness
EfWRKY76	Eru02G000538.t1	G-Box	CACGTG	903	6	cis-acting regulatory element involved in light responsiveness
EfWRKY76	Eru02G000538.t1	G-Box	CACGTG	1758	6	cis-acting regulatory element involved in light responsiveness
EfWRKY76	Eru02G000538.t1	GCN4_motif	TGAGTCA	1833	7	cis-regulatory element involved in endosperm expression
EfWRKY76	Eru02G000538.t1	MRE	AACCTAA	1608	7	MYB binding site involved in light responsiveness
EfWRKY76	Eru02G000538.t1	TATC-box	TATCCCA	1736	7	cis-acting element involved in gibberellin-responsiveness
EfWRKY76	Eru02G000538.t1	TGACG-motif	TGACG	1112	5	cis-acting regulatory element involved in the MeJA-responsiveness
EfWRKY76	Eru02G000538.t1	TGACG-motif	TGACG	1123	5	cis-acting regulatory element involved in the MeJA-responsiveness
EfWRKY76	Eru02G000538.t1	TGACG-motif	TGACG	1126	5	cis-acting regulatory element involved in the MeJA-responsiveness
EfWRKY76	Eru02G000538.t1	TGACG-motif	TGACG	1173	5	cis-acting regulatory element involved in the MeJA-responsiveness
EfWRKY76	Eru02G000538.t1	TGA-element	AACGAC	644	6	auxin-responsive element
EfWRKY77	Eru02G000533.t1	ABRE	ACGTG	53	5	cis-acting element involved in the abscisic acid responsiveness
EfWRKY77	Eru02G000533.t1	ABRE	ACGTG	72	5	cis-acting element involved in the abscisic acid responsiveness
EfWRKY77	Eru02G000533.t1	ABRE	ACGTG	291	5	cis-acting element involved in the abscisic acid responsiveness
EfWRKY77	Eru02G000533.t1	ABRE	CGTACGTGCA	707	9	cis-acting element involved in the abscisic acid responsiveness
EfWRKY77	Eru02G000533.t1	ABRE	CGTACGTGCA	711	10	cis-acting element involved in the abscisic acid responsiveness
EfWRKY77	Eru02G000533.t1	ABRE	ACGTG	714	5	cis-acting element involved in the abscisic acid responsiveness
EfWRKY77	Eru02G000533.t1	ABRE	ACGTG	793	5	cis-acting element involved in the abscisic acid responsiveness
EfWRKY77	Eru02G000533.t1	ABRE	ACGTG	912	5	cis-acting element involved in the abscisic acid responsiveness
EfWRKY77	Eru02G000533.t1	ABRE	ACGTG	1060	5	cis-acting element involved in the abscisic acid responsiveness
EfWRKY77	Eru02G000533.t1	ABRE	ACGTG	1310	5	cis-acting element involved in the abscisic acid responsiveness
EfWRKY77	Eru02G000533.t1	ABRE	GCCGCGTGGC	1509	9	cis-acting element involved in the abscisic acid responsiveness
EfWRKY77	Eru02G000533.t1	ABRE	CACGTG	1701	6	cis-acting element involved in the abscisic acid responsiveness
EfWRKY77	Eru02G000533.t1	ABRE	ACGTG	1702	5	cis-acting element involved in the abscisic acid responsiveness
EfWRKY77	Eru02G000533.t1	CAT-box	GCCACT	516	6	cis-acting regulatory element related to meristem expression
EfWRKY77	Eru02G000533.t1	CAT-box	GCCACT	702	6	cis-acting regulatory element related to meristem expression
EfWRKY77	Eru02G000533.t1	CAT-box	GCCACT	1086	6	cis-acting regulatory element related to meristem expression
EfWRKY77	Eru02G000533.t1	CGTCA-motif	CGTCA	40	5	cis-acting regulatory element involved in the MeJA-responsiveness
EfWRKY77	Eru02G000533.t1	CGTCA-motif	CGTCA	914	5	cis-acting regulatory element involved in the MeJA-responsiveness
EfWRKY77	Eru02G000533.t1	CGTCA-motif	CGTCA	1281	5	cis-acting regulatory element involved in the MeJA-responsiveness
EfWRKY77	Eru02G000533.t1	CGTCA-motif	CGTCA	1292	5	cis-acting regulatory element involved in the MeJA-responsiveness
EfWRKY77	Eru02G000533.t1	CGTCA-motif	CGTCA	1295	5	cis-acting regulatory element involved in the MeJA-responsiveness
EfWRKY77	Eru02G000533.t1	CGTCA-motif	CGTCA	1913	5	cis-acting regulatory element involved in the MeJA-responsiveness
EfWRKY77	Eru02G000533.t1	G-box	CCACGTAA	52	8	cis-acting regulatory element involved in light responsiveness
EfWRKY77	Eru02G000533.t1	G-box	TACGTG	53	6	cis-acting regulatory element involved in light responsiveness
EfWRKY77	Eru02G000533.t1	G-box	TACGTG	72	6	cis-acting regulatory element involved in light responsiveness
EfWRKY77	Eru02G000533.t1	G-box	TAACACGTAG	288	9	cis-acting regulatory element involved in light responsiveness
EfWRKY77	Eru02G000533.t1	G-box	TACGTG	291	6	cis-acting regulatory element involved in light responsiveness
EfWRKY77	Eru02G000533.t1	G-box	TACGTG	713	6	cis-acting regulatory element involved in light responsiveness
EfWRKY77	Eru02G000533.t1	G-box	GCCACGTGGA	791	9	cis-acting regulatory element involved in light responsiveness
EfWRKY77	Eru02G000533.t1	G-box	TACGTG	793	6	cis-acting regulatory element involved in light responsiveness
EfWRKY77	Eru02G000533.t1	G-box	CACGTC	912	6	cis-acting regulatory element involved in light responsiveness
EfWRKY77	Eru02G000533.t1	G-box	CACGTC	1059	6	cis-acting regulatory element involved in light responsiveness
EfWRKY77	Eru02G000533.t1	G-box	TACGTG	1310	6	cis-acting regulatory element involved in light responsiveness
EfWRKY77	Eru02G000533.t1	G-box	GCCACGTGGA	1699	9	cis-acting regulatory element involved in light responsiveness
EfWRKY77	Eru02G000533.t1	G-box	CACGTG	1701	6	cis-acting regulatory element involved in light responsiveness
EfWRKY77	Eru02G000533.t1	G-box	CACGAC	1917	6	cis-acting regulatory element involved in light responsiveness
EfWRKY77	Eru02G000533.t1	G-Box	CACGTG	1701	6	cis-acting regulatory element involved in light responsiveness
EfWRKY77	Eru02G000533.t1	GCN4_motif	TGAGTCA	1776	7	cis-regulatory element involved in endosperm expression
EfWRKY77	Eru02G000533.t1	GT1-motif	GGTTAA	923	6	light responsive element
EfWRKY77	Eru02G000533.t1	LTR	CCGAAA	1552	6	cis-acting element involved in low-temperature responsiveness
EfWRKY77	Eru02G000533.t1	MRE	AACCTAA	1587	7	MYB binding site involved in light responsiveness
EfWRKY77	Eru02G000533.t1	TATC-box	TATCCCA	1678	7	cis-acting element involved in gibberellin-responsiveness
EfWRKY77	Eru02G000533.t1	TC-rich repeats	ATTCTCTAAC	799	9	cis-acting element involved in defense and stress responsiveness
EfWRKY77	Eru02G000533.t1	TGACG-motif	TGACG	40	5	cis-acting regulatory element involved in the MeJA-responsiveness
EfWRKY77	Eru02G000533.t1	TGACG-motif	TGACG	914	5	cis-acting regulatory element involved in the MeJA-responsiveness
EfWRKY77	Eru02G000533.t1	TGACG-motif	TGACG	1281	5	cis-acting regulatory element involved in the MeJA-responsiveness
EfWRKY77	Eru02G000533.t1	TGACG-motif	TGACG	1292	5	cis-acting regulatory element involved in the MeJA-responsiveness
EfWRKY77	Eru02G000533.t1	TGACG-motif	TGACG	1295	5	cis-acting regulatory element involved in the MeJA-responsiveness
EfWRKY77	Eru02G000533.t1	TGACG-motif	TGACG	1913	5	cis-acting regulatory element involved in the MeJA-responsiveness
EfWRKY78	Eru04G002094.t1	ABRE	ACGTG	140	5	cis-acting element involved in the abscisic acid responsiveness
EfWRKY78	Eru04G002094.t1	ABRE	TACGGTC	180	7	cis-acting element involved in the abscisic acid responsiveness
EfWRKY78	Eru04G002094.t1	ABRE	CGTACGTGCA	1473	9	cis-acting element involved in the abscisic acid responsiveness
EfWRKY78	Eru04G002094.t1	ABRE	ACGTG	1475	5	cis-acting element involved in the abscisic acid responsiveness
EfWRKY78	Eru04G002094.t1	ABRE	ACGTG	1645	5	cis-acting element involved in the abscisic acid responsiveness
EfWRKY78	Eru04G002094.t1	ABRE	GCCGCGTGGC	1674	9	cis-acting element involved in the abscisic acid responsiveness
EfWRKY78	Eru04G002094.t1	ACE	CTAACGTATT	197	9	cis-acting element involved in light responsiveness
EfWRKY78	Eru04G002094.t1	CGTCA-motif	CGTCA	106	5	cis-acting regulatory element involved in the MeJA-responsiveness
EfWRKY78	Eru04G002094.t1	CGTCA-motif	CGTCA	138	5	cis-acting regulatory element involved in the MeJA-responsiveness
EfWRKY78	Eru04G002094.t1	CGTCA-motif	CGTCA	1421	5	cis-acting regulatory element involved in the MeJA-responsiveness
EfWRKY78	Eru04G002094.t1	CGTCA-motif	CGTCA	1492	5	cis-acting regulatory element involved in the MeJA-responsiveness
EfWRKY78	Eru04G002094.t1	G-box	CACGTC	139	6	cis-acting regulatory element involved in light responsiveness
EfWRKY78	Eru04G002094.t1	G-box	TACGTG	1475	6	cis-acting regulatory element involved in light responsiveness
EfWRKY78	Eru04G002094.t1	G-box	TACGTG	1645	6	cis-acting regulatory element involved in light responsiveness
EfWRKY78	Eru04G002094.t1	GT1-motif	GGTTAA	772	6	light responsive element
EfWRKY78	Eru04G002094.t1	LTR	CCGAAA	726	6	cis-acting element involved in low-temperature responsiveness
EfWRKY78	Eru04G002094.t1	MBS	CAACTG	1197	6	MYB binding site involved in drought-inducibility
EfWRKY78	Eru04G002094.t1	MRE	AACCTAA	253	7	MYB binding site involved in light responsiveness
EfWRKY78	Eru04G002094.t1	RY-element	CATGCATG	1892	8	cis-acting regulatory element involved in seed-specific regulation
EfWRKY78	Eru04G002094.t1	TATC-box	TATCCCA	1921	7	cis-acting element involved in gibberellin-responsiveness
EfWRKY78	Eru04G002094.t1	TCA-element	CCATCTTTTT	348	9	cis-acting element involved in salicylic acid responsiveness
EfWRKY78	Eru04G002094.t1	TCA-element	CCATCTTTTT	539	9	cis-acting element involved in salicylic acid responsiveness
EfWRKY78	Eru04G002094.t1	TGACG-motif	TGACG	106	5	cis-acting regulatory element involved in the MeJA-responsiveness
EfWRKY78	Eru04G002094.t1	TGACG-motif	TGACG	138	5	cis-acting regulatory element involved in the MeJA-responsiveness
EfWRKY78	Eru04G002094.t1	TGACG-motif	TGACG	1421	5	cis-acting regulatory element involved in the MeJA-responsiveness
EfWRKY78	Eru04G002094.t1	TGACG-motif	TGACG	1492	5	cis-acting regulatory element involved in the MeJA-responsiveness
EfWRKY78	Eru04G002094.t1	TGA-element	AACGAC	1264	6	auxin-responsive element
EfWRKY79	Eru07G000104.t1	ABRE	GCCGCGTGGC	394	9	cis-acting element involved in the abscisic acid responsiveness
EfWRKY79	Eru07G000104.t1	ABRE	CACGTG	427	6	cis-acting element involved in the abscisic acid responsiveness
EfWRKY79	Eru07G000104.t1	ABRE	ACGTG	428	5	cis-acting element involved in the abscisic acid responsiveness
EfWRKY79	Eru07G000104.t1	ABRE	CGCACGTGTC	449	9	cis-acting element involved in the abscisic acid responsiveness
EfWRKY79	Eru07G000104.t1	ABRE	CGCACGTGTC	724	9	cis-acting element involved in the abscisic acid responsiveness
EfWRKY79	Eru07G000104.t1	ABRE	CACGTG	1583	6	cis-acting element involved in the abscisic acid responsiveness
EfWRKY79	Eru07G000104.t1	ABRE	ACGTG	1584	5	cis-acting element involved in the abscisic acid responsiveness
EfWRKY79	Eru07G000104.t1	ARE	AAACCA	1589	6	cis-acting regulatory element essential for the anaerobic induction
EfWRKY79	Eru07G000104.t1	CAT-box	GCCACT	1331	6	cis-acting regulatory element related to meristem expression
EfWRKY79	Eru07G000104.t1	CAT-box	GCCACT	1861	6	cis-acting regulatory element related to meristem expression
EfWRKY79	Eru07G000104.t1	CGTCA-motif	CGTCA	650	5	cis-acting regulatory element involved in the MeJA-responsiveness
EfWRKY79	Eru07G000104.t1	CGTCA-motif	CGTCA	789	5	cis-acting regulatory element involved in the MeJA-responsiveness
EfWRKY79	Eru07G000104.t1	CGTCA-motif	CGTCA	1633	5	cis-acting regulatory element involved in the MeJA-responsiveness
EfWRKY79	Eru07G000104.t1	G-box	CACGTG	427	6	cis-acting regulatory element involved in light responsiveness
EfWRKY79	Eru07G000104.t1	G-box	CACGAC	800	6	cis-acting regulatory element involved in light responsiveness
EfWRKY79	Eru07G000104.t1	G-box	CACGAC	925	6	cis-acting regulatory element involved in light responsiveness
EfWRKY79	Eru07G000104.t1	G-box	CACGTG	1583	6	cis-acting regulatory element involved in light responsiveness
EfWRKY79	Eru07G000104.t1	G-Box	CACGTG	427	6	cis-acting regulatory element involved in light responsiveness
EfWRKY79	Eru07G000104.t1	G-Box	CACGTG	1583	6	cis-acting regulatory element involved in light responsiveness
EfWRKY79	Eru07G000104.t1	LTR	CCGAAA	990	6	cis-acting element involved in low-temperature responsiveness
EfWRKY79	Eru07G000104.t1	MBS	CAACTG	204	6	MYB binding site involved in drought-inducibility
EfWRKY79	Eru07G000104.t1	RY-element	CATGCATG	1931	8	cis-acting regulatory element involved in seed-specific regulation
EfWRKY79	Eru07G000104.t1	Sp1	GGGCGG	850	6	light responsive element
EfWRKY79	Eru07G000104.t1	Sp1	GGGCGG	854	6	light responsive element
EfWRKY79	Eru07G000104.t1	Sp1	GGGCGG	1512	6	light responsive element
EfWRKY79	Eru07G000104.t1	Sp1	GGGCGG	1774	6	light responsive element
EfWRKY79	Eru07G000104.t1	Sp1	GGGCGG	1842	6	light responsive element
EfWRKY79	Eru07G000104.t1	TGACG-motif	TGACG	650	5	cis-acting regulatory element involved in the MeJA-responsiveness
EfWRKY79	Eru07G000104.t1	TGACG-motif	TGACG	789	5	cis-acting regulatory element involved in the MeJA-responsiveness
EfWRKY79	Eru07G000104.t1	TGACG-motif	TGACG	1633	5	cis-acting regulatory element involved in the MeJA-responsiveness
EfWRKY80	Eru10G004697.t1	ABRE	ACGTG	823	5	cis-acting element involved in the abscisic acid responsiveness
EfWRKY80	Eru10G004697.t1	ABRE	GCCGCGTGGC	1456	9	cis-acting element involved in the abscisic acid responsiveness
EfWRKY80	Eru10G004697.t1	ACE	GACACGTATG	821	9	cis-acting element involved in light responsiveness
EfWRKY80	Eru10G004697.t1	ARE	AAACCA	1482	6	cis-acting regulatory element essential for the anaerobic induction
EfWRKY80	Eru10G004697.t1	CAT-box	GCCACT	494	6	cis-acting regulatory element related to meristem expression
EfWRKY80	Eru10G004697.t1	G-box	TACGTG	823	6	cis-acting regulatory element involved in light responsiveness
EfWRKY80	Eru10G004697.t1	GT1-motif	GGTTAA	583	6	light responsive element
EfWRKY80	Eru10G004697.t1	GT1-motif	GGTTAAT	1044	7	light responsive element
EfWRKY80	Eru10G004697.t1	GT1-motif	GGTTAA	1045	6	light responsive element
EfWRKY80	Eru10G004697.t1	MBS	CAACTG	516	6	MYB binding site involved in drought-inducibility
EfWRKY80	Eru10G004697.t1	MBS	CAACTG	708	6	MYB binding site involved in drought-inducibility
EfWRKY80	Eru10G004697.t1	MBS	CAACTG	1600	6	MYB binding site involved in drought-inducibility
EfWRKY80	Eru10G004697.t1	MRE	AACCTAA	1047	7	MYB binding site involved in light responsiveness
EfWRKY80	Eru10G004697.t1	RY-element	CATGCATG	1208	8	cis-acting regulatory element involved in seed-specific regulation
EfWRKY80	Eru10G004697.t1	TC-rich repeats	GTTTTCTTAC	415	9	cis-acting element involved in defense and stress responsiveness
EfWRKY81	Eru04G002096.t1	ABRE	GCAACGTGTC	84	9	cis-acting element involved in the abscisic acid responsiveness
EfWRKY81	Eru04G002096.t1	ABRE	ACGTG	87	5	cis-acting element involved in the abscisic acid responsiveness
EfWRKY81	Eru04G002096.t1	ABRE	ACGTG	1484	5	cis-acting element involved in the abscisic acid responsiveness
EfWRKY81	Eru04G002096.t1	ARE	AAACCA	165	6	cis-acting regulatory element essential for the anaerobic induction
EfWRKY81	Eru04G002096.t1	ARE	AAACCA	491	6	cis-acting regulatory element essential for the anaerobic induction
EfWRKY81	Eru04G002096.t1	CGTCA-motif	CGTCA	986	5	cis-acting regulatory element involved in the MeJA-responsiveness
EfWRKY81	Eru04G002096.t1	CGTCA-motif	CGTCA	1751	5	cis-acting regulatory element involved in the MeJA-responsiveness
EfWRKY81	Eru04G002096.t1	circadian	CAAAGATATC	1988	9	cis-acting regulatory element involved in circadian control
EfWRKY81	Eru04G002096.t1	G-box	CACGAC	105	6	cis-acting regulatory element involved in light responsiveness
EfWRKY81	Eru04G002096.t1	G-Box	CACGTT	86	6	cis-acting regulatory element involved in light responsiveness
EfWRKY81	Eru04G002096.t1	G-Box	CACGTT	1484	6	cis-acting regulatory element involved in light responsiveness
EfWRKY81	Eru04G002096.t1	GCN4_motif	TGAGTCA	1009	7	cis-regulatory element involved in endosperm expression
[truncated: 192 more rows]
