# Supplementary material for: Bioinformatics Analysis of WRKY Family Genes in Erianthus fulvus Ness
Source: Genes (Basel). 2022 Nov 12;13(11):2102. doi: 10.3390/genes13112102 (PMC9690630; doi:10.3390/genes13112102)
Supplement: Supplementary file 1 [file genes-13-02102-s001.zip › Supplemental_Table_S8_Gene Duplication (KaKs values).xlsx]

## Sheet: Sheet1
Gene Duplication (Ka/Ks values)
Gene 1	Gene 2	Ka	Ks	Ka/Ks Ratio
EfWRKY29	EfWRKY30	0.567205	1.4375	0.394578
EfWRKY23	EfWRKY24	0.462148	1.0911	0.42356
EfWRKY21	EfWRKY16	0.207206	1.29655	0.159814
EfWRKY26	EfWRKY27	0.528763	1.89792	0.278601
EfWRKY49	EfWRKY52	0.506271	0.837676	0.604376
EfWRKY49	EfWRKY68	0.694659	1.26988	0.547029
EfWRKY37	EfWRKY07	0.304345	1.28268	0.237272
EfWRKY52	EfWRKY68	0.671151	1.50301	0.446537
EfWRKY05	EfWRKY09	0.260575	0.45906	0.567628
EfWRKY78	EfWRKY83	0.797196	1.24263	0.641537
EfWRKY53	EfWRKY40	0.265192	1.08557	0.244289
EfWRKY15	EfWRKY17	0.249468	0.526043	0.474234
EfWRKY47	EfWRKY63	0.3995	0.496251	0.805035
EfWRKY88	EfWRKY19	0.403315	0.891549	0.452376
EfWRKY84	EfWRKY79	0.347846	0.814289	0.427178
EfWRKY57	EfWRKY40	0.573074	1.10632	0.518002
EfWRKY70	EfWRKY62	0.327896	0.864795	0.37916
EfWRKY69	EfWRKY60	0.272569	0.58668	0.464596
EfWRKY36	EfWRKY66	0.377068	0.872075	0.43238
EfWRKY59	EfWRKY42	0.221584	0.846637	0.261722
EfWRKY27	EfWRKY25	0.239549	0.823558	0.290871
EfWRKY20	EfWRKY14	0.297045	0.715021	0.415436
EfWRKY09	EfWRKY02	0.326311	0.577813	0.564735
EfWRKY50	EfWRKY54	0.817066	1.86115	0.439012
