# Supplementary material for: Bioinformatics Analysis of WRKY Family Genes in Erianthus fulvus Ness
Source: Genes (Basel). 2022 Nov 12;13(11):2102. doi: 10.3390/genes13112102 (PMC9690630; doi:10.3390/genes13112102)
Supplement: Supplementary file 1 [file genes-13-02102-s001.zip › Supplemental_Table_S9_one-to-one_orthologous_relationships.xlsx]

## Sheet: Sheet1
Orthologous gene pairs between E. fulvus and A. thaliana
Gene name	Gene ID of E.fulvus	Chr ID of E.fulvus	Syntenic with	Chr ID of A.thaliana	Gene ID of A.thaliana
EfWRKY23	Eru01G001580.t1	Chr1	==	Chr01	rna-NM_105598.3
EfWRKY03	Eru01G007565.t1	Chr1	==	Chr01	rna-NM_101262.3
EfWRKY05	Eru04G002001.t1	Chr4	==	Chr02	rna-NM_128578.4
EfWRKY81	Eru04G002096.t1	Chr4	==	Chr05	rna-NM_120268.4
EfWRKY70	Eru04G006442.t1	Chr4	==	Chr04	rna-NM_116402.4
EfWRKY69	Eru05G001494.t1	Chr5	==	Chr04	rna-NM_119329.4
EfWRKY36	Eru05G002664.t1	Chr5	==	Chr04	rna-NM_116355.3
EfWRKY59	Eru05G005755.t1	Chr5	==	Chr02	rna-NM_130039.3
EfWRKY42	Eru06G002330.t1	Chr6	==	Chr02	rna-NM_130039.3
EfWRKY68	Eru07G001707.t1	Chr7	==	Chr05	rna-NM_120268.4
EfWRKY09	Eru07G001769.t1	Chr7	==	Chr02	rna-NM_128578.4
EfWRKY62	Eru07G005625.t1	Chr7	==	Chr04	rna-NM_116402.4
EfWRKY07	Eru08G000241.t1	Chr8	==	Chr01	rna-NM_104436.2
EfWRKY07	Eru08G000241.t1	Chr8	==	Chr05	rna-NM_125010.3
EfWRKY66	Eru09G003724.t1	Chr9	==	Chr04	rna-NM_116355.3
EfWRKY60	Eru09G005032.t1	Chr9	==	Chr01	rna-NM_106732.4

## Sheet: Sheet2
Orthologous gene pairs between E. fulvus and O. sativa
Gene name	Gene ID of E.fulvus	Chr ID of E.fulvus	Syntenic with	Chr ID of O. sativa	Gene ID of O. sativa
EfWRKY38	Eru01G000120.t1	Chr1	==	Chr03	transcript:Os03t0855100-01
EfWRKY29	Eru01G001010.t1	Chr1	==	Chr03	transcript:Os03t0741400-01
EfWRKY29	Eru01G001010.t1	Chr1	==	Chr03	transcript:Os03t0798500-01
EfWRKY11	Eru01G001566.t1	Chr1	==	Chr03	transcript:Os03t0758950-01
EfWRKY23	Eru01G001580.t1	Chr1	==	Chr03	transcript:Os03t0758000-01
EfWRKY23	Eru01G001580.t1	Chr1	==	Chr07	transcript:Os07t0111400-00
EfWRKY30	Eru01G001793.t1	Chr1	==	Chr03	transcript:Os03t0741400-01
EfWRKY26	Eru01G006596.t1	Chr1	==	Chr02	transcript:Os02t0698800-01
EfWRKY03	Eru01G007565.t1	Chr1	==	Chr03	transcript:Os03t0444900-00
EfWRKY03	Eru01G007565.t1	Chr1	==	Chr07	transcript:Os07t0596900-00
EfWRKY49	Eru01G008573.t1	Chr1	==	Chr03	transcript:Os03t0335200-01
EfWRKY49	Eru01G008573.t1	Chr1	==	Chr05	transcript:Os05t0478800-00
EfWRKY49	Eru01G008573.t1	Chr1	==	Chr07	transcript:Os07t0680400-01
EfWRKY45	Eru01G008757.t1	Chr1	==	Chr03	transcript:Os03t0321700-01
EfWRKY54	Eru02G000509.t1	Chr2	==	Chr11	transcript:Os11t0116900-01
EfWRKY54	Eru02G000509.t1	Chr2	==	Chr12	transcript:Os12t0116400-00
EfWRKY31	Eru02G000513.t1	Chr2	==	Chr11	transcript:Os11t0117400-00
EfWRKY31	Eru02G000513.t1	Chr2	==	Chr12	transcript:Os12t0116600-01
EfWRKY77	Eru02G000533.t1	Chr2	==	Chr11	transcript:Os11t0117600-00
EfWRKY13	Eru02G004480.t1	Chr2	==	Chr11	transcript:Os11t0490900-01
EfWRKY24	Eru03G000225.t1	Chr3	==	Chr03	transcript:Os03t0758000-01
EfWRKY24	Eru03G000225.t1	Chr3	==	Chr07	transcript:Os07t0111400-00
EfWRKY85	Eru03G003229.t1	Chr3	==	Chr07	transcript:Os07t0273600-01
EfWRKY28	Eru03G004909.t1	Chr3	==	Chr09	transcript:Os09t0334500-01
EfWRKY55	Eru03G005553.t1	Chr3	==	Chr09	transcript:Os09t0417600-02
EfWRKY01	Eru03G008439.t1	Chr3	==	Chr07	transcript:Os07t0583700-01
EfWRKY52	Eru03G009624.t1	Chr3	==	Chr03	transcript:Os03t0335200-01
EfWRKY52	Eru03G009624.t1	Chr3	==	Chr05	transcript:Os05t0478400-00
EfWRKY52	Eru03G009624.t1	Chr3	==	Chr07	transcript:Os07t0680400-01
EfWRKY32	Eru04G001781.t1	Chr4	==	Chr01	transcript:Os01t0842801-00
EfWRKY05	Eru04G002001.t1	Chr4	==	Chr01	transcript:Os01t0826400-01
EfWRKY05	Eru04G002001.t1	Chr4	==	Chr05	transcript:Os05t0474800-01
EfWRKY82	Eru04G002092.t1	Chr4	==	Chr01	transcript:Os01t0821600-01
EfWRKY82	Eru04G002092.t1	Chr4	==	Chr05	transcript:Os05t0478400-00
EfWRKY78	Eru04G002094.t1	Chr4	==	Chr01	transcript:Os01t0820400-01
EfWRKY78	Eru04G002904.t1	Chr4	==	Chr01	transcript:Os01t0750100-03
EfWRKY22	Eru04G003117.t1	Chr4	==	Chr01	transcript:Os01t0734000-01
EfWRKY35	Eru04G003152.t1	Chr4	==	Chr01	transcript:Os01t0730700-01
EfWRKY53	Eru04G003326.t1	Chr4	==	Chr01	transcript:Os01t0714800-01
EfWRKY53	Eru04G003326.t1	Chr4	==	Chr05	transcript:Os05t0537100-00
EfWRKY15	Eru04G003877.t1	Chr4	==	Chr01	transcript:Os01t0665500-00
EfWRKY15	Eru04G003877.t1	Chr4	==	Chr05	transcript:Os05t0565900-00
EfWRKY47	Eru04G003993.t1	Chr4	==	Chr01	transcript:Os01t0656400-00
EfWRKY47	Eru04G003993.t1	Chr4	==	Chr05	transcript:Os05t0571200-01
EfWRKY88	Eru04G004324.t1	Chr4	==	Chr01	transcript:Os01t0626400-01
EfWRKY84	Eru04G004335.t1	Chr4	==	Chr01	transcript:Os01t0624700-01
EfWRKY74	Eru04G004824.t1	Chr4	==	Chr01	transcript:Os01t0586800-00
EfWRKY57	Eru04G004864.t1	Chr4	==	Chr01	transcript:Os01t0584900-01
EfWRKY57	Eru04G004864.t1	Chr4	==	Chr05	transcript:Os05t0537100-00
EfWRKY70	Eru04G006442.t1	Chr4	==	Chr01	transcript:Os01t0289600-00
EfWRKY70	Eru04G006442.t1	Chr4	==	Chr05	transcript:Os05t0137500-00
EfWRKY64	Eru04G008353.t1	Chr4	==	Chr01	transcript:Os01t0185900-01
EfWRKY67	Eru04G008354.t1	Chr4	==	Chr01	transcript:Os01t0186000-01
EfWRKY67	Eru04G008354.t1	Chr4	==	Chr05	transcript:Os05t0183100-01
EfWRKY41	Eru04G009227.t1	Chr4	==	Chr01	transcript:Os01t0246700-01
EfWRKY69	Eru05G001494.t1	Chr5	==	Chr02	transcript:Os02t0181300-01
EfWRKY69	Eru05G001494.t1	Chr5	==	Chr06	transcript:Os06t0649000-01
EfWRKY36	Eru05G002664.t1	Chr5	==	Chr02	transcript:Os02t0265200-01
EfWRKY59	Eru05G005755.t1	Chr5	==	Chr02	transcript:Os02t0652100-01
EfWRKY59	Eru05G005755.t1	Chr5	==	Chr04	transcript:Os04t0545000-01
EfWRKY27	Eru05G006275.t1	Chr5	==	Chr02	transcript:Os02t0698800-01
EfWRKY27	Eru05G006275.t1	Chr5	==	Chr04	transcript:Os04t0597300-01
EfWRKY58	Eru05G007254.t1	Chr5	==	Chr02	transcript:Os02t0770500-00
EfWRKY20	Eru06G001519.t1	Chr6	==	Chr04	transcript:Os04t0605100-01
EfWRKY20	Eru06G001519.t1	Chr6	==	Chr08	transcript:Os08t0235800-00
EfWRKY25	Eru06G001613.t1	Chr6	==	Chr02	transcript:Os02t0698800-01
EfWRKY25	Eru06G001613.t1	Chr6	==	Chr04	transcript:Os04t0597300-01
EfWRKY42	Eru06G002330.t1	Chr6	==	Chr02	transcript:Os02t0652100-01
EfWRKY42	Eru06G002330.t1	Chr6	==	Chr04	transcript:Os04t0545000-01
EfWRKY08	Eru06G003334.t1	Chr6	==	Chr04	transcript:Os04t0471700-00
EfWRKY19	Eru07G000098.t1	Chr7	==	Chr01	transcript:Os01t0626400-01
EfWRKY19	Eru07G000098.t1	Chr7	==	Chr05	transcript:Os05t0583000-01
EfWRKY79	Eru07G000104.t1	Chr7	==	Chr01	transcript:Os01t0624700-01
EfWRKY63	Eru07G000527.t1	Chr7	==	Chr01	transcript:Os01t0656400-00
EfWRKY63	Eru07G000527.t1	Chr7	==	Chr05	transcript:Os05t0571200-01
EfWRKY56	Eru07G000602.t1	Chr7	==	Chr05	transcript:Os05t0567200-00
EfWRKY17	Eru07G000618.t1	Chr7	==	Chr01	transcript:Os01t0665750-01
EfWRKY17	Eru07G000618.t1	Chr7	==	Chr05	transcript:Os05t0583000-01
EfWRKY17	Eru07G000618.t1	Chr7	==	Chr05	transcript:Os05t0565900-00
EfWRKY40	Eru07G000993.t1	Chr7	==	Chr01	transcript:Os01t0714800-01
EfWRKY40	Eru07G000993.t1	Chr7	==	Chr05	transcript:Os05t0537100-00
EfWRKY68	Eru07G001707.t1	Chr7	==	Chr01	transcript:Os01t0820700-00
EfWRKY68	Eru07G001707.t1	Chr7	==	Chr03	transcript:Os03t0335200-01
EfWRKY68	Eru07G001707.t1	Chr7	==	Chr05	transcript:Os05t0478400-00
EfWRKY09	Eru07G001769.t1	Chr7	==	Chr01	transcript:Os01t0826400-01
EfWRKY09	Eru07G001769.t1	Chr7	==	Chr05	transcript:Os05t0474800-01
EfWRKY02	Eru07G003243.t1	Chr7	==	Chr01	transcript:Os01t0826400-01
EfWRKY02	Eru07G003243.t1	Chr7	==	Chr05	transcript:Os05t0474800-01
EfWRKY02	Eru07G003243.t1	Chr7	==	Chr05	transcript:Os05t0343400-01
EfWRKY39	Eru07G003563.t1	Chr7	==	Chr05	transcript:Os05t0478700-00
EfWRKY39	Eru07G003563.t1	Chr7	==	Chr05	transcript:Os05t0321900-01
EfWRKY62	Eru07G005625.t1	Chr7	==	Chr01	transcript:Os01t0289600-00
EfWRKY62	Eru07G005625.t1	Chr7	==	Chr05	transcript:Os05t0137500-00
EfWRKY07	Eru08G000241.t1	Chr8	==	Chr08	transcript:Os08t0499300-01
EfWRKY07	Eru08G000241.t1	Chr8	==	Chr09	transcript:Os09t0481700-02
EfWRKY12	Eru08G002866.t1	Chr8	==	Chr08	transcript:Os08t0386200-01
EfWRKY12	Eru08G002866.t1	Chr8	==	Chr09	transcript:Os09t0334500-01
EfWRKY06	Eru08G003741.t1	Chr8	==	Chr08	transcript:Os08t0276200-01
EfWRKY14	Eru08G004093.t1	Chr8	==	Chr04	transcript:Os04t0605100-01
EfWRKY14	Eru08G004093.t1	Chr8	==	Chr08	transcript:Os08t0235800-00
EfWRKY87	Eru08G004468.t1	Chr8	==	Chr08	transcript:Os08t0198000-00
EfWRKY44	Eru09G001158.t1	Chr9	==	Chr06	transcript:Os06t0146250-00
EfWRKY34	Eru09G001396.t1	Chr9	==	Chr06	transcript:Os06t0158100-00
EfWRKY66	Eru09G003724.t1	Chr9	==	Chr02	transcript:Os02t0265200-01
EfWRKY66	Eru09G003724.t1	Chr9	==	Chr06	transcript:Os06t0504900-00
EfWRKY60	Eru09G005032.t1	Chr9	==	Chr02	transcript:Os02t0181300-01
EfWRKY60	Eru09G005032.t1	Chr9	==	Chr06	transcript:Os06t0649000-01

## Sheet: Sheet3
Orthologous gene pairs between E. fulvus and Saccharum
Gene name	Gene ID of E.fulvus	Chr ID of E.fulvus	Syntenic with	Chr ID of Saccharum	Gene ID of Saccharum
EfWRKY11	Eru01G001566.t1	Chr1	==	Chr1B	transcript:Sspon.01G0049530-1B-mRNA-1
EfWRKY11	Eru01G001566.t1	Chr1	==	Chr1D	transcript:Sspon.01G0049530-2D-mRNA-1
EfWRKY23	Eru01G001580.t1	Chr1	==	Chr1B	transcript:Sspon.01G0049610-1B-mRNA-1
EfWRKY30	Eru01G001793.t1	Chr1	==	Chr1D	transcript:Sspon.01G0028090-3D-mRNA-1
EfWRKY21	Eru01G003259.t2	Chr1	==	Chr1B	transcript:Sspon.01G0023740-2B-mRNA-1
EfWRKY21	Eru01G003259.t2	Chr1	==	Chr1C	transcript:Sspon.01G0023740-3C-mRNA-1
EfWRKY21	Eru01G003259.t2	Chr1	==	Chr2A	transcript:Sspon.01G0023740-1P-mRNA-1
EfWRKY21	Eru01G003259.t2	Chr1	==	Chr2D	transcript:Sspon.02G0053980-2D-mRNA-1
EfWRKY03	Eru01G007565.t1	Chr1	==	Chr1B	transcript:Sspon.01G0012670-2B-mRNA-1
EfWRKY49	Eru01G008573.t1	Chr1	==	Chr1D	transcript:Sspon.01G0052830-1T-mRNA-1
EfWRKY49	Eru01G008573.t1	Chr1	==	Chr5B	transcript:Sspon.05G0030470-1B-mRNA-1
EfWRKY45	Eru01G008757.t1	Chr1	==	Chr1D	transcript:Sspon.01G0008580-3D-mRNA-1
EfWRKY54	Eru02G000509.t1	Chr2	==	Chr5A	transcript:Sspon.05G0021090-1A-mRNA-1
EfWRKY54	Eru02G000509.t1	Chr2	==	Chr5C	transcript:Sspon.05G0021100-2C-mRNA-1
EfWRKY31	Eru02G000513.t1	Chr2	==	Chr5B	transcript:Sspon.05G0021110-2B-mRNA-1
EfWRKY31	Eru02G000513.t1	Chr2	==	Chr5C	transcript:Sspon.05G0021110-3C-mRNA-1
EfWRKY76	Eru02G000538.t1	Chr2	==	Chr7B	transcript:Sspon.05G0021110-1P-mRNA-1
EfWRKY10	Eru02G003316.t3	Chr2	==	Chr5B	transcript:Sspon.05G0016570-2B-mRNA-1
EfWRKY10	Eru02G003316.t3	Chr2	==	Chr5C	transcript:Sspon.05G0016570-3C-mRNA-1
EfWRKY10	Eru02G003316.t3	Chr2	==	Chr5D	transcript:Sspon.05G0016570-4D-mRNA-1
EfWRKY13	Eru02G004480.t1	Chr2	==	Chr6B	transcript:Sspon.06G0025040-1B-mRNA-1
EfWRKY13	Eru02G004480.t1	Chr2	==	Chr6C	transcript:Sspon.06G0025040-2C-mRNA-1
EfWRKY85	Eru03G003229.t1	Chr3	==	Chr2A	transcript:Sspon.02G0020910-1A-mRNA-1
EfWRKY85	Eru03G003229.t1	Chr3	==	Chr2B	transcript:Sspon.02G0020910-2B-mRNA-1
EfWRKY85	Eru03G003229.t1	Chr3	==	Chr2C	transcript:Sspon.02G0020920-3C-mRNA-1
EfWRKY85	Eru03G003229.t1	Chr3	==	Chr2D	transcript:Sspon.02G0020910-1P-mRNA-1
EfWRKY48	Eru03G003750.t1	Chr3	==	Chr2A	transcript:Sspon.02G0019170-1A-mRNA-1
EfWRKY48	Eru03G003750.t1	Chr3	==	Chr2D	transcript:Sspon.02G0019170-3D-mRNA-1
EfWRKY28	Eru03G004909.t1	Chr3	==	Chr2B	transcript:Sspon.02G0017860-2B-mRNA-1
EfWRKY28	Eru03G004909.t1	Chr3	==	Chr2C	transcript:Sspon.02G0050040-1C-mRNA-1
EfWRKY37	Eru03G006356.t2	Chr3	==	Chr2B	transcript:Sspon.02G0012100-2B-mRNA-1
EfWRKY37	Eru03G006356.t2	Chr3	==	Chr6A	transcript:Sspon.06G0001010-1A-mRNA-1
EfWRKY37	Eru03G006356.t2	Chr3	==	Chr6B	transcript:Sspon.06G0001010-2B-mRNA-1
EfWRKY37	Eru03G006356.t2	Chr3	==	Chr6C	transcript:Sspon.06G0001010-3C-mRNA-1
EfWRKY01	Eru03G008439.t1	Chr3	==	Chr2B	transcript:Sspon.02G0034560-1P-mRNA-1
EfWRKY01	Eru03G008439.t1	Chr3	==	Chr2C	transcript:Sspon.02G0034560-2C-mRNA-1
EfWRKY52	Eru03G009624.t1	Chr3	==	Chr1D	transcript:Sspon.01G0052830-1T-mRNA-1
EfWRKY32	Eru04G001781.t1	Chr4	==	Chr3A	transcript:Sspon.03G0002900-1A-mRNA-1
EfWRKY05	Eru04G002001.t1	Chr4	==	Chr3C	transcript:Sspon.03G0029850-2C-mRNA-1
EfWRKY05	Eru04G002001.t1	Chr4	==	Chr7D	transcript:Sspon.03G0029850-2P-mRNA-1
EfWRKY82	Eru04G002092.t1	Chr4	==	Chr3A	transcript:Sspon.03G0003750-1A-mRNA-1
EfWRKY78	Eru04G002094.t1	Chr4	==	Chr3A	transcript:Sspon.03G0003760-1A-mRNA-1
EfWRKY78	Eru04G002094.t1	Chr4	==	Chr3C	transcript:Sspon.03G0003760-3C-mRNA-1
EfWRKY78	Eru04G002904.t1	Chr4	==	Chr3A	transcript:Sspon.03G0006410-1T-mRNA-1
EfWRKY22	Eru04G003117.t1	Chr4	==	Chr3A	transcript:Sspon.03G0007080-1A-mRNA-1
EfWRKY22	Eru04G003117.t1	Chr4	==	Chr3C	transcript:Sspon.03G0007080-3C-mRNA-1
EfWRKY22	Eru04G003117.t1	Chr4	==	Chr7B	transcript:Sspon.03G0007080-2B-mRNA-1
EfWRKY22	Eru04G003117.t1	Chr4	==	Chr7D	transcript:Sspon.03G0007080-2P-mRNA-1
EfWRKY35	Eru04G003152.t1	Chr4	==	Chr3A	transcript:Sspon.03G0007170-1A-mRNA-1
EfWRKY35	Eru04G003152.t1	Chr4	==	Chr3D	transcript:Sspon.03G0007170-3D-mRNA-1
EfWRKY53	Eru04G003326.t1	Chr4	==	Chr3A	transcript:Sspon.03G0007770-1A-mRNA-1
EfWRKY53	Eru04G003326.t1	Chr4	==	Chr3B	transcript:Sspon.03G0007770-2B-mRNA-1
EfWRKY53	Eru04G003326.t1	Chr4	==	Chr3C	transcript:Sspon.03G0007770-3C-mRNA-1
EfWRKY53	Eru04G003326.t1	Chr4	==	Chr3D	transcript:Sspon.03G0007770-4D-mRNA-1
EfWRKY53	Eru04G003326.t1	Chr4	==	Chr7B	transcript:Sspon.03G0007770-1P-mRNA-1
EfWRKY53	Eru04G003326.t1	Chr4	==	Chr7D	transcript:Sspon.03G0007770-2P-mRNA-1
EfWRKY15	Eru04G003877.t1	Chr4	==	Chr7A	transcript:Sspon.07G0001970-1A-mRNA-1
EfWRKY15	Eru04G003877.t1	Chr4	==	Chr7B	transcript:Sspon.03G0009520-2B-mRNA-1
EfWRKY15	Eru04G003877.t1	Chr4	==	Chr7D	transcript:Sspon.03G0009520-4D-mRNA-1
EfWRKY47	Eru04G003993.t1	Chr4	==	Chr3D	transcript:Sspon.03G0010020-4D-mRNA-1
EfWRKY84	Eru04G004335.t1	Chr4	==	Chr3C	transcript:Sspon.03G0010950-3C-mRNA-1
EfWRKY57	Eru04G004864.t1	Chr4	==	Chr3A	transcript:Sspon.03G0012520-1A-mRNA-1
EfWRKY57	Eru04G004864.t1	Chr4	==	Chr3B	transcript:Sspon.03G0012520-2B-mRNA-1
EfWRKY57	Eru04G004864.t1	Chr4	==	Chr3C	transcript:Sspon.03G0012520-3C-mRNA-1
EfWRKY70	Eru04G006442.t1	Chr4	==	Chr3A	transcript:Sspon.03G0016140-1A-mRNA-1
EfWRKY70	Eru04G006442.t1	Chr4	==	Chr7C	transcript:Sspon.07G0032870-1C-mRNA-1
EfWRKY43	Eru04G008295.t1	Chr4	==	Chr3B	transcript:Sspon.03G0022290-2B-mRNA-1
EfWRKY43	Eru04G008295.t1	Chr4	==	Chr7B	transcript:Sspon.03G0036630-1P-mRNA-1
EfWRKY67	Eru04G008354.t1	Chr4	==	Chr3C	transcript:Sspon.03G0036630-2C-mRNA-1
EfWRKY41	Eru04G009227.t1	Chr4	==	Chr3D	transcript:Sspon.03G0025350-4D-mRNA-1
EfWRKY69	Eru05G001494.t1	Chr5	==	Chr4B	transcript:Sspon.08G0004840-2B-mRNA-1
EfWRKY69	Eru05G001494.t1	Chr5	==	Chr8A	transcript:Sspon.08G0004840-1A-mRNA-1
EfWRKY69	Eru05G001494.t1	Chr5	==	Chr8B	transcript:Sspon.08G0004840-2P-mRNA-1
EfWRKY69	Eru05G001494.t1	Chr5	==	Chr8C	transcript:Sspon.08G0025900-1C-mRNA-1
EfWRKY36	Eru05G002664.t1	Chr5	==	Chr4C	transcript:Sspon.04G0013750-3C-mRNA-1
EfWRKY59	Eru05G005755.t1	Chr5	==	Chr4D	transcript:Sspon.04G0023970-3D-mRNA-1
EfWRKY27	Eru05G006275.t1	Chr5	==	Chr4A	transcript:Sspon.04G0005650-1A-mRNA-1
EfWRKY58	Eru05G007254.t1	Chr5	==	Chr4C	transcript:Sspon.04G0023980-2C-mRNA-1
EfWRKY42	Eru06G002330.t1	Chr6	==	Chr4D	transcript:Sspon.04G0023970-3D-mRNA-1
EfWRKY08	Eru06G003334.t1	Chr6	==	Chr5A	transcript:Sspon.05G0009310-1A-mRNA-1
EfWRKY65	Eru06G004797.t1	Chr6	==	Chr5C	transcript:Sspon.05G0012840-2C-mRNA-1
EfWRKY19	Eru07G000098.t1	Chr7	==	Chr7A	transcript:Sspon.07G0001230-1A-mRNA-1
EfWRKY19	Eru07G000098.t1	Chr7	==	Chr7D	transcript:Sspon.07G0001230-3D-mRNA-1
EfWRKY63	Eru07G000527.t1	Chr7	==	Chr3C	transcript:Sspon.03G0010020-3C-mRNA-1
EfWRKY63	Eru07G000527.t1	Chr7	==	Chr3D	transcript:Sspon.03G0010020-4D-mRNA-1
EfWRKY56	Eru07G000602.t1	Chr7	==	Chr7D	transcript:Sspon.07G0021640-1P-mRNA-1
EfWRKY56	Eru07G000602.t1	Chr7	==	Chr7D	transcript:Sspon.07G0021640-2D-mRNA-1
EfWRKY17	Eru07G000618.t1	Chr7	==	Chr7B	transcript:Sspon.03G0009520-2B-mRNA-1
EfWRKY17	Eru07G000618.t1	Chr7	==	Chr7D	transcript:Sspon.03G0009520-4D-mRNA-1
EfWRKY40	Eru07G000993.t1	Chr7	==	Chr3A	transcript:Sspon.03G0007770-1A-mRNA-1
EfWRKY40	Eru07G000993.t1	Chr7	==	Chr3A	transcript:Sspon.03G0012520-1A-mRNA-1
EfWRKY40	Eru07G000993.t1	Chr7	==	Chr3D	transcript:Sspon.03G0007770-4D-mRNA-1
EfWRKY40	Eru07G000993.t1	Chr7	==	Chr7B	transcript:Sspon.03G0007770-1P-mRNA-1
EfWRKY40	Eru07G000993.t1	Chr7	==	Chr7D	transcript:Sspon.03G0007770-2P-mRNA-1
EfWRKY68	Eru07G001707.t1	Chr7	==	Chr1D	transcript:Sspon.01G0052830-1T-mRNA-1
EfWRKY83	Eru07G001708.t1	Chr7	==	Chr3C	transcript:Sspon.03G0003770-2C-mRNA-1
EfWRKY83	Eru07G001708.t1	Chr7	==	Chr7C	transcript:Sspon.07G0005660-2C-mRNA-1
EfWRKY09	Eru07G001769.t1	Chr7	==	Chr3A	transcript:Sspon.03G0003610-1A-mRNA-1
EfWRKY09	Eru07G001769.t1	Chr7	==	Chr3C	transcript:Sspon.03G0029850-2C-mRNA-1
EfWRKY09	Eru07G001769.t1	Chr7	==	Chr7D	transcript:Sspon.03G0029850-2P-mRNA-1
EfWRKY02	Eru07G003243.t1	Chr7	==	Chr7A	transcript:Sspon.07G0010240-1P-mRNA-1
EfWRKY02	Eru07G003243.t1	Chr7	==	Chr7B	transcript:Sspon.07G0010240-2B-mRNA-1
EfWRKY62	Eru07G005625.t1	Chr7	==	Chr7C	transcript:Sspon.07G0032870-1C-mRNA-1
EfWRKY07	Eru08G000241.t1	Chr8	==	Chr6A	transcript:Sspon.06G0001010-1A-mRNA-1
EfWRKY07	Eru08G000241.t1	Chr8	==	Chr6B	transcript:Sspon.06G0001010-2B-mRNA-1
EfWRKY07	Eru08G000241.t1	Chr8	==	Chr6C	transcript:Sspon.06G0001010-3C-mRNA-1
EfWRKY12	Eru08G002866.t1	Chr8	==	Chr2C	transcript:Sspon.02G0050040-1C-mRNA-1
EfWRKY12	Eru08G002866.t1	Chr8	==	Chr6A	transcript:Sspon.06G0006960-1A-mRNA-1
EfWRKY06	Eru08G003741.t1	Chr8	==	Chr6A	transcript:Sspon.06G0007930-1A-mRNA-1
EfWRKY06	Eru08G003741.t1	Chr8	==	Chr6C	transcript:Sspon.06G0007930-3C-mRNA-1
EfWRKY51	Eru08G004331.t1	Chr8	==	Chr6A	transcript:Sspon.06G0009100-1P-mRNA-1
EfWRKY87	Eru08G004468.t1	Chr8	==	Chr6A	transcript:Sspon.06G0009500-1A-mRNA-1
EfWRKY87	Eru08G004468.t1	Chr8	==	Chr6B	transcript:Sspon.06G0009500-2B-mRNA-1
EfWRKY87	Eru08G004468.t1	Chr8	==	Chr6C	transcript:Sspon.06G0009500-3C-mRNA-1
EfWRKY34	Eru09G001396.t1	Chr9	==	Chr8D	transcript:Sspon.08G0014510-2D-mRNA-1
EfWRKY66	Eru09G003724.t1	Chr9	==	Chr4C	transcript:Sspon.04G0013750-3C-mRNA-1
EfWRKY66	Eru09G003724.t1	Chr9	==	Chr8A	transcript:Sspon.08G0008300-1A-mRNA-1
EfWRKY66	Eru09G003724.t1	Chr9	==	Chr8D	transcript:Sspon.08G0008300-3D-mRNA-1
EfWRKY60	Eru09G005032.t1	Chr9	==	Chr4B	transcript:Sspon.08G0004840-2B-mRNA-1
EfWRKY60	Eru09G005032.t1	Chr9	==	Chr8B	transcript:Sspon.08G0004840-2P-mRNA-1
EfWRKY60	Eru09G005032.t1	Chr9	==	Chr8C	transcript:Sspon.08G0025900-1C-mRNA-1
EfWRKY16	Eru10G001318.t1	Chr10	==	Chr1C	transcript:Sspon.01G0023740-3C-mRNA-1
EfWRKY16	Eru10G001318.t1	Chr10	==	Chr2A	transcript:Sspon.01G0023740-1P-mRNA-1
EfWRKY16	Eru10G001318.t1	Chr10	==	Chr2D	transcript:Sspon.02G0053980-2D-mRNA-1
EfWRKY04	Eru10G002492.t1	Chr10	==	Chr2D	transcript:Sspon.02G0027610-2D-mRNA-1
EfWRKY72	Eru10G003851.t1	Chr10	==	Chr7A	transcript:Sspon.07G0019720-1P-mRNA-1
EfWRKY72	Eru10G003851.t1	Chr10	==	Chr7C	transcript:Sspon.07G0019720-3C-mRNA-1
EfWRKY50	Eru10G004692.t1	Chr10	==	Chr5C	transcript:Sspon.05G0021110-3C-mRNA-1
EfWRKY50	Eru10G004692.t1	Chr10	==	Chr5D	transcript:Sspon.05G0021100-3D-mRNA-1
EfWRKY80	Eru10G004697.t1	Chr10	==	Chr5A	transcript:Sspon.05G0021110-1A-mRNA-1
EfWRKY80	Eru10G004697.t1	Chr10	==	Chr5B	transcript:Sspon.05G0030490-1B-mRNA-1
EfWRKY80	Eru10G004697.t1	Chr10	==	Chr7B	transcript:Sspon.07G0016540-2B-mRNA-1
EfWRKY80	Eru10G004697.t1	Chr10	==	Chr7C	transcript:Sspon.05G0021110-2P-mRNA-1
EfWRKY80	Eru10G004697.t1	Chr10	==	Chr7D	transcript:Sspon.05G0021110-3P-mRNA-1
EfWRKY75	Eru10G004698.t1	Chr10	==	Chr5B	transcript:Sspon.05G0030470-1B-mRNA-1
EfWRKY75	Eru10G004698.t1	Chr10	==	Chr5C	transcript:Sspon.05G0030470-1P-mRNA-1
EfWRKY75	Eru10G004698.t1	Chr10	==	Chr5D	transcript:Sspon.05G0030470-3D-mRNA-1

## Sheet: Sheet4
Orthologous gene pairs between E. fulvus and S. bicolor
Gene name	Gene ID of E.fulvus	Chr ID of E.fulvus	Syntenic with	Chr ID of S. bicolor	Gene ID of S. bicolor
EfWRKY38	Eru01G000120.t1	Chr1	==	Chr01	transcript:KXG37092
EfWRKY29	Eru01G001010.t1	Chr1	==	Chr01	transcript:KXG37354
EfWRKY11	Eru01G001566.t1	Chr1	==	Chr01	transcript:EER93417
EfWRKY23	Eru01G001580.t1	Chr1	==	Chr01	transcript:EER90854
EfWRKY23	Eru01G001580.t1	Chr1	==	Chr02	transcript:KXG34273
EfWRKY30	Eru01G001793.t1	Chr1	==	Chr01	transcript:EER93478
EfWRKY21	Eru01G003259.t2	Chr1	==	Chr01	transcript:EER91209
EfWRKY21	Eru01G003259.t2	Chr1	==	Chr08	transcript:EES17321
EfWRKY26	Eru01G006596.t1	Chr1	==	Chr01	transcript:OQU92055
EfWRKY26	Eru01G006596.t1	Chr1	==	Chr04	transcript:EES07413
EfWRKY03	Eru01G007565.t1	Chr1	==	Chr01	transcript:EER94675
EfWRKY49	Eru01G008573.t1	Chr1	==	Chr01	transcript:EER94905
EfWRKY49	Eru01G008573.t1	Chr1	==	Chr02	transcript:EER99917
EfWRKY45	Eru01G008757.t1	Chr1	==	Chr01	transcript:EER94940
EfWRKY54	Eru02G000509.t1	Chr2	==	Chr05	transcript:OQU82725
EfWRKY54	Eru02G000509.t1	Chr2	==	Chr08	transcript:OQU78675
EfWRKY77	Eru02G000533.t1	Chr2	==	Chr08	transcript:EES15637
EfWRKY76	Eru02G000538.t1	Chr2	==	Chr05	transcript:EES09141
EfWRKY10	Eru02G003316.t3	Chr2	==	Chr05	transcript:OQU83234
EfWRKY13	Eru02G004480.t1	Chr2	==	Chr05	transcript:EES08501
EfWRKY24	Eru03G000225.t1	Chr3	==	Chr01	transcript:EER90854
EfWRKY24	Eru03G000225.t1	Chr3	==	Chr02	transcript:KXG34273
EfWRKY85	Eru03G003229.t1	Chr3	==	Chr02	transcript:KXG34888
EfWRKY48	Eru03G003750.t1	Chr3	==	Chr02	transcript:OQU88981
EfWRKY28	Eru03G004909.t1	Chr3	==	Chr02	transcript:EER96589
EfWRKY55	Eru03G005553.t1	Chr3	==	Chr02	transcript:EER98905
EfWRKY37	Eru03G006356.t2	Chr3	==	Chr02	transcript:KXG35872
EfWRKY37	Eru03G006356.t2	Chr3	==	Chr07	transcript:OQU80981
EfWRKY89	Eru03G007868.t1	Chr3	==	Chr02	transcript:EER99483
EfWRKY01	Eru03G008439.t1	Chr3	==	Chr02	transcript:KXG36569
EfWRKY52	Eru03G009624.t1	Chr3	==	Chr01	transcript:EER94905
EfWRKY52	Eru03G009624.t1	Chr3	==	Chr02	transcript:EER99917
EfWRKY32	Eru04G001781.t1	Chr4	==	Chr03	transcript:OQU87842
EfWRKY05	Eru04G002001.t1	Chr4	==	Chr03	transcript:KXG33637
EfWRKY05	Eru04G002001.t1	Chr4	==	Chr09	transcript:OQU78174
EfWRKY05	Eru04G002001.t1	Chr4	==	Chr09	transcript:KXG21728
EfWRKY82	Eru04G002092.t1	Chr4	==	Chr03	transcript:EES01669
EfWRKY81	Eru04G002096.t1	Chr4	==	Chr03	transcript:EES01668
EfWRKY33	Eru04G002904.t1	Chr4	==	Chr03	transcript:EES03611
EfWRKY22	Eru04G003117.t1	Chr4	==	Chr03	transcript:EES01425
EfWRKY22	Eru04G003117.t1	Chr4	==	Chr09	transcript:EES19853
EfWRKY35	Eru04G003152.t1	Chr4	==	Chr03	transcript:EES03563
EfWRKY53	Eru04G003326.t1	Chr4	==	Chr03	transcript:KXG33244
EfWRKY53	Eru04G003326.t1	Chr4	==	Chr09	transcript:EES18577
EfWRKY15	Eru04G003877.t1	Chr4	==	Chr03	transcript:EES03393
EfWRKY15	Eru04G003877.t1	Chr4	==	Chr09	transcript:EES18690
EfWRKY47	Eru04G003993.t1	Chr4	==	Chr03	transcript:EES03370
EfWRKY47	Eru04G003993.t1	Chr4	==	Chr09	transcript:EES18716
EfWRKY88	Eru04G004324.t1	Chr4	==	Chr03	transcript:EES01107
EfWRKY84	Eru04G004335.t1	Chr4	==	Chr03	transcript:EES03310
EfWRKY84	Eru04G004335.t1	Chr4	==	Chr09	transcript:KXG22622
EfWRKY74	Eru04G004824.t1	Chr4	==	Chr03	transcript:EES03177
EfWRKY57	Eru04G004864.t1	Chr4	==	Chr03	transcript:EES00970
EfWRKY57	Eru04G004864.t1	Chr4	==	Chr09	transcript:EES18577
EfWRKY70	Eru04G006442.t1	Chr4	==	Chr03	transcript:EES00609
EfWRKY70	Eru04G006442.t1	Chr4	==	Chr09	transcript:KXG21247
EfWRKY64	Eru04G008353.t1	Chr4	==	Chr03	transcript:EES02331
EfWRKY67	Eru04G008354.t1	Chr4	==	Chr03	transcript:EES00157
EfWRKY67	Eru04G008354.t1	Chr4	==	Chr09	transcript:EES19157
EfWRKY41	Eru04G009227.t1	Chr4	==	Chr03	transcript:EES02155
EfWRKY69	Eru05G001494.t1	Chr5	==	Chr04	transcript:EES04642
EfWRKY36	Eru05G002664.t1	Chr5	==	Chr04	transcript:EES04883
EfWRKY59	Eru05G005755.t1	Chr5	==	Chr04	transcript:KXG31104
EfWRKY59	Eru05G005755.t1	Chr5	==	Chr06	transcript:KXG26824
EfWRKY27	Eru05G006275.t1	Chr5	==	Chr04	transcript:EES07413
EfWRKY27	Eru05G006275.t1	Chr5	==	Chr06	transcript:KXG27029
EfWRKY58	Eru05G007254.t1	Chr5	==	Chr04	transcript:EES05866
EfWRKY20	Eru06G001519.t1	Chr6	==	Chr06	transcript:EES11384
EfWRKY20	Eru06G001519.t1	Chr6	==	Chr07	transcript:EES14755
EfWRKY25	Eru06G001613.t1	Chr6	==	Chr04	transcript:EES07413
EfWRKY25	Eru06G001613.t1	Chr6	==	Chr06	transcript:KXG27029
EfWRKY42	Eru06G002330.t1	Chr6	==	Chr04	transcript:KXG31104
EfWRKY42	Eru06G002330.t1	Chr6	==	Chr06	transcript:KXG26824
EfWRKY08	Eru06G003334.t1	Chr6	==	Chr06	transcript:OQU81765
EfWRKY65	Eru06G004797.t1	Chr6	==	Chr06	transcript:OQU81396
EfWRKY19	Eru07G000098.t1	Chr7	==	Chr03	transcript:EES01107
EfWRKY19	Eru07G000098.t1	Chr7	==	Chr09	transcript:OQU78504
EfWRKY79	Eru07G000104.t1	Chr7	==	Chr03	transcript:EES03310
EfWRKY79	Eru07G000104.t1	Chr7	==	Chr09	transcript:KXG22622
EfWRKY63	Eru07G000527.t1	Chr7	==	Chr03	transcript:EES03370
EfWRKY63	Eru07G000527.t1	Chr7	==	Chr09	transcript:EES18716
EfWRKY56	Eru07G000602.t1	Chr7	==	Chr09	transcript:KXG22547
EfWRKY17	Eru07G000618.t1	Chr7	==	Chr03	transcript:EES03393
EfWRKY17	Eru07G000618.t1	Chr7	==	Chr09	transcript:OQU78504
EfWRKY17	Eru07G000618.t1	Chr7	==	Chr09	transcript:EES18690
EfWRKY40	Eru07G000993.t1	Chr7	==	Chr03	transcript:KXG33244
EfWRKY40	Eru07G000993.t1	Chr7	==	Chr09	transcript:EES18577
EfWRKY68	Eru07G001707.t1	Chr7	==	Chr01	transcript:EER94905
EfWRKY68	Eru07G001707.t1	Chr7	==	Chr03	transcript:EES01669
EfWRKY68	Eru07G001707.t1	Chr7	==	Chr05	transcript:OQU82725
EfWRKY83	Eru07G001708.t1	Chr7	==	Chr09	transcript:EES19695
EfWRKY09	Eru07G001769.t1	Chr7	==	Chr03	transcript:KXG33637
EfWRKY09	Eru07G001769.t1	Chr7	==	Chr09	transcript:KXG21728
EfWRKY09	Eru07G001769.t1	Chr7	==	Chr09	transcript:OQU78174
EfWRKY02	Eru07G003243.t1	Chr7	==	Chr09	transcript:OQU78174
EfWRKY02	Eru07G003243.t1	Chr7	==	Chr09	transcript:KXG21728
EfWRKY62	Eru07G005625.t1	Chr7	==	Chr03	transcript:EES00609
EfWRKY62	Eru07G005625.t1	Chr7	==	Chr09	transcript:KXG21247
EfWRKY07	Eru08G000241.t1	Chr8	==	Chr02	transcript:KXG35872
EfWRKY07	Eru08G000241.t1	Chr8	==	Chr07	transcript:OQU80981
EfWRKY12	Eru08G002866.t1	Chr8	==	Chr07	transcript:OQU80381
EfWRKY06	Eru08G003741.t1	Chr8	==	Chr07	transcript:EES14907
EfWRKY14	Eru08G004093.t1	Chr8	==	Chr06	transcript:EES11384
EfWRKY14	Eru08G004093.t1	Chr8	==	Chr07	transcript:EES14755
EfWRKY51	Eru08G004331.t1	Chr8	==	Chr07	transcript:OQU80086
EfWRKY87	Eru08G004468.t1	Chr8	==	Chr07	transcript:OQU80053
EfWRKY60	Eru09G005032.t1	Chr9	==	Chr04	transcript:EES04642

## Sheet: Sheet5
Orthologous gene pairs between E. fulvus and Miscanthus
Gene name	Gene ID of E.fulvus	Chr ID of E.fulvus	Syntenic with	Chr ID of Miscanthus	Gene ID of Miscanthus
EfWRKY38	Eru01G000120.t1	Chr1	==	Chr01	rna-NCGR_LOCUS5234
EfWRKY38	Eru01G000120.t1	Chr1	==	Chr17	rna-NCGR_LOCUS59252
EfWRKY29	Eru01G001010.t1	Chr1	==	Chr01	rna-NCGR_LOCUS4702
EfWRKY29	Eru01G001010.t1	Chr1	==	Chr02	rna-NCGR_LOCUS10278
EfWRKY11	Eru01G001566.t1	Chr1	==	Chr01	rna-NCGR_LOCUS4411
EfWRKY11	Eru01G001566.t1	Chr1	==	Chr02	rna-NCGR_LOCUS9993
EfWRKY30	Eru01G001793.t1	Chr1	==	Chr01	rna-NCGR_LOCUS4289
EfWRKY30	Eru01G001793.t1	Chr1	==	Chr02	rna-NCGR_LOCUS9880
EfWRKY26	Eru01G006596.t1	Chr1	==	Chr01	rna-NCGR_LOCUS2628
EfWRKY26	Eru01G006596.t1	Chr1	==	Chr02	rna-NCGR_LOCUS8028
EfWRKY03	Eru01G007565.t1	Chr1	==	Chr01	rna-NCGR_LOCUS2167
EfWRKY03	Eru01G007565.t1	Chr1	==	Chr02	rna-NCGR_LOCUS7560
EfWRKY49	Eru01G008573.t1	Chr1	==	Chr01	rna-NCGR_LOCUS1696
EfWRKY49	Eru01G008573.t1	Chr1	==	Chr02	rna-NCGR_LOCUS7105
EfWRKY49	Eru01G008573.t1	Chr1	==	Chr04	rna-NCGR_LOCUS15133
EfWRKY45	Eru01G008757.t1	Chr1	==	Chr01	rna-NCGR_LOCUS1620
EfWRKY45	Eru01G008757.t1	Chr1	==	Chr02	rna-NCGR_LOCUS7010
EfWRKY54	Eru02G000509.t1	Chr2	==	Chr09	rna-NCGR_LOCUS38702
EfWRKY54	Eru02G000509.t1	Chr2	==	Chr09	rna-NCGR_LOCUS38734
EfWRKY31	Eru02G000513.t1	Chr2	==	Chr09	rna-NCGR_LOCUS38700
EfWRKY31	Eru02G000513.t1	Chr2	==	Chr14	rna-NCGR_LOCUS51854
EfWRKY31	Eru02G000513.t1	Chr2	==	Chr15	rna-NCGR_LOCUS53933
EfWRKY77	Eru02G000533.t1	Chr2	==	Chr14	rna-NCGR_LOCUS51861
EfWRKY77	Eru02G000533.t1	Chr2	==	Chr15	rna-NCGR_LOCUS53938
EfWRKY13	Eru02G004480.t1	Chr2	==	Chr09	rna-NCGR_LOCUS37589
EfWRKY24	Eru03G000225.t1	Chr3	==	Chr02	rna-NCGR_LOCUS9985
EfWRKY24	Eru03G000225.t1	Chr3	==	Chr04	rna-NCGR_LOCUS18710
EfWRKY85	Eru03G003229.t1	Chr3	==	Chr04	rna-NCGR_LOCUS17936
EfWRKY48	Eru03G003750.t1	Chr3	==	Chr04	rna-NCGR_LOCUS17729
EfWRKY28	Eru03G004909.t1	Chr3	==	Chr04	rna-NCGR_LOCUS17382
EfWRKY18	Eru03G004915.t1	Chr3	==	Chr04	rna-NCGR_LOCUS17381
EfWRKY55	Eru03G005553.t1	Chr3	==	Chr04	rna-NCGR_LOCUS17137
EfWRKY01	Eru03G008439.t1	Chr3	==	Chr04	rna-NCGR_LOCUS15759
EfWRKY52	Eru03G009624.t1	Chr3	==	Chr01	rna-NCGR_LOCUS1696
EfWRKY52	Eru03G009624.t1	Chr3	==	Chr02	rna-NCGR_LOCUS7105
EfWRKY52	Eru03G009624.t1	Chr3	==	Chr04	rna-NCGR_LOCUS15133
EfWRKY32	Eru04G001781.t1	Chr4	==	Chr05	rna-NCGR_LOCUS19784
EfWRKY32	Eru04G001781.t1	Chr4	==	Chr06	rna-NCGR_LOCUS24039
EfWRKY05	Eru04G002001.t1	Chr4	==	Chr05	rna-NCGR_LOCUS19893
EfWRKY05	Eru04G002001.t1	Chr4	==	Chr06	rna-NCGR_LOCUS24148
EfWRKY05	Eru04G002001.t1	Chr4	==	Chr16	rna-NCGR_LOCUS55134
EfWRKY05	Eru04G002001.t1	Chr4	==	Chr17	rna-NCGR_LOCUS57628
EfWRKY82	Eru04G002092.t1	Chr4	==	Chr05	rna-NCGR_LOCUS19927
EfWRKY82	Eru04G002092.t1	Chr4	==	Chr06	rna-NCGR_LOCUS24181
EfWRKY82	Eru04G002092.t1	Chr4	==	Chr17	rna-NCGR_LOCUS57601
EfWRKY78	Eru04G002094.t1	Chr4	==	Chr05	rna-NCGR_LOCUS19928
EfWRKY78	Eru04G002094.t1	Chr4	==	Chr06	rna-NCGR_LOCUS24184
EfWRKY81	Eru04G002096.t1	Chr4	==	Chr05	rna-NCGR_LOCUS19929
EfWRKY81	Eru04G002096.t1	Chr4	==	Chr06	rna-NCGR_LOCUS24185
EfWRKY33	Eru04G002904.t1	Chr4	==	Chr05	rna-NCGR_LOCUS20316
EfWRKY33	Eru04G002904.t1	Chr4	==	Chr06	rna-NCGR_LOCUS24577
EfWRKY22	Eru04G003117.t1	Chr4	==	Chr05	rna-NCGR_LOCUS20413
EfWRKY22	Eru04G003117.t1	Chr4	==	Chr06	rna-NCGR_LOCUS24672
EfWRKY22	Eru04G003117.t1	Chr4	==	Chr16	rna-NCGR_LOCUS54785
EfWRKY22	Eru04G003152.t1	Chr4	==	Chr05	rna-NCGR_LOCUS20428
EfWRKY35	Eru04G003152.t1	Chr4	==	Chr06	rna-NCGR_LOCUS24696
EfWRKY53	Eru04G003326.t1	Chr4	==	Chr05	rna-NCGR_LOCUS20496
EfWRKY53	Eru04G003326.t1	Chr4	==	Chr06	rna-NCGR_LOCUS24792
EfWRKY53	Eru04G003326.t1	Chr4	==	Chr16	rna-NCGR_LOCUS54696
EfWRKY53	Eru04G003326.t1	Chr4	==	Chr17	rna-NCGR_LOCUS57152
EfWRKY15	Eru04G003877.t1	Chr4	==	Chr05	rna-NCGR_LOCUS20763
EfWRKY15	Eru04G003877.t1	Chr4	==	Chr16	rna-NCGR_LOCUS54474
EfWRKY15	Eru04G003877.t1	Chr4	==	Chr17	rna-NCGR_LOCUS56931
EfWRKY47	Eru04G003993.t1	Chr4	==	Chr05	rna-NCGR_LOCUS20815
EfWRKY47	Eru04G003993.t1	Chr4	==	Chr06	rna-NCGR_LOCUS25088
EfWRKY47	Eru04G003993.t1	Chr4	==	Chr16	rna-NCGR_LOCUS54429
EfWRKY47	Eru04G003993.t1	Chr4	==	Chr17	rna-NCGR_LOCUS56909
EfWRKY88	Eru04G004324.t1	Chr4	==	Chr05	rna-NCGR_LOCUS20956
EfWRKY88	Eru04G004324.t1	Chr4	==	Chr06	rna-NCGR_LOCUS25202
EfWRKY88	Eru04G004324.t1	Chr4	==	Chr16	rna-NCGR_LOCUS54337
EfWRKY84	Eru04G004335.t1	Chr4	==	Chr05	rna-NCGR_LOCUS20963
EfWRKY84	Eru04G004335.t1	Chr4	==	Chr06	rna-NCGR_LOCUS25208
EfWRKY84	Eru04G004335.t1	Chr4	==	Chr16	rna-NCGR_LOCUS54335
EfWRKY84	Eru04G004335.t1	Chr4	==	Chr17	rna-NCGR_LOCUS56815
EfWRKY74	Eru04G004824.t1	Chr4	==	Chr05	rna-NCGR_LOCUS21210
EfWRKY74	Eru04G004824.t1	Chr4	==	Chr06	rna-NCGR_LOCUS25426
EfWRKY57	Eru04G004864.t1	Chr4	==	Chr05	rna-NCGR_LOCUS21227
EfWRKY57	Eru04G004864.t1	Chr4	==	Chr06	rna-NCGR_LOCUS25452
EfWRKY70	Eru04G006442.t1	Chr4	==	Chr05	rna-NCGR_LOCUS21693
EfWRKY70	Eru04G006442.t1	Chr4	==	Chr06	rna-NCGR_LOCUS25909
EfWRKY70	Eru04G006442.t1	Chr4	==	Chr16	rna-NCGR_LOCUS56287
EfWRKY70	Eru04G006442.t1	Chr4	==	Chr17	rna-NCGR_LOCUS58802
EfWRKY64	Eru04G008353.t1	Chr4	==	Chr05	rna-NCGR_LOCUS22594
EfWRKY64	Eru04G008353.t1	Chr4	==	Chr06	rna-NCGR_LOCUS26852
EfWRKY67	Eru04G008354.t1	Chr4	==	Chr05	rna-NCGR_LOCUS22595
EfWRKY67	Eru04G008354.t1	Chr4	==	Chr06	rna-NCGR_LOCUS26853
EfWRKY67	Eru04G008354.t1	Chr4	==	Chr16	rna-NCGR_LOCUS55914
EfWRKY67	Eru04G008354.t1	Chr4	==	Chr17	rna-NCGR_LOCUS58519
EfWRKY41	Eru04G009227.t1	Chr4	==	Chr05	rna-NCGR_LOCUS23012
EfWRKY69	Eru05G001494.t1	Chr5	==	Chr08	rna-NCGR_LOCUS35392
EfWRKY69	Eru05G001494.t1	Chr5	==	Chr18	rna-NCGR_LOCUS60161
EfWRKY69	Eru05G001494.t1	Chr5	==	Chr19	rna-NCGR_LOCUS62964
EfWRKY36	Eru05G002664.t1	Chr5	==	Chr08	rna-NCGR_LOCUS34940
EfWRKY59	Eru05G005755.t1	Chr5	==	Chr08	rna-NCGR_LOCUS33855
EfWRKY59	Eru05G005755.t1	Chr5	==	Chr11	rna-NCGR_LOCUS43552
EfWRKY59	Eru05G005755.t1	Chr5	==	Chr12	rna-NCGR_LOCUS46181
EfWRKY27	Eru05G006275.t1	Chr5	==	Chr08	rna-NCGR_LOCUS33647
EfWRKY27	Eru05G006275.t1	Chr5	==	Chr11	rna-NCGR_LOCUS43225
EfWRKY27	Eru05G006275.t1	Chr5	==	Chr12	rna-NCGR_LOCUS45805
EfWRKY58	Eru05G007254.t1	Chr5	==	Chr08	rna-NCGR_LOCUS33170
EfWRKY20	Eru06G001519.t1	Chr6	==	Chr11	rna-NCGR_LOCUS43144
EfWRKY20	Eru06G001519.t1	Chr6	==	Chr12	rna-NCGR_LOCUS45759
EfWRKY20	Eru06G001519.t1	Chr6	==	Chr13	rna-NCGR_LOCUS49131
EfWRKY25	Eru06G001613.t1	Chr6	==	Chr08	rna-NCGR_LOCUS33647
EfWRKY25	Eru06G001613.t1	Chr6	==	Chr11	rna-NCGR_LOCUS43225
EfWRKY25	Eru06G001613.t1	Chr6	==	Chr12	rna-NCGR_LOCUS45805
EfWRKY42	Eru06G002330.t1	Chr6	==	Chr08	rna-NCGR_LOCUS33855
EfWRKY42	Eru06G002330.t1	Chr6	==	Chr11	rna-NCGR_LOCUS43552
EfWRKY42	Eru06G002330.t1	Chr6	==	Chr12	rna-NCGR_LOCUS46181
EfWRKY08	Eru06G003334.t1	Chr6	==	Chr11	rna-NCGR_LOCUS43999
EfWRKY08	Eru06G003334.t1	Chr6	==	Chr12	rna-NCGR_LOCUS46705
EfWRKY65	Eru06G004797.t1	Chr6	==	Chr11	rna-NCGR_LOCUS44538
EfWRKY65	Eru06G004797.t1	Chr6	==	Chr12	rna-NCGR_LOCUS47275
EfWRKY19	Eru07G000098.t1	Chr7	==	Chr05	rna-NCGR_LOCUS20956
EfWRKY19	Eru07G000098.t1	Chr7	==	Chr06	rna-NCGR_LOCUS25202
EfWRKY19	Eru07G000098.t1	Chr7	==	Chr16	rna-NCGR_LOCUS54337
EfWRKY79	Eru07G000104.t1	Chr7	==	Chr05	rna-NCGR_LOCUS20963
EfWRKY79	Eru07G000104.t1	Chr7	==	Chr06	rna-NCGR_LOCUS25208
EfWRKY79	Eru07G000104.t1	Chr7	==	Chr16	rna-NCGR_LOCUS54335
EfWRKY79	Eru07G000104.t1	Chr7	==	Chr17	rna-NCGR_LOCUS56815
EfWRKY63	Eru07G000527.t1	Chr7	==	Chr05	rna-NCGR_LOCUS20815
EfWRKY63	Eru07G000527.t1	Chr7	==	Chr06	rna-NCGR_LOCUS25088
EfWRKY63	Eru07G000527.t1	Chr7	==	Chr16	rna-NCGR_LOCUS54429
EfWRKY63	Eru07G000527.t1	Chr7	==	Chr17	rna-NCGR_LOCUS56909
EfWRKY56	Eru07G000602.t1	Chr7	==	Chr16	rna-NCGR_LOCUS54465
EfWRKY17	Eru07G000618.t1	Chr7	==	Chr05	rna-NCGR_LOCUS20763
EfWRKY17	Eru07G000618.t1	Chr7	==	Chr16	rna-NCGR_LOCUS54474
EfWRKY17	Eru07G000618.t1	Chr7	==	Chr17	rna-NCGR_LOCUS56931
EfWRKY40	Eru07G000993.t1	Chr7	==	Chr05	rna-NCGR_LOCUS20496
EfWRKY40	Eru07G000993.t1	Chr7	==	Chr06	rna-NCGR_LOCUS24792
EfWRKY40	Eru07G000993.t1	Chr7	==	Chr16	rna-NCGR_LOCUS54696
EfWRKY40	Eru07G000993.t1	Chr7	==	Chr17	rna-NCGR_LOCUS57152
EfWRKY68	Eru07G001707.t1	Chr7	==	Chr01	rna-NCGR_LOCUS1696
EfWRKY68	Eru07G001707.t1	Chr7	==	Chr05	rna-NCGR_LOCUS19927
EfWRKY68	Eru07G001707.t1	Chr7	==	Chr06	rna-NCGR_LOCUS24181
EfWRKY68	Eru07G001707.t1	Chr7	==	Chr17	rna-NCGR_LOCUS57601
EfWRKY83	Eru07G001708.t1	Chr7	==	Chr16	rna-NCGR_LOCUS55088
EfWRKY09	Eru07G001769.t1	Chr7	==	Chr05	rna-NCGR_LOCUS19893
EfWRKY09	Eru07G001769.t1	Chr7	==	Chr06	rna-NCGR_LOCUS24148
EfWRKY09	Eru07G001769.t1	Chr7	==	Chr16	rna-NCGR_LOCUS55114
EfWRKY09	Eru07G001769.t1	Chr7	==	Chr16	rna-NCGR_LOCUS55134
EfWRKY09	Eru07G001769.t1	Chr7	==	Chr17	rna-NCGR_LOCUS57628
EfWRKY02	Eru07G003243.t1	Chr7	==	Chr16	rna-NCGR_LOCUS55659
EfWRKY02	Eru07G003243.t1	Chr7	==	Chr17	rna-NCGR_LOCUS58259
EfWRKY39	Eru07G003563.t1	Chr7	==	Chr16	rna-NCGR_LOCUS55629
EfWRKY39	Eru07G003563.t1	Chr7	==	Chr17	rna-NCGR_LOCUS58285
EfWRKY62	Eru07G005625.t1	Chr7	==	Chr05	rna-NCGR_LOCUS21693
EfWRKY62	Eru07G005625.t1	Chr7	==	Chr06	rna-NCGR_LOCUS25909
EfWRKY62	Eru07G005625.t1	Chr7	==	Chr16	rna-NCGR_LOCUS56287
EfWRKY62	Eru07G005625.t1	Chr7	==	Chr17	rna-NCGR_LOCUS58801
EfWRKY07	Eru08G000241.t1	Chr8	==	Chr13	rna-NCGR_LOCUS47856
EfWRKY07	Eru08G002866.t1	Chr8	==	Chr04	rna-NCGR_LOCUS17381
EfWRKY06	Eru08G003741.t1	Chr8	==	Chr13	rna-NCGR_LOCUS48994
EfWRKY06	Eru08G004093.t1	Chr8	==	Chr11	rna-NCGR_LOCUS43144
EfWRKY14	Eru08G004093.t1	Chr8	==	Chr12	rna-NCGR_LOCUS45759
EfWRKY14	Eru08G004093.t1	Chr8	==	Chr13	rna-NCGR_LOCUS49131
EfWRKY51	Eru08G004331.t1	Chr8	==	Chr13	rna-NCGR_LOCUS49183
EfWRKY87	Eru08G004468.t1	Chr8	==	Chr13	rna-NCGR_LOCUS49240
EfWRKY44	Eru09G001158.t1	Chr9	==	Chr19	rna-NCGR_LOCUS64386
EfWRKY34	Eru09G001396.t1	Chr9	==	Chr18	rna-NCGR_LOCUS61723
EfWRKY34	Eru09G001396.t1	Chr9	==	Chr19	rna-NCGR_LOCUS64272
EfWRKY66	Eru09G003724.t1	Chr9	==	Chr18	rna-NCGR_LOCUS60779
EfWRKY66	Eru09G003724.t1	Chr9	==	Chr19	rna-NCGR_LOCUS63455
EfWRKY60	Eru09G005032.t1	Chr9	==	Chr08	rna-NCGR_LOCUS35392
EfWRKY60	Eru09G005032.t1	Chr9	==	Chr18	rna-NCGR_LOCUS60161
EfWRKY60	Eru09G005032.t1	Chr9	==	Chr19	rna-NCGR_LOCUS62964
